# Supplementary material for: Crystal structures of fac-tri­chlorido­tris­(tri­methyl­phosphane-κP)rhodium(III) monohydrate and fac-tri­chlorido­tris­(tri­methyl­phosphane-κP)rhodium(III) methanol hemisolvate: rhodium structures that are isotypic with their iridium analogs
Source: Acta Crystallogr E Crystallogr Commun. 2015 Jan 31;71(Pt 2):226–30. doi: 10.1107/S2056989015001516 (PMC4384550; doi:10.1107/S2056989015001516)
Supplement: Supplementary file 1 [file e-71-00226-sup1.cif]

##############################################################################
#                                                                            #
# This CIF contains the data in a paper accepted for publication in          #
# Acta Crystallographica Section E. It conforms to the requirements of       #
# Notes for Authors for Acta Crystallographica Section E, and has been       #
# peer reviewed under the auspices of the IUCr Commission on Journals.       #
#                                                                            #
# Full details of the Crystallographic Information File format               #
# are given in the paper "The Crystallographic Information File (CIF):       #
# a New Standard Archive File for Crystallography" by S. R. Hall, F. H.      #
# Allen and I. D. Brown [Acta Cryst. (1991), A47, 655-685].                  #
#                                                                            #
# The current version of the core CIF dictionary is obtainable from          #
# ftp://ftp.iucr.org/pub/cif_core.dic.                                       #
#                                                                            #
# Software is freely available for graphical display of the structure(s)     #
# in this CIF. For information consult the CIF software page                 #
# http://www.iucr.org/resources/cif/software.                                #
#                                                                            #
# This file may be used for bona fide research purposes within the           #
# scientific community so long as proper attribution is given to the journal # 
# article from which it was obtained.                                        #
#                                                                            #
##############################################################################
data_RhP3Cl3water
_audit_creation_method
;
Olex2 1.2
(compiled 2015.01.12 svn.r3133 for OlexSys, GUI svn.r4987)
;
_journal_date_recd_electronic     2014-12-18
_journal_date_accepted     2015-01-22
_journal_name_full     'Acta Crystallographica, Section E'
_journal_year     2015
_journal_volume     71
_journal_issue      2
_journal_page_first     226
_journal_page_last     230
_journal_paper_category     GM
_journal_paper_doi     10.1107/S2056989015001516
_journal_coeditor_code     PK2543
_publ_contact_author_name     'Joseph S. Merola'
_publ_contact_author_address
;
Department of Chemistry 0212
Virginia Tech
Blacksburg, VA 24061
USA
;
_publ_contact_author_email     jmerola@vt.edu
_publ_contact_author_fax     '+1 540 231-3255'
_publ_contact_author_phone     '+1 540 231-4510'
_publ_section_title
;
Crystal structures of
<i>fac</i>-trichloridotris(trimethylphosphane-\k<i>P</i>)rhodium(III)
monohydrate and
<i>fac</i>-trichloridotris(trimethylphosphane-\k<i>P</i>)rhodium(III) methanol
hemisolvate: rhodium structures that are isotypic with their iridium
analogs
;
loop_
    _publ_author_name
    _publ_author_address
    'Merola, Joseph S.  '
;
Department of Chemistry 0212
Virginia Tech
Blacksburg, VA 24061
USA
;
    'Franks, Marion A.'
;
Department of Chemistry 0212
Virginia Tech
Blacksburg, VA 24061
USA
;
_publ_section_synopsis
;
The structures of two solvates (water and methanol) of the facial isomer of
(Me~3~P)~3~RhCl~3~ are reported and compared with previously published facial
(Me~3~P)~3~IrCl~3~ solvates with which they are isostructural and isomorphous.
;
_chemical_name_systematic
;
<i>fac</i>-Trichloridotris(trimethylphosphane-\k<i>P</i>)rhodium
monohydrate
;
_chemical_name_common     ?
_chemical_formula_moiety     'C9 H27 Cl3 P3 Rh, H2 O'
_chemical_formula_sum     'C9 H29 Cl3 O P3 Rh'
_chemical_formula_iupac     '[Rh Cl3 (C3 H9 P)3], H2 O'
_chemical_formula_weight     455.49
_chemical_melting_point     ?
_shelx_space_group_comment
;
The symmetry employed for this shelxl refinement is uniquely defined
by the following loop, which should always be used as a source of
symmetry information in preference to the above space-group names.
They are only intended as comments.
;
_space_group_crystal_system     monoclinic
_space_group_name_H-M_alt     'C c'
_space_group_name_Hall     'C -2yc'
loop_
    _space_group_symop_operation_xyz
    'x, y, z'
    'x, -y, z+1/2'
    'x+1/2, y+1/2, z'
    'x+1/2, -y+1/2, z+1/2'
_cell_length_a     15.8650(12)
_cell_length_b     9.0396(3)
_cell_length_c     14.8223(18)
_cell_angle_alpha     90
_cell_angle_beta     120.820(7)
_cell_angle_gamma     90
_cell_volume     1825.5(3)
_cell_formula_units_Z     4
_cell_measurement_reflns_used     35
_cell_measurement_theta_min     3
_cell_measurement_theta_max     20
_cell_measurement_temperature     298
_exptl_crystal_description     prism
_exptl_crystal_colour     'clear colourless'
_exptl_crystal_size_max     0.4
_exptl_crystal_size_mid     0.4
_exptl_crystal_size_min     0.3
_exptl_crystal_density_diffrn     1.657
_exptl_crystal_density_meas     ?
_exptl_crystal_density_method     ?
_exptl_crystal_F_000     928
_exptl_absorpt_coefficient_mu     1.623
_exptl_absorpt_correction_type     psi-scan
_exptl_absorpt_process_details
;
(North <i>et al.</i>,  1968)
;
_exptl_absorpt_correction_T_min     0.76208
_exptl_absorpt_correction_T_max     0.97358
_diffrn_ambient_temperature     298
_diffrn_radiation_type     MoK\a
_diffrn_radiation_wavelength     0.71073
_diffrn_radiation_monochromator     graphite
_diffrn_measurement_device_type     'Siemens P4'
_diffrn_measurement_method     Wyckoff
_diffrn_detector_area_resol_mean     ?
_diffrn_reflns_number     2034
_diffrn_reflns_av_R_equivalents     0.0208
_diffrn_reflns_theta_min     2.704
_diffrn_reflns_theta_max     24.997
_diffrn_reflns_theta_full     24.997
_diffrn_measured_fraction_theta_max     0.999
_diffrn_measured_fraction_theta_full     0.999
_diffrn_reflns_limit_h_min     -1
_diffrn_reflns_limit_h_max     18
_diffrn_reflns_limit_k_min     -1
_diffrn_reflns_limit_k_max     10
_diffrn_reflns_limit_l_min     -17
_diffrn_reflns_limit_l_max     15
_diffrn_standards_number     3
_diffrn_standards_interval_count     300
_diffrn_standards_interval_time     ?
_diffrn_standards_decay_%     0.0(2)
_refine_special_details
;
Refinement of <i>F</i>^2^ against ALL reflections. The weighted <i>R</i>-factor
<i>wR</i> and goodness of fit <i>S</i> are based on <i>F</i>^2^, conventional
<i>R</i>-factors <i>R</i> are based on <i>F</i>, with <i>F</i> set to zero for
negative <i>F</i>^2^. The threshold expression of <i>F</i>^2^ >
\s(<i>F</i>^2^) is used only for calculating <i>R</i>-factors(gt) <i>etc</i>.
and is not relevant to the choice of reflections for refinement.
<i>R</i>-factors based on <i>F</i>^2^ are statistically about twice as large
as those based on <i>F</i>, and <i>R</i>- factors based on ALL data will be
even larger.
;
_reflns_number_total     1784
_reflns_number_gt     1763
_reflns_threshold_expression     I>2\s(I)
_refine_ls_structure_factor_coef     Fsqd
_refine_ls_matrix_type     full
_refine_ls_R_factor_all     0.0233
_refine_ls_R_factor_gt     0.0230
_refine_ls_wR_factor_gt     0.0583
_refine_ls_wR_factor_ref     0.0585
_refine_ls_goodness_of_fit_ref     1.080
_refine_ls_restrained_S_all     1.078
_refine_ls_number_reflns     1784
_refine_ls_number_parameters     170
_refine_ls_number_restraints     5
_refine_ls_hydrogen_treatment     mixed
_refine_ls_weighting_scheme     calc
_refine_ls_weighting_details
                      'w=1/[\s^2^(Fo^2^)+(0.0359P)^2^] where P=(Fo^2^+2Fc^2^)/3'
_atom_sites_solution_hydrogens     mixed
_atom_sites_solution_primary     direct
_atom_sites_solution_secondary     ?
_refine_ls_shift/su_max     0.000
_refine_ls_shift/su_mean     0.000
_refine_diff_density_max     0.465
_refine_diff_density_min     -0.597
_refine_ls_extinction_method
;
SHELXL2014 (Sheldrick, 2015)
;
_refine_ls_extinction_coef     0.0052(3)
_refine_ls_extinction_expression
                                  'Fc^*^=kFc[1+0.001xFc^2^\l^3^/sin(2\q)]^-1/4^'
_refine_ls_abs_structure_details
;
Classical Flack (1983) method preferred over Parsons because s.u. lower.
;
_refine_ls_abs_structure_Flack     -0.06(3)
loop_
    _atom_type_symbol
    _atom_type_description
    _atom_type_scat_dispersion_real
    _atom_type_scat_dispersion_imag
    _atom_type_scat_source
    'C' 'C' 0.0033 0.0016
                         'International Tables Vol C Tables 4.2.6.8 and 6.1.1.4'
    'H' 'H' 0.0000 0.0000
                         'International Tables Vol C Tables 4.2.6.8 and 6.1.1.4'
    'Cl' 'Cl' 0.1484 0.1585
                         'International Tables Vol C Tables 4.2.6.8 and 6.1.1.4'
    'O' 'O' 0.0106 0.0060
                         'International Tables Vol C Tables 4.2.6.8 and 6.1.1.4'
    'P' 'P' 0.1023 0.0942
                         'International Tables Vol C Tables 4.2.6.8 and 6.1.1.4'
    'Rh' 'Rh' -1.1178 0.9187
                         'International Tables Vol C Tables 4.2.6.8 and 6.1.1.4'
_computing_data_collection
;
XSCANS (Siemens, 1996)
;
_computing_cell_refinement
;
XSCANS (Siemens, 1996)
;
_computing_data_reduction
;
XSCANS (Siemens, 1996)
;
_computing_structure_solution
;
SHELXS97 (Sheldrick, 2008)
;
_computing_structure_refinement
;
SHELXL2014 (Sheldrick, 2015)
;
_computing_molecular_graphics
;
OLEX2 (Dolomanov <i>et al.</i>,  2009)
;
_computing_publication_material
;
OLEX2 (Dolomanov <i>et al.</i>,  2009)
;
loop_
    _atom_site_type_symbol
    _atom_site_label
    _atom_site_fract_x
    _atom_site_fract_y
    _atom_site_fract_z
    _atom_site_U_iso_or_equiv
    _atom_site_adp_type
    _atom_site_calc_flag
    _atom_site_occupancy
    _atom_site_disorder_assembly
    _atom_site_disorder_group
    Rh Rh1 0.38961(3) 0.77430(4) 0.26210(3) 0.01905(13) Uani d 1 . .
    Cl Cl1 0.55310(9) 0.86978(16) 0.31510(10) 0.0352(3) Uani d 1 . .
    Cl Cl2 0.46887(10) 0.59591(16) 0.40575(10) 0.0377(3) Uani d 1 . .
    Cl Cl3 0.39164(11) 0.94682(18) 0.38953(10) 0.0416(3) Uani d 1 . .
    P P1 0.41363(10) 0.63338(15) 0.14978(10) 0.0255(3) Uani d 1 . .
    P P2 0.24900(9) 0.65676(15) 0.23097(9) 0.0246(3) Uani d 1 . .
    P P3 0.30855(10) 0.95935(15) 0.14271(10) 0.0283(3) Uani d 1 . .
    C C11 0.3120(5) 0.5348(7) 0.0413(5) 0.0426(14) Uani d 1 . .
    H H11A 0.2644 0.6048 -0.0062 0.064 Uiso calc 1 . .
    H H11B 0.2820 0.4703 0.0682 0.064 Uiso calc 1 . .
    H H11C 0.3362 0.4775 0.0048 0.064 Uiso calc 1 . .
    C C12 0.4653(6) 0.7274(7) 0.0813(6) 0.0435(16) Uani d 1 . .
    H H12A 0.5270 0.7710 0.1315 0.065 Uiso calc 1 . .
    H H12B 0.4210 0.8033 0.0372 0.065 Uiso calc 1 . .
    H H12C 0.4753 0.6576 0.0388 0.065 Uiso calc 1 . .
    C C13 0.5027(5) 0.4886(7) 0.2167(5) 0.0454(15) Uani d 1 . .
    H H13A 0.4804 0.4245 0.2518 0.068 Uiso calc 1 . .
    H H13B 0.5645 0.5318 0.2673 0.068 Uiso calc 1 . .
    H H13C 0.5107 0.4327 0.1665 0.068 Uiso calc 1 . .
    C C21 0.2580(5) 0.4567(7) 0.2475(5) 0.0399(14) Uani d 1 . .
    H H21A 0.3094 0.4328 0.3175 0.060 Uiso calc 1 . .
    H H21B 0.2725 0.4136 0.1978 0.060 Uiso calc 1 . .
    H H21C 0.1968 0.4182 0.2358 0.060 Uiso calc 1 . .
    C C22 0.2117(5) 0.7170(7) 0.3217(5) 0.0380(14) Uani d 1 . .
    H H22A 0.1904 0.8181 0.3073 0.057 Uiso calc 1 . .
    H H22B 0.2662 0.7088 0.3924 0.057 Uiso calc 1 . .
    H H22C 0.1588 0.6559 0.3137 0.057 Uiso calc 1 . .
    C C23 0.1367(4) 0.6719(8) 0.1054(4) 0.0415(14) Uani d 1 . .
    H H23A 0.1448 0.6243 0.0524 0.062 Uiso calc 1 . .
    H H23B 0.1212 0.7744 0.0878 0.062 Uiso calc 1 . .
    H H23C 0.0843 0.6250 0.1091 0.062 Uiso calc 1 . .
    C C31 0.3893(5) 1.1078(7) 0.1529(5) 0.0521(17) Uani d 1 . .
    H H31A 0.4393 1.0695 0.1411 0.078 Uiso calc 1 . .
    H H31B 0.4193 1.1509 0.2217 0.078 Uiso calc 1 . .
    H H31C 0.3522 1.1820 0.1011 0.078 Uiso calc 1 . .
    C C32 0.2160(5) 1.0542(7) 0.1596(6) 0.0531(17) Uani d 1 . .
    H H32A 0.2457 1.0911 0.2302 0.080 Uiso calc 1 . .
    H H32B 0.1645 0.9862 0.1466 0.080 Uiso calc 1 . .
    H H32C 0.1892 1.1352 0.1111 0.080 Uiso calc 1 . .
    C C33 0.2405(4) 0.9229(7) 0.0029(4) 0.0403(13) Uani d 1 . .
    H H33A 0.1990 0.8382 -0.0110 0.060 Uiso calc 1 . .
    H H33B 0.2854 0.9038 -0.0209 0.060 Uiso calc 1 . .
    H H33C 0.2008 1.0073 -0.0335 0.060 Uiso calc 1 . .
    O O1 0.5879(6) 1.1825(10) 0.4533(7) 0.102(3) Uani d 1 . .
    H H1A 0.542(2) 1.263(3) 0.418(7) 0.123 Uiso d 1 . .
    H H1B 0.546(2) 1.096(2) 0.435(7) 0.123 Uiso d 1 . .
loop_
    _atom_site_aniso_label
    _atom_site_aniso_U_11
    _atom_site_aniso_U_22
    _atom_site_aniso_U_33
    _atom_site_aniso_U_12
    _atom_site_aniso_U_13
    _atom_site_aniso_U_23
    Rh1 0.01842(18) 0.02103(18) 0.01697(18) -0.00103(18) 0.00854(13)
                                                                    -0.00138(16)
    Cl1 0.0244(6) 0.0419(7) 0.0363(6) -0.0104(5) 0.0135(5) -0.0040(5)
    Cl2 0.0330(7) 0.0425(7) 0.0269(6) -0.0004(6) 0.0076(5) 0.0103(6)
    Cl3 0.0456(8) 0.0473(8) 0.0356(7) -0.0046(7) 0.0235(6) -0.0184(6)
    P1 0.0274(6) 0.0260(6) 0.0259(6) 0.0006(5) 0.0158(5) -0.0042(5)
    P2 0.0209(6) 0.0295(7) 0.0235(6) -0.0014(5) 0.0115(5) 0.0028(5)
    P3 0.0306(6) 0.0232(6) 0.0305(6) 0.0020(5) 0.0153(5) 0.0045(5)
    C11 0.046(3) 0.045(3) 0.039(3) -0.015(3) 0.024(3) -0.024(3)
    C12 0.052(4) 0.048(4) 0.048(4) 0.001(3) 0.038(4) 0.003(3)
    C13 0.046(3) 0.039(3) 0.049(4) 0.018(3) 0.023(3) 0.002(3)
    C21 0.042(3) 0.031(3) 0.048(3) -0.008(3) 0.024(3) 0.002(3)
    C22 0.043(4) 0.042(3) 0.046(3) -0.001(3) 0.035(3) 0.002(2)
    C23 0.023(3) 0.057(4) 0.034(3) -0.008(3) 0.008(2) 0.011(3)
    C31 0.053(4) 0.037(3) 0.053(4) -0.012(3) 0.018(3) 0.007(3)
    C32 0.062(4) 0.045(3) 0.059(4) 0.027(3) 0.036(4) 0.010(3)
    C33 0.038(3) 0.043(3) 0.035(3) 0.000(3) 0.015(2) 0.007(3)
    O1 0.092(5) 0.123(6) 0.113(6) -0.030(5) 0.067(5) -0.048(5)
_geom_special_details
;
All e.s.d.'s (except the e.s.d. in the dihedral angle between two l.s. planes)
are estimated using the full covariance matrix. The cell e.s.d.'s are taken
into account individually in the estimation of e.s.d.'s in distances, angles
and torsion angles; correlations between e.s.d.'s in cell parameters are only
used when they are defined by crystal symmetry. An approximate (isotropic)
treatment of cell e.s.d.'s is used for estimating e.s.d.'s involving l.s.
planes.
;
loop_
    _geom_bond_atom_site_label_1
    _geom_bond_atom_site_label_2
    _geom_bond_site_symmetry_2
    _geom_bond_distance
    _geom_bond_publ_flag
    Rh1 Cl1 . 2.4499(13) ?
    Rh1 Cl2 . 2.4437(13) ?
    Rh1 Cl3 . 2.4369(13) ?
    Rh1 P1 . 2.2781(13) ?
    Rh1 P2 . 2.2942(13) ?
    Rh1 P3 . 2.2917(13) ?
    P1 C11 . 1.822(6) ?
    P1 C12 . 1.810(6) ?
    P1 C13 . 1.805(6) ?
    P2 C21 . 1.820(6) ?
    P2 C22 . 1.809(6) ?
    P2 C23 . 1.806(6) ?
    P3 C31 . 1.808(6) ?
    P3 C32 . 1.825(6) ?
    P3 C33 . 1.810(6) ?
    C11 H11A . 0.9600 ?
    C11 H11B . 0.9600 ?
    C11 H11C . 0.9600 ?
    C12 H12A . 0.9600 ?
    C12 H12B . 0.9600 ?
    C12 H12C . 0.9600 ?
    C13 H13A . 0.9600 ?
    C13 H13B . 0.9600 ?
    C13 H13C . 0.9600 ?
    C21 H21A . 0.9600 ?
    C21 H21B . 0.9600 ?
    C21 H21C . 0.9600 ?
    C22 H22A . 0.9600 ?
    C22 H22B . 0.9600 ?
    C22 H22C . 0.9600 ?
    C23 H23A . 0.9600 ?
    C23 H23B . 0.9600 ?
    C23 H23C . 0.9600 ?
    C31 H31A . 0.9600 ?
    C31 H31B . 0.9600 ?
    C31 H31C . 0.9600 ?
    C32 H32A . 0.9600 ?
    C32 H32B . 0.9600 ?
    C32 H32C . 0.9600 ?
    C33 H33A . 0.9600 ?
    C33 H33B . 0.9600 ?
    C33 H33C . 0.9600 ?
    O1 H1A . 0.9700(11) ?
    O1 H1B . 0.9700(11) ?
loop_
    _geom_angle_atom_site_label_1
    _geom_angle_atom_site_label_2
    _geom_angle_atom_site_label_3
    _geom_angle_site_symmetry_1
    _geom_angle_site_symmetry_3
    _geom_angle
    _geom_angle_publ_flag
    Cl2 Rh1 Cl1 . . 88.02(5) ?
    Cl3 Rh1 Cl1 . . 86.25(5) ?
    Cl3 Rh1 Cl2 . . 87.16(5) ?
    P1 Rh1 Cl1 . . 83.42(5) ?
    P1 Rh1 Cl2 . . 93.65(5) ?
    P1 Rh1 Cl3 . . 169.60(5) ?
    P1 Rh1 P2 . . 95.94(5) ?
    P1 Rh1 P3 . . 94.68(5) ?
    P2 Rh1 Cl1 . . 171.22(5) ?
    P2 Rh1 Cl2 . . 83.28(5) ?
    P2 Rh1 Cl3 . . 94.45(5) ?
    P3 Rh1 Cl1 . . 94.22(5) ?
    P3 Rh1 Cl2 . . 171.57(5) ?
    P3 Rh1 Cl3 . . 84.88(5) ?
    P3 Rh1 P2 . . 94.57(5) ?
    C11 P1 Rh1 . . 121.0(2) ?
    C12 P1 Rh1 . . 116.1(2) ?
    C12 P1 C11 . . 100.6(3) ?
    C13 P1 Rh1 . . 112.4(2) ?
    C13 P1 C11 . . 102.7(3) ?
    C13 P1 C12 . . 101.3(3) ?
    C21 P2 Rh1 . . 115.6(2) ?
    C22 P2 Rh1 . . 111.5(2) ?
    C22 P2 C21 . . 103.4(3) ?
    C23 P2 Rh1 . . 121.1(2) ?
    C23 P2 C21 . . 100.5(3) ?
    C23 P2 C22 . . 102.6(3) ?
    C31 P3 Rh1 . . 112.6(2) ?
    C31 P3 C32 . . 103.0(4) ?
    C31 P3 C33 . . 102.3(3) ?
    C32 P3 Rh1 . . 114.2(2) ?
    C33 P3 Rh1 . . 121.4(2) ?
    C33 P3 C32 . . 101.1(3) ?
    P1 C11 H11A . . 109.5 ?
    P1 C11 H11B . . 109.5 ?
    P1 C11 H11C . . 109.5 ?
    H11A C11 H11B . . 109.5 ?
    H11A C11 H11C . . 109.5 ?
    H11B C11 H11C . . 109.5 ?
    P1 C12 H12A . . 109.5 ?
    P1 C12 H12B . . 109.5 ?
    P1 C12 H12C . . 109.5 ?
    H12A C12 H12B . . 109.5 ?
    H12A C12 H12C . . 109.5 ?
    H12B C12 H12C . . 109.5 ?
    P1 C13 H13A . . 109.5 ?
    P1 C13 H13B . . 109.5 ?
    P1 C13 H13C . . 109.5 ?
    H13A C13 H13B . . 109.5 ?
    H13A C13 H13C . . 109.5 ?
    H13B C13 H13C . . 109.5 ?
    P2 C21 H21A . . 109.5 ?
    P2 C21 H21B . . 109.5 ?
    P2 C21 H21C . . 109.5 ?
    H21A C21 H21B . . 109.5 ?
    H21A C21 H21C . . 109.5 ?
    H21B C21 H21C . . 109.5 ?
    P2 C22 H22A . . 109.5 ?
    P2 C22 H22B . . 109.5 ?
    P2 C22 H22C . . 109.5 ?
    H22A C22 H22B . . 109.5 ?
    H22A C22 H22C . . 109.5 ?
    H22B C22 H22C . . 109.5 ?
    P2 C23 H23A . . 109.5 ?
    P2 C23 H23B . . 109.5 ?
    P2 C23 H23C . . 109.5 ?
    H23A C23 H23B . . 109.5 ?
    H23A C23 H23C . . 109.5 ?
    H23B C23 H23C . . 109.5 ?
    P3 C31 H31A . . 109.5 ?
    P3 C31 H31B . . 109.5 ?
    P3 C31 H31C . . 109.5 ?
    H31A C31 H31B . . 109.5 ?
    H31A C31 H31C . . 109.5 ?
    H31B C31 H31C . . 109.5 ?
    P3 C32 H32A . . 109.5 ?
    P3 C32 H32B . . 109.5 ?
    P3 C32 H32C . . 109.5 ?
    H32A C32 H32B . . 109.5 ?
    H32A C32 H32C . . 109.5 ?
    H32B C32 H32C . . 109.5 ?
    P3 C33 H33A . . 109.5 ?
    P3 C33 H33B . . 109.5 ?
    P3 C33 H33C . . 109.5 ?
    H33A C33 H33B . . 109.5 ?
    H33A C33 H33C . . 109.5 ?
    H33B C33 H33C . . 109.5 ?
    H1A O1 H1B . . 104.12(17) ?
    H1B O1 H1A . . 104.12(17) ?
loop_
    _geom_hbond_atom_site_label_D
    _geom_hbond_atom_site_label_H
    _geom_hbond_atom_site_label_A
    _geom_hbond_site_symmetry_A
    _geom_hbond_distance_DH
    _geom_hbond_distance_HA
    _geom_hbond_distance_DA
    _geom_hbond_angle_DHA
    O1 H1B Cl3 . 0.9700 2.57 3.481 157
_shelx_hkl_file
;
  -1  -1  -1  351.62    9.80
  -1  -1   0   10.53    0.35
  -1  -1   1  415.35    9.33
  -1  -1   2   23.06    0.61
  -1  -1   3  145.89    7.19
  -1  -1   4   12.41    0.58
  -1  -1   5  119.92    1.84
  -1  -1   6   14.44    0.67
  -1  -1   7  160.35    2.84
  -1  -1   8   12.79    0.59
  -1  -1   9  114.07    2.62
  -1  -1  10    7.99    0.42
  -1  -1  11   20.67    1.02
  -1  -1  12    1.23    0.21
  -1  -1  13   17.56    0.84
  -1  -1  14    2.91    0.25
  -1  -1  15   21.66    0.99
  -1   1  -1  356.92    9.16
  -1   1   0    9.57    0.31
  -1   1   1  414.22    8.66
  -1   1   2   21.37    0.52
  -1   1   3  137.15    6.79
  -1   1   4   10.01    0.48
  -1   1   5  111.83    1.61
  -1   1   6   14.36    0.67
  -1   1   7  160.13    2.38
  -1   1   8   11.52    0.59
  -1   1   9  113.50    2.36
  -1   1  10    5.84    0.36
  -1   1  11   20.32    0.99
  -1   1  12    1.49    0.18
  -1   1  13   16.27    0.80
  -1   1  14    3.10    0.25
  -1   1  15   20.58    0.92
  -1   3  -1  159.21    1.98
  -1   3   0   87.47    1.44
  -1   3   1    2.86    0.18
  -1   3   2   15.76    0.65
  -1   3   3  192.48    2.26
  -1   3   4  119.39    1.91
  -1   3   5  152.76    2.31
  -1   3   6   36.51    1.25
  -1   3   7    9.41    0.47
  -1   3   8   10.77    0.67
  -1   3   9   19.30    0.90
  -1   3  10    9.83    0.48
  -1   3  11   90.00    2.33
  -1   3  12   26.18    1.29
  -1   3  13   51.81    1.68
  -1   3  14    7.63    0.38
  -1   5  -1   30.86    1.20
  -1   5   0   48.53    1.46
  -1   5   1   31.62    1.17
  -1   5   2   48.58    1.43
  -1   5   3    7.37    0.33
  -1   5   4    1.16    0.15
  -1   5   5   12.39    0.67
  -1   5   6   21.51    1.04
  -1   5   7   11.92    0.63
  -1   5   8   45.22    1.80
  -1   5   9   29.72    1.47
  -1   5  10   18.57    0.90
  -1   5  11   14.01    0.67
  -1   5  12    8.20    0.38
  -1   5  13    8.92    0.47
  -1   7  -1   23.06    1.09
  -1   7   0   77.80    2.25
  -1   7   1    7.55    0.31
  -1   7   2   36.14    1.61
  -1   7   3   12.90    0.76
  -1   7   4   14.09    0.67
  -1   7   5   18.47    0.81
  -1   7   6   24.22    1.01
  -1   7   7    8.05    0.51
  -1   7   8   52.61    1.76
  -1   7   9    4.03    0.29
  -1   7  10   25.15    1.22
  -1   7  11    3.26    0.32
  -1   9  -1   12.02    0.63
  -1   9   0    8.74    0.48
  -1   9   1   14.02    0.70
  -1   9   2   30.97    1.39
  -1   9   3    7.66    0.39
  -1   9   4   77.31    2.08
  -1   9   5    4.60    0.32
  -1   9   6   36.79    1.36
  -1   9   7    6.18    0.37
  -1   9   8   12.34    0.63
  -1   9  -7    0.87    0.26
  -1   9  -6    6.54    0.37
  -1   9  -5    7.81    0.46
  -1   9  -4   39.38    1.46
  -1   9  -3    2.15    0.26
  -1   9  -2   32.24    1.40
  -1   7 -10   22.55    1.02
  -1   7  -9    0.90    0.25
  -1   7  -8   37.12    1.55
  -1   7  -7    5.95    0.32
  -1   7  -6   20.78    1.01
  -1   7  -5   13.85    0.70
  -1   7  -4   26.94    1.30
  -1   7  -3   13.84    0.67
  -1   7  -2   53.53    1.95
  -1   5 -12   12.71    0.61
  -1   5 -11   11.55    0.58
  -1   5 -10   17.20    0.78
  -1   5  -9   50.34    1.87
  -1   5  -8   49.74    1.89
  -1   5  -7  106.96    2.72
  -1   5  -6   50.73    1.84
  -1   5  -5   50.85    1.73
  -1   5  -4   18.75    1.07
  -1   5  -3   33.19    1.32
  -1   5  -2   15.53    0.81
  -1   3 -14   21.61    1.05
  -1   3 -13   16.77    0.88
  -1   3 -12   27.00    1.28
  -1   3 -11   65.76    2.03
  -1   3 -10   11.14    0.66
  -1   3  -9   40.33    1.78
  -1   3  -8    2.67    0.22
  -1   3  -7   20.84    0.94
  -1   3  -6    4.76    0.29
  -1   3  -5  193.00    2.79
  -1   3  -4  132.05    2.17
  -1   3  -3  301.85   13.39
  -1   3  -2   63.49    1.53
  -1   1 -14    4.78    0.35
  -1   1 -13   18.06    0.81
  -1   1 -12    1.18    0.21
  -1   1 -11   23.86    1.28
  -1   1 -10    5.85    0.35
  -1   1  -9   22.51    1.20
  -1   1  -8   32.70    1.37
  -1   1  -7   81.60    1.92
  -1   1  -6   26.43    1.05
  -1   1  -5   51.31    1.27
  -1   1  -4  109.99    1.65
  -1   1  -3   56.49    1.06
  -1   1  -2   26.21    0.78
  -1  -1 -14    4.17    0.34
  -1  -1 -13   18.36    0.83
  -1  -1 -12    0.95    0.23
  -1  -1 -11   29.78    1.27
  -1  -1 -10    6.20    0.30
  -1  -1  -9   25.39    1.25
  -1  -1  -8   34.41    1.45
  -1  -1  -7   84.60    2.04
  -1  -1  -6   28.41    1.15
  -1  -1  -5   53.89    1.39
  -1  -1  -4  116.25    1.82
  -1  -1  -3   58.69    1.17
  -1  -1  -2   34.19    0.80
   0  10   5   15.67    0.85
   0  10   4    0.18    0.25
   0  10   3   26.50    1.16
   0  10   2    4.93    0.35
   0  10   1   29.72    1.27
   0  10   0    9.04    0.42
   0  10  -1   27.48    1.22
   0   8  10    1.83    0.31
   0   8   9   15.21    0.70
   0   8   8    1.97    0.26
   0   8   7   10.43    0.60
   0   8   6    5.41    0.31
   0   8   5   48.24    1.74
   0   8   4    5.71    0.33
   0   8   3   61.95    2.04
   0   8   2   12.02    0.61
   0   8   1   17.86    0.89
   0   8   0    6.35    0.31
   0   8  -1   17.35    0.88
   0   6  12   11.25    0.54
   0   6  11   11.29    0.51
   0   6  10   13.24    0.62
   0   6   9   72.50    2.10
   0   6   8   37.12    1.64
   0   6   7   85.28    2.37
   0   6   6   18.72    1.00
   0   6   5   11.27    0.56
   0   6   4    2.17    0.19
   0   6   3   27.61    1.31
   0   6   2   18.74    0.96
   0   6   1  105.90    2.36
   0   6   0   21.68    1.06
   0   6  -1  104.51    2.39
   0   4  14   13.77    0.70
   0   4  13   27.37    1.14
   0   4  12   39.65    1.44
   0   4  11   14.67    0.71
   0   4  10   49.24    1.84
   0   4   9   13.24    0.64
   0   4   8   34.32    1.57
   0   4   7    6.09    0.25
   0   4   6   46.85    1.58
   0   4   5   26.65    1.19
   0   4   4   75.79    1.75
   0   4   3   43.50    1.29
   0   4   2   28.54    1.03
   0   4   1    4.30    0.23
   0   4   0    2.68    0.14
   0   4  -1    3.43    0.19
   0   2  14   13.52    0.72
   0   2  13    2.67    0.24
   0   2  12   52.42    1.70
   0   2  11   10.52    0.50
   0   2  10   35.47    1.55
   0   2   9    0.95    0.17
   0   2   8    8.39    0.38
   0   2   7    0.90    0.13
   0   2   6  120.63    2.13
   0   2   5   24.90    0.93
   0   2   4 4968.92   54.13
   0   2   3  162.24    8.92
   0   2   2  126.09    1.55
   0   2   1   12.13    0.51
   0   2   0   13.07    0.52
   0   2  -1   11.03    0.49
   0   0  15    0.77    0.21
   0   0  14   12.55    0.61
   0   0  13    0.56    0.19
   0   0  12   39.04    1.48
   0   0  11    0.08    0.15
   0   0  10   23.69    1.19
   0   0   9    0.53    0.13
   0   0   8  176.99    2.79
   0   0   7   -0.10    0.10
   0   0   6  107.26    1.82
   0   0   5    0.00    0.08
   0   0   4   11.36    0.51
   0   0   3    0.24    0.07
   0   0   2  288.99    7.99
   0   0  -2  314.44    8.47
   0   0  -3    0.26    0.08
   0   0  -4   12.78    0.56
   0   0  -5    0.02    0.09
   0   0  -6  119.43    1.96
   0   0  -7   -0.08    0.11
   0   0  -8  201.33    3.02
   0   0  -9    0.07    0.14
   0   0 -10   26.79    1.30
   0   0 -11   -0.07    0.16
   0   0 -12   46.65    1.65
   0   0 -13    0.42    0.20
   0   0 -14   12.48    0.66
   0   0 -15    0.43    0.22
   0   2  -2  128.88    1.62
   0   2  -3  208.34    9.96
   0   2  -4 5643.59   56.63
   0   2  -5   24.11    1.05
   0   2  -6  121.92    2.48
   0   2  -7    0.77    0.14
   0   2  -8   11.52    0.55
   0   2  -9    0.93    0.18
   0   2 -10   34.14    1.64
   0   2 -11   10.87    0.56
   0   2 -12   53.08    1.86
   0   2 -13    2.78    0.27
   0   2 -14   15.53    0.74
   0   4  -2   32.21    1.11
   0   4  -3   40.58    1.35
   0   4  -4   78.29    1.87
   0   4  -5   34.14    1.26
   0   4  -6   57.92    1.74
   0   4  -7    6.01    0.30
   0   4  -8   37.40    1.63
   0   4  -9   14.91    0.75
   0   4 -10   56.52    2.11
   0   4 -11   16.51    0.92
   0   4 -12   37.89    1.66
   0   4 -13   28.05    1.34
   0   4 -14   14.66    0.74
   0   6  -2   16.46    0.88
   0   6  -3   30.99    1.37
   0   6  -4    1.92    0.19
   0   6  -5   12.16    0.65
   0   6  -6   20.02    1.11
   0   6  -7   94.93    2.55
   0   6  -8   41.69    1.65
   0   6  -9   78.81    2.23
   0   6 -10   12.66    0.66
   0   6 -11   14.18    0.68
   0   6 -12   11.16    0.62
   0   8  -2   12.23    0.62
   0   8  -3   65.99    2.10
   0   8  -4    5.56    0.31
   0   8  -5   53.24    1.85
   0   8  -6    4.99    0.33
   0   8  -7   11.61    0.47
   0   8  -8    1.57    0.27
   0   8  -9   17.37    0.88
   0   8 -10    3.21    0.32
   0  10  -2    5.28    0.34
   0  10  -3   26.45    1.18
   0  10  -4    0.63    0.23
   0  10  -5   18.12    0.85
   1  -1  -1  429.75    8.73
   1  -1   0    9.50    0.31
   1  -1   1  356.59    9.15
   1  -1   2   29.48    0.75
   1  -1   3   53.96    1.02
   1  -1   4  106.98    1.62
   1  -1   5   46.55    1.21
   1  -1   6   24.61    0.98
   1  -1   7   75.24    1.85
   1  -1   8   30.46    1.35
   1  -1   9   20.87    0.96
   1  -1  10    4.83    0.31
   1  -1  11   24.77    1.27
   1  -1  12    0.80    0.22
   1  -1  13   14.65    0.71
   1  -1  14    4.71    0.32
   1   1  -1  420.00    9.33
   1   1   0   10.54    0.35
   1   1   1  320.90    9.64
   1   1   2   33.08    0.78
   1   1   3   57.54    1.16
   1   1   4  109.35    1.80
   1   1   5   47.31    1.30
   1   1   6   27.25    1.07
   1   1   7   77.69    1.93
   1   1   8   29.06    1.29
   1   1   9   21.17    0.98
   1   1  10    5.76    0.31
   1   1  11   22.87    1.19
   1   1  12    0.58    0.23
   1   1  13   14.64    0.70
   1   1  14    4.95    0.32
   1   3  -1    0.92    0.11
   1   3   0   91.99    1.53
   1   3   1  154.92    2.00
   1   3   2   70.92    1.45
   1   3   3 6022.65   57.55
   1   3   4  119.63    2.07
   1   3   5  178.02    2.75
   1   3   6    3.91    0.20
   1   3   7   19.48    0.94
   1   3   8    2.52    0.20
   1   3   9   37.90    1.70
   1   3  10   11.42    0.52
   1   3  11   58.94    1.90
   1   3  12   25.36    1.26
   1   3  13   15.38    0.78
   1   3  14   20.58    0.97
   1   5  -1   30.17    1.20
   1   5   0   51.45    1.53
   1   5   1   31.01    1.23
   1   5   2   15.46    0.74
   1   5   3   31.20    1.24
   1   5   4   16.58    0.91
   1   5   5   49.03    1.69
   1   5   6   46.68    1.79
   1   5   7   95.18    2.58
   1   5   8   47.45    1.83
   1   5   9   43.48    1.71
   1   5  10   14.66    0.69
   1   5  11   12.77    0.58
   1   5  12   11.88    0.53
   1   7  -1    7.85    0.36
   1   7   0   77.21    2.34
   1   7   1   24.00    1.21
   1   7   2   51.68    1.96
   1   7   3   13.42    0.63
   1   7   4   23.78    1.16
   1   7   5   14.08    0.70
   1   7   6   19.39    0.91
   1   7   7    4.96    0.31
   1   7   8   34.62    1.42
   1   7   9    1.59    0.26
   1   7  10   16.46    0.79
   1   9  -1   14.27    0.72
   1   9   0    8.81    0.43
   1   9   1   11.22    0.57
   1   9   2   32.14    1.41
   1   9   3    1.63    0.26
   1   9   4   39.66    1.47
   1   9   5    7.50    0.39
   1   9   6    5.35    0.35
   1   9   7    1.49    0.25
   1   9  -8   12.27    0.65
   1   9  -7    5.33    0.37
   1   9  -6   37.83    1.42
   1   9  -5    4.15    0.32
   1   9  -4   79.39    2.10
   1   9  -3    7.68    0.42
   1   9  -2   32.90    1.44
   1   7 -11    3.75    0.33
   1   7 -10   33.22    1.34
   1   7  -9    3.35    0.28
   1   7  -8   57.05    1.89
   1   7  -7    9.06    0.44
   1   7  -6   25.31    1.13
   1   7  -5   19.42    0.99
   1   7  -4   16.54    0.80
   1   7  -3   12.51    0.63
   1   7  -2   40.18    1.68
   1   5 -13    9.06    0.49
   1   5 -12   10.16    0.40
   1   5 -11   14.59    0.72
   1   5 -10   20.37    1.02
   1   5  -9   33.30    1.54
   1   5  -8   52.01    1.91
   1   5  -7   16.06    0.77
   1   5  -6   25.01    1.25
   1   5  -5   13.40    0.68
   1   5  -4    2.06    0.17
   1   5  -3    6.42    0.32
   1   5  -2   48.10    1.48
   1   3 -14    8.39    0.43
   1   3 -13   55.29    1.85
   1   3 -12   23.13    1.12
   1   3 -11   95.06    2.79
   1   3 -10   11.20    0.54
   1   3  -9   22.52    1.09
   1   3  -8   11.23    0.63
   1   3  -7   13.84    0.61
   1   3  -6   41.00    1.34
   1   3  -5  171.68    2.50
   1   3  -4  135.16    2.09
   1   3  -3  191.54    2.67
   1   3  -2   17.00    0.72
   1   1 -15   20.98    1.00
   1   1 -14    3.26    0.29
   1   1 -13   18.45    1.03
   1   1 -12    1.31    0.21
   1   1 -11   21.94    1.18
   1   1 -10    8.12    0.38
   1   1  -9  125.30    2.89
   1   1  -8   13.69    0.61
   1   1  -7  178.77    2.87
   1   1  -6   16.51    0.79
   1   1  -5  128.21    1.87
   1   1  -4   11.74    0.57
   1   1  -3  148.39    7.41
   1   1  -2   24.30    0.61
   1  -1 -15   20.81    0.92
   1  -1 -14    2.73    0.26
   1  -1 -13   18.73    0.79
   1  -1 -12    1.31    0.19
   1  -1 -11   23.45    1.09
   1  -1 -10    7.37    0.35
   1  -1  -9  118.97    2.45
   1  -1  -8   11.91    0.60
   1  -1  -7  169.48    2.39
   1  -1  -6   13.80    0.67
   1  -1  -5  116.82    1.64
   1  -1  -4   11.34    0.51
   1  -1  -3  139.20    6.72
   1  -1  -2   23.03    0.52
   2  10   4    5.54    0.38
   2  10   3    7.89    0.39
   2  10   2    2.27    0.27
   2  10   1    4.36    0.33
   2  10   0    6.75    0.36
   2  10  -1   16.91    0.87
   2   8   9   12.32    0.60
   2   8   8    1.15    0.27
   2   8   7    1.65    0.25
   2   8   6    1.16    0.24
   2   8   5    6.21    0.33
   2   8   4    2.22    0.25
   2   8   3   51.21    1.85
   2   8   2    7.25    0.33
   2   8   1   24.48    1.19
   2   8   0   16.70    0.86
   2   8  -1    9.95    0.54
   2   6  11    3.56    0.29
   2   6  10    3.35    0.30
   2   6   9   19.94    0.85
   2   6   8   14.91    0.67
   2   6   7   46.09    1.82
   2   6   6   61.89    2.12
   2   6   5    9.51    0.51
   2   6   4   18.65    0.93
   2   6   3   12.80    0.64
   2   6   2   22.94    1.08
   2   6   1  108.88    2.51
   2   6   0   60.00    1.86
   2   6  -1  156.01    2.92
   2   4  13   22.76    1.06
   2   4  12    9.14    0.43
   2   4  11   27.40    1.31
   2   4  10   13.78    0.66
   2   4   9    8.84    0.44
   2   4   8   57.04    2.06
   2   4   7   16.83    0.98
   2   4   6  100.83    2.46
   2   4   5   78.73    2.07
   2   4   4  203.31    3.09
   2   4   3   44.71    1.44
   2   4   2  114.49    2.11
   2   4   1   40.66    1.23
   2   4   0   75.72    1.65
   2   4  -1   43.02    1.24
   2   2  13    5.85    0.38
   2   2  12   41.12    1.53
   2   2  11    5.61    0.32
   2   2  10   57.83    1.95
   2   2   9   23.21    1.18
   2   2   8   14.92    0.82
   2   2   7   84.89    2.25
   2   2   6   21.45    1.04
   2   2   5    9.39    0.52
   2   2   4  145.89    2.27
   2   2   3   79.99    1.55
   2   2   2  274.22   12.30
   2   2   1   35.55    0.90
   2   2   0   35.38    0.89
   2   2  -1    2.17    0.12
   2   0  14   27.04    1.02
   2   0  13    0.17    0.19
   2   0  12   12.09    0.55
   2   0  11    0.20    0.16
   2   0  10   24.28    1.18
   2   0   9    0.60    0.15
   2   0   8   96.35    2.19
   2   0   7    0.15    0.10
   2   0   6   55.35    1.57
   2   0   5    0.13    0.08
   2   0   4   68.99    1.31
   2   0   3    0.21    0.07
   2   0   2   10.80    0.47
   2   0   1    0.14    0.06
   2   0   0  331.83    7.96
   2   0  -1    0.04    0.04
   2   0  -2  365.49    8.49
   2   0  -3    0.23    0.07
   2   0  -4   13.68    0.54
   2   0  -5    0.15    0.08
   2   0  -6  154.10    1.99
   2   0  -7    0.05    0.09
   2   0  -8  449.57   19.72
   2   0  -9   -0.13    0.14
   2   0 -10  179.60    3.21
   2   0 -11    0.39    0.15
   2   0 -12   17.70    0.86
   2   0 -13    0.07    0.15
   2   0 -14   16.78    0.82
   2   0 -15    0.24    0.21
   2   0 -16   38.35    1.23
   2   2  -2   43.28    0.96
   2   2  -3   90.00    1.42
   2   2  -4  273.54   13.21
   2   2  -5  114.30    1.84
   2   2  -6  183.85    2.52
   2   2  -7    1.30    0.14
   2   2  -8   63.51    1.78
   2   2  -9    3.31    0.19
   2   2 -10   51.36    1.86
   2   2 -11   18.18    1.02
   2   2 -12   63.26    2.05
   2   2 -13    4.26    0.29
   2   2 -14   29.32    1.28
   2   2 -15    1.18    0.24
   2   4  -2   33.60    1.13
   2   4  -3   53.26    1.43
   2   4  -4   63.95    1.65
   2   4  -5   48.41    1.70
   2   4  -6   16.24    0.77
   2   4  -7   18.35    0.93
   2   4  -8    3.94    0.22
   2   4  -9    2.77    0.21
   2   4 -10   24.09    1.14
   2   4 -11    7.55    0.36
   2   4 -12   33.62    1.46
   2   4 -13   11.14    0.50
   2   4 -14   15.98    0.79
   2   6  -2   28.46    1.31
   2   6  -3   11.88    0.59
   2   6  -4    4.17    0.24
   2   6  -5    3.41    0.22
   2   6  -6   23.88    1.08
   2   6  -7   47.90    2.02
   2   6  -8   16.34    0.71
   2   6  -9   69.09    2.17
   2   6 -10    4.72    0.29
   2   6 -11   18.18    0.90
   2   6 -12    0.49    0.24
   2   6 -13   11.76    0.61
   2   8  -2   19.95    0.97
   2   8  -3   30.87    1.46
   2   8  -4    5.07    0.31
   2   8  -5   82.56    2.30
   2   8  -6   13.21    0.64
   2   8  -7   29.16    1.31
   2   8  -8    5.53    0.34
   2   8  -9   14.90    0.72
   2   8 -10    3.20    0.31
   2  10  -2    0.92    0.25
   2  10  -3   43.08    1.39
   2  10  -4    0.52    0.25
   2  10  -5   19.68    0.94
   2  10  -6    2.47    0.31
   3  -1  -1   97.49    1.12
   3  -1   0   55.72    1.04
   3  -1   1   74.44    1.13
   3  -1   2   19.90    0.67
   3  -1   3   78.40    1.52
   3  -1   4   20.21    0.90
   3  -1   5   42.59    1.23
   3  -1   6   80.75    1.81
   3  -1   7   74.48    1.87
   3  -1   8   49.14    1.65
   3  -1   9   58.28    1.82
   3  -1  10    3.06    0.21
   3  -1  11   38.47    1.41
   3  -1  12    4.90    0.29
   3  -1  13   29.45    1.09
   3   1  -1   98.68    1.21
   3   1   0   60.84    1.02
   3   1   1   72.82    1.18
   3   1   2   20.75    0.70
   3   1   3   84.06    1.49
   3   1   4   24.31    0.90
   3   1   5   42.86    1.26
   3   1   6   84.60    1.94
   3   1   7   76.12    1.96
   3   1   8   44.97    1.64
   3   1   9   54.55    1.89
   3   1  10    3.05    0.23
   3   1  11   38.09    1.43
   3   1  12    4.86    0.31
   3   1  13   29.42    1.13
   3   3  -1    4.11    0.21
   3   3   0    2.32    0.13
   3   3   1  158.87    2.22
   3   3   2   34.98    1.15
   3   3   3  176.97    2.64
   3   3   4   82.32    1.93
   3   3   5   49.50    1.65
   3   3   6   34.82    1.45
   3   3   7   15.47    0.80
   3   3   8   16.03    0.78
   3   3   9   27.86    1.38
   3   3  10   11.52    0.51
   3   3  11   21.19    1.09
   3   3  12    9.74    0.45
   3   5  -1  205.20    3.07
   3   5   0   85.14    1.99
   3   5   1   74.19    1.92
   3   5   2   24.94    1.21
   3   5   3   63.49    1.91
   3   5   4   45.95    1.68
   3   5   5   59.98    2.08
   3   5   6   29.82    1.40
   3   5   7   68.98    2.16
   3   5   8    5.36    0.29
   3   5   9    5.79    0.32
   3   5  10    7.21    0.49
   3   5  11    0.16    0.26
   3   7  -1   21.72    1.06
   3   7   0   63.77    2.11
   3   7   1   10.81    0.57
   3   7   2   42.29    1.82
   3   7   3   30.07    1.50
   3   7   4   10.66    0.55
   3   7   5   21.45    0.99
   3   7   6    8.91    0.42
   3   7   7    2.44    0.26
   3   7   8   20.86    1.02
   3   7   9    2.18    0.29
   3   9  -1    0.51    0.20
   3   9   0    6.89    0.34
   3   9   1    6.46    0.38
   3   9   2   19.85    0.98
   3   9   3    0.54    0.23
   3   9   4   11.52    0.57
   3   9   5    1.55    0.27
   3   9   6    2.30    0.31
   3   9  -9    7.14    0.39
   3   9  -8    9.17    0.42
   3   9  -7    4.47    0.34
   3   9  -6   33.37    1.38
   3   9  -5    0.26    0.24
   3   9  -4   32.20    1.37
   3   9  -3    3.58    0.30
   3   9  -2    6.01    0.31
   3   7 -12   11.69    0.64
   3   7 -11    0.27    0.22
   3   7 -10   16.37    0.76
   3   7  -9   10.37    0.58
   3   7  -8   34.32    1.62
   3   7  -7   20.45    1.05
   3   7  -6   40.30    1.72
   3   7  -5   10.90    0.54
   3   7  -4   11.06    0.57
   3   7  -3    7.37    0.30
   3   7  -2   32.51    1.58
   3   5 -14    7.21    0.40
   3   5 -13    9.16    0.43
   3   5 -12    3.51    0.28
   3   5 -11    7.64    0.46
   3   5 -10   16.11    0.76
   3   5  -9   24.99    1.31
   3   5  -8   47.80    1.83
   3   5  -7   15.56    0.77
   3   5  -6    3.08    0.20
   3   5  -5   50.12    1.62
   3   5  -4   37.42    1.36
   3   5  -3  111.03    2.30
   3   5  -2  127.63    2.44
   3   3 -15    9.11    0.49
   3   3 -14    8.69    0.50
   3   3 -13   47.18    1.64
   3   3 -12   16.99    0.79
   3   3 -11   46.55    1.74
   3   3 -10    2.89    0.22
   3   3  -9    9.14    0.47
   3   3  -8   15.69    0.76
   3   3  -7   49.89    1.49
   3   3  -6   33.55    1.24
   3   3  -5  215.30    3.28
   3   3  -4   48.90    1.26
   3   3  -3  129.39    1.94
   3   3  -2   67.06    1.40
   3   1 -16    2.43    0.29
   3   1 -15   33.57    1.28
   3   1 -14    1.34    0.21
   3   1 -13   25.72    1.21
   3   1 -12    3.79    0.23
   3   1 -11   80.20    2.18
   3   1 -10    2.79    0.19
   3   1  -9  224.92    3.13
   3   1  -8    4.93    0.24
   3   1  -7  162.18    2.50
   3   1  -6   83.21    1.78
   3   1  -5  133.20    1.90
   3   1  -4  152.55    7.33
   3   1  -3   29.26    0.73
   3   1  -2   50.63    0.90
   3  -1 -16    2.40    0.27
   3  -1 -15   33.42    1.21
   3  -1 -14    1.40    0.21
   3  -1 -13   24.29    1.17
   3  -1 -12    3.29    0.21
   3  -1 -11   77.85    2.11
   3  -1 -10    2.34    0.18
   3  -1  -9  206.56    2.91
   3  -1  -8    4.15    0.23
   3  -1  -7  158.17    2.18
   3  -1  -6   86.42    1.48
   3  -1  -5  137.54    1.71
   3  -1  -4  148.46    7.30
   3  -1  -3   26.85    0.67
   3  -1  -2   49.23    0.82
   4  10   2    3.34    0.32
   4  10   1    2.94    0.30
   4  10   0    1.09    0.25
   4  10  -1    8.52    0.48
   4   8   7   12.18    0.64
   4   8   6    3.99    0.33
   4   8   5    4.70    0.31
   4   8   4    9.39    0.41
   4   8   3   23.14    1.19
   4   8   2   24.48    1.22
   4   8   1   48.24    1.72
   4   8   0    4.12    0.33
   4   8  -1   11.97    0.51
   4   6  10    3.20    0.33
   4   6   9   12.97    0.72
   4   6   8    1.76    0.27
   4   6   7   10.76    0.61
   4   6   6   18.95    0.96
   4   6   5   15.74    0.74
   4   6   4   26.52    1.33
   4   6   3    9.54    0.47
   4   6   2   20.38    0.99
   4   6   1   35.86    1.51
   4   6   0   29.29    1.38
   4   6  -1   89.56    2.32
   4   4  11   16.95    0.88
   4   4  10    1.28    0.25
   4   4   9    5.39    0.32
   4   4   8   37.26    1.54
   4   4   7    5.55    0.28
   4   4   6   32.59    1.59
   4   4   5   33.49    1.53
   4   4   4   43.09    1.61
   4   4   3  144.46    2.72
   4   4   2   90.72    2.05
   4   4   1   27.02    1.10
   4   4   0   59.23    1.57
   4   4  -1   74.27    1.72
   4   2  12   22.99    1.07
   4   2  11   14.53    0.71
   4   2  10   44.17    1.58
   4   2   9    5.93    0.35
   4   2   8   39.96    1.60
   4   2   7   70.00    2.13
   4   2   6   36.04    1.44
   4   2   5   46.11    1.52
   4   2   4   55.15    1.53
   4   2   3   23.44    0.94
   4   2   2  171.60    2.30
   4   2   1   15.44    0.69
   4   2   0  144.10    1.90
   4   2  -1  208.60    9.93
   4   0  12   44.52    1.31
   4   0  11    0.02    0.19
   4   0  10   44.03    1.52
   4   0   9   -0.02    0.15
   4   0   8   84.37    2.22
   4   0   7   -0.04    0.13
   4   0   6  133.26    2.43
   4   0   5    0.02    0.10
   4   0   4   32.76    1.05
   4   0   3    0.06    0.08
   4   0   2   27.98    0.83
   4   0   1    0.12    0.07
   4   0   0   60.58    1.03
   4   0  -1    0.16    0.08
   4   0  -2   38.56    0.78
   4   0  -3    0.12    0.09
   4   0  -4   41.17    0.88
   4   0  -5   -0.01    0.08
   4   0  -6    9.87    0.49
   4   0  -7    0.05    0.09
   4   0  -8  156.28    2.30
   4   0  -9    0.12    0.12
   4   0 -10  189.71    2.97
   4   0 -11   -0.01    0.13
   4   0 -12   14.17    0.73
   4   0 -13    0.09    0.15
   4   0 -14   33.82    1.33
   4   0 -15   -0.07    0.20
   4   0 -16   60.90    1.57
   4   2  -2   74.10    1.34
   4   2  -3   18.79    0.70
   4   2  -4  266.18   12.41
   4   2  -5  198.24    2.34
   4   2  -6  128.36    2.13
   4   2  -7   37.24    1.41
   4   2  -8   63.90    1.88
   4   2  -9    0.34    0.13
   4   2 -10   36.52    1.46
   4   2 -11   25.86    1.29
   4   2 -12   47.64    1.75
   4   2 -13   30.62    1.35
   4   2 -14   40.81    1.49
   4   2 -15    0.53    0.21
   4   2 -16   17.56    0.82
   4   4  -2  141.29    2.39
   4   4  -3   64.19    1.62
   4   4  -4  235.40    3.04
   4   4  -5   66.51    1.71
   4   4  -6   98.22    2.17
   4   4  -7   35.78    1.51
   4   4  -8   18.45    0.94
   4   4  -9   57.82    1.91
   4   4 -10   22.92    1.12
   4   4 -11   22.76    1.14
   4   4 -12   28.57    1.34
   4   4 -13    5.77    0.33
   4   4 -14   10.45    0.50
   4   4 -15    5.20    0.34
   4   6  -2   86.51    2.29
   4   6  -3   36.95    1.53
   4   6  -4   38.35    1.57
   4   6  -5    1.78    0.19
   4   6  -6   26.91    1.37
   4   6  -7   27.89    1.34
   4   6  -8   24.13    1.17
   4   6  -9   57.01    2.07
   4   6 -10   18.80    0.84
   4   6 -11   12.77    0.64
   4   6 -12    1.44    0.23
   4   6 -13    5.76    0.33
   4   6 -14    6.13    0.38
   4   8  -2    4.71    0.28
   4   8  -3    3.78    0.25
   4   8  -4    0.56    0.21
   4   8  -5   39.62    1.57
   4   8  -6    3.49    0.28
   4   8  -7   42.08    1.63
   4   8  -8    9.16    0.46
   4   8  -9    5.88    0.34
   4   8 -10   11.20    0.61
   4   8 -11    9.55    0.53
   4  10  -2    3.71    0.31
   4  10  -3   16.79    0.90
   4  10  -4    3.34    0.31
   4  10  -5   11.60    0.55
   4  10  -6    0.46    0.24
   5  -1  -1  119.05    1.57
   5  -1   0  124.19    1.91
   5  -1   1  126.05    1.79
   5  -1   2    9.77    0.50
   5  -1   3  171.21    2.36
   5  -1   4    2.29    0.18
   5  -1   5  100.74    2.12
   5  -1   6   46.76    1.65
   5  -1   7   52.65    1.85
   5  -1   8    3.12    0.21
   5  -1   9   41.05    1.45
   5  -1  10   14.71    0.87
   5  -1  11   34.17    1.21
   5  -1  12    4.76    0.31
   5   1  -1  122.85    1.65
   5   1   0  136.38    1.81
   5   1   1  122.94    1.80
   5   1   2    8.64    0.44
   5   1   3  165.63    2.40
   5   1   4    1.98    0.15
   5   1   5  103.87    2.18
   5   1   6   48.03    1.59
   5   1   7   55.45    1.82
   5   1   8    3.24    0.22
   5   1   9   44.01    1.53
   5   1  10   15.66    0.81
   5   1  11   32.98    1.24
   5   1  12    4.43    0.32
   5   3  -1   75.29    1.64
   5   3   0   63.64    1.53
   5   3   1   77.94    1.74
   5   3   2   32.01    1.22
   5   3   3   39.86    1.39
   5   3   4   17.31    0.86
   5   3   5    7.68    0.29
   5   3   6   15.91    0.66
   5   3   7   33.57    1.53
   5   3   8    3.43    0.26
   5   3   9   27.18    1.26
   5   3  10   -0.13    0.23
   5   3  11   13.25    0.71
   5   5  -1  101.01    2.30
   5   5   0   18.55    0.95
   5   5   1    7.93    0.34
   5   5   2   17.79    0.84
   5   5   3    5.70    0.27
   5   5   4   36.54    1.57
   5   5   5   26.83    1.29
   5   5   6    9.30    0.49
   5   5   7   36.77    1.53
   5   5   8    4.55    0.30
   5   5   9    4.01    0.31
   5   5  10   19.85    0.90
   5   7  -1   15.69    0.69
   5   7   0   48.14    1.91
   5   7   1   20.68    1.01
   5   7   2   27.65    1.37
   5   7   3   39.01    1.56
   5   7   4    6.62    0.35
   5   7   5    6.15    0.32
   5   7   6   15.02    0.77
   5   7   7   10.10    0.52
   5   7   8   30.51    1.22
   5   9  -1    2.44    0.28
   5   9   0   18.09    0.87
   5   9   1    5.94    0.36
   5   9   2   24.43    1.17
   5   9   3    6.15    0.37
   5   9   4   21.27    1.05
   5   9  -9   -0.08    0.22
   5   9  -8    4.38    0.31
   5   9  -7    0.14    0.22
   5   9  -6   11.79    0.62
   5   9  -5   -0.10    0.24
   5   9  -4    8.68    0.45
   5   9  -3    1.55    0.24
   5   9  -2   14.37    0.71
   5   7 -13    2.24    0.28
   5   7 -12    3.79    0.29
   5   7 -11    7.27    0.38
   5   7 -10   12.23    0.73
   5   7  -9   31.02    1.34
   5   7  -8   55.82    1.91
   5   7  -7    8.97    0.53
   5   7  -6   48.91    1.81
   5   7  -5   23.09    1.16
   5   7  -4    7.36    0.40
   5   7  -3    6.35    0.40
   5   7  -2   13.40    0.57
   5   5 -15   15.47    0.81
   5   5 -14    2.47    0.26
   5   5 -13   23.87    1.15
   5   5 -12   18.21    0.88
   5   5 -11   56.02    1.92
   5   5 -10   43.02    1.73
   5   5  -9   54.99    2.20
   5   5  -8   35.92    1.72
   5   5  -7   50.10    1.79
   5   5  -6   27.46    1.24
   5   5  -5  131.46    2.64
   5   5  -4   72.80    1.96
   5   5  -3  174.14    2.97
   5   5  -2   56.52    1.74
   5   3 -16    2.87    0.28
   5   3 -15    9.03    0.51
   5   3 -14   13.25    0.77
   5   3 -13   42.16    1.58
   5   3 -12   39.59    1.69
   5   3 -11   27.48    1.32
   5   3 -10   28.46    1.38
   5   3  -9   42.27    1.65
   5   3  -8    6.27    0.27
   5   3  -7  108.27    2.25
   5   3  -6   46.19    1.36
   5   3  -5  156.99    2.38
   5   3  -4   40.14    1.20
   5   3  -3   86.31    1.70
   5   3  -2   27.76    0.99
   5   1 -16    0.23    0.22
   5   1 -15   48.11    1.54
   5   1 -14   24.94    1.18
   5   1 -13   18.98    1.00
   5   1 -12   24.13    1.14
   5   1 -11   21.21    1.01
   5   1 -10    8.42    0.39
   5   1  -9   67.90    1.71
   5   1  -8    2.56    0.15
   5   1  -7   39.29    1.16
   5   1  -6   55.02    1.24
   5   1  -5    9.56    0.45
   5   1  -4   24.88    0.78
   5   1  -3  206.14    9.66
   5   1  -2  180.95    8.89
   5  -1 -16    0.16    0.22
   5  -1 -15   47.93    1.48
   5  -1 -14   23.74    1.15
   5  -1 -13   21.00    1.04
   5  -1 -12   22.41    1.20
   5  -1 -11   20.89    0.97
   5  -1 -10    8.55    0.37
   5  -1  -9   64.32    1.66
   5  -1  -8    2.76    0.14
   5  -1  -7   39.92    1.14
   5  -1  -6   49.40    1.17
   5  -1  -5    8.77    0.45
   5  -1  -4   24.64    0.74
   5  -1  -3  205.35    9.64
   5  -1  -2  181.87    8.73
   6  10  -1   14.96    0.85
   6   8   6    4.90    0.37
   6   8   5   16.07    0.75
   6   8   4    2.43    0.27
   6   8   3   21.04    0.92
   6   8   2   14.68    0.78
   6   8   1   47.27    1.69
   6   8   0    9.56    0.45
   6   8  -1   39.56    1.54
   6   6   8    3.55    0.33
   6   6   7   16.07    0.78
   6   6   6    5.28    0.32
   6   6   5   27.84    1.35
   6   6   4    8.84    0.47
   6   6   3   24.79    1.21
   6   6   2    8.12    0.46
   6   6   1   24.03    1.21
   6   6   0    8.22    0.39
   6   6  -1   18.36    1.04
   6   4  10    7.71    0.40
   6   4   9    4.93    0.33
   6   4   8   20.12    1.02
   6   4   7    2.80    0.27
   6   4   6   51.01    1.84
   6   4   5   16.38    0.76
   6   4   4    9.09    0.46
   6   4   3   29.91    1.37
   6   4   2   12.53    0.58
   6   4   1   40.06    1.48
   6   4   0   21.80    1.02
   6   4  -1   25.47    1.11
   6   2  11    7.65    0.38
   6   2  10   25.35    1.12
   6   2   9    9.56    0.57
   6   2   8   34.12    1.42
   6   2   7    8.46    0.39
   6   2   6   41.42    1.63
   6   2   5    6.82    0.34
   6   2   4   65.10    1.84
   6   2   3   67.49    1.75
   6   2   2  113.88    2.16
   6   2   1   12.26    0.66
   6   2   0  125.22    2.04
   6   2  -1  129.95    2.00
   6   0  11   -0.05    0.19
   6   0  10   34.82    1.26
   6   0   9    0.03    0.18
   6   0   8   31.06    1.33
   6   0   7    0.03    0.15
   6   0   6   30.03    1.30
   6   0   5    0.11    0.12
   6   0   4  151.22    2.58
   6   0   3    0.11    0.10
   6   0   2  246.14    3.19
   6   0   1   -0.07    0.09
   6   0   0  216.99   10.87
   6   0  -1    0.06    0.08
   6   0  -2  246.50   11.30
   6   0  -3    0.05    0.08
   6   0  -4   70.77    1.31
   6   0  -5    0.06    0.08
   6   0  -6   13.23    0.64
   6   0  -7    0.04    0.09
   6   0  -8   50.59    1.42
   6   0  -9    0.04    0.11
   6   0 -10   30.15    1.22
   6   0 -11    0.09    0.13
   6   0 -12    4.66    0.22
   6   0 -13   -0.13    0.15
   6   0 -14   13.39    0.60
   6   0 -15   -0.03    0.18
   6   0 -16   45.57    1.41
   6   0 -17    0.60    0.21
   6   2  -2   93.15    1.66
   6   2  -3  140.96    2.03
   6   2  -4   73.69    1.50
   6   2  -5   37.94    1.12
   6   2  -6   65.87    1.50
   6   2  -7   13.74    0.65
   6   2  -8   56.48    1.56
   6   2  -9   35.76    1.33
   6   2 -10   55.77    1.87
   6   2 -11    4.52    0.23
   6   2 -12   23.92    1.17
   6   2 -13   56.16    1.80
   6   2 -14   39.37    1.49
   6   2 -15   19.52    0.88
   6   2 -16   20.00    0.94
   6   4  -2   88.60    2.01
   6   4  -3   59.02    1.61
   6   4  -4   93.17    2.06
   6   4  -5   99.37    2.15
   6   4  -6  121.70    2.40
   6   4  -7   28.02    1.28
   6   4  -8   58.96    1.87
   6   4  -9   41.54    1.68
   6   4 -10   54.09    2.05
   6   4 -11   41.95    1.72
   6   4 -12   75.80    2.13
   6   4 -13   12.05    0.73
   6   4 -14   34.95    1.41
   6   4 -15    3.12    0.29
   6   4 -16    3.04    0.30
   6   6  -2   15.08    0.62
   6   6  -3   13.00    0.73
   6   6  -4   26.75    1.31
   6   6  -5   36.59    1.62
   6   6  -6   10.74    0.62
   6   6  -7   59.72    2.08
   6   6  -8   24.52    1.28
   6   6  -9   48.63    1.78
   6   6 -10   34.87    1.48
   6   6 -11   16.63    0.90
   6   6 -12   16.86    0.89
   6   6 -13    4.45    0.30
   6   6 -14   10.03    0.51
   6   8  -2    6.77    0.38
   6   8  -3   15.83    0.71
   6   8  -4    8.41    0.36
   6   8  -5   14.82    0.67
   6   8  -6   16.63    0.89
   6   8  -7   39.49    1.54
   6   8  -8    4.75    0.32
   6   8  -9    9.35    0.50
   6   8 -10    7.31    0.39
   6   8 -11    6.62    0.37
   6  10  -2    0.51    0.27
   6  10  -3   29.72    1.19
   6  10  -4    2.22    0.30
   6  10  -5   24.68    1.08
   7  -1  -1   97.99    1.71
   7  -1   0   16.87    0.77
   7  -1   1  177.36    2.81
   7  -1   2   86.24    1.85
   7  -1   3  124.65    2.35
   7  -1   4    4.51    0.21
   7  -1   5   28.55    1.29
   7  -1   6    7.07    0.47
   7  -1   7   14.99    0.73
   7  -1   8    1.78    0.21
   7  -1   9   24.07    1.04
   7  -1  10    3.60    0.28
   7   1  -1   96.39    1.73
   7   1   0   18.51    0.80
   7   1   1  186.04    2.62
   7   1   2   85.83    1.91
   7   1   3  120.36    2.38
   7   1   4    3.99    0.24
   7   1   5   24.09    1.20
   7   1   6    7.09    0.37
   7   1   7   14.01    0.74
   7   1   8    1.69    0.21
   7   1   9   24.90    1.08
   7   1  10    3.40    0.29
   7   3  -1   87.82    1.95
   7   3   0    5.75    0.29
   7   3   1   42.47    1.46
   7   3   2    1.19    0.15
   7   3   3   20.06    0.93
   7   3   4   13.81    0.69
   7   3   5   52.47    1.89
   7   3   6   13.40    0.59
   7   3   7   60.47    1.83
   7   3   8    1.72    0.24
   7   3   9   19.51    0.93
   7   3  10    1.65    0.29
   7   5  -1   27.32    1.34
   7   5   0    0.48    0.18
   7   5   1    1.95    0.22
   7   5   2   31.11    1.54
   7   5   3   24.48    1.17
   7   5   4   35.13    1.57
   7   5   5   23.79    1.11
   7   5   6    5.71    0.33
   7   5   7   18.34    0.89
   7   5   8    5.84    0.37
   7   7  -1   12.58    0.67
   7   7   0   63.65    2.00
   7   7   1    9.68    0.49
   7   7   2   35.35    1.54
   7   7   3    7.14    0.36
   7   7   4   28.81    1.29
   7   7   5   10.62    0.56
   7   7   6   18.08    0.89
   7   9  -1    3.48    0.33
   7   9   0   37.08    1.36
   7   9   1   15.22    0.85
   7   9   2   19.95    0.95
   7   9  -9   -0.15    0.24
   7   9  -8   12.15    0.64
   7   9  -7    6.84    0.38
   7   9  -6   21.33    0.92
   7   9  -5    2.36    0.29
   7   9  -4   27.83    1.20
   7   9  -3    0.73    0.26
   7   9  -2   39.43    1.41
   7   7 -13    4.12    0.32
   7   7 -12    5.83    0.33
   7   7 -11    9.39    0.49
   7   7 -10    9.61    0.50
   7   7  -9   14.61    0.64
   7   7  -8   56.19    1.86
   7   7  -7   19.66    0.94
   7   7  -6   47.05    1.77
   7   7  -5   14.97    0.87
   7   7  -4   10.95    0.59
   7   7  -3   22.16    1.08
   7   7  -2   14.83    0.82
   7   5 -15   23.51    0.98
   7   5 -14   10.82    0.54
   7   5 -13   48.56    1.59
   7   5 -12   23.12    1.11
   7   5 -11   48.75    1.78
   7   5 -10   34.30    1.53
   7   5  -9   22.64    1.06
   7   5  -8   14.46    0.65
   7   5  -7   25.69    1.22
   7   5  -6   24.98    1.19
   7   5  -5   10.44    0.62
   7   5  -4   31.83    1.41
   7   5  -3   27.79    1.27
   7   5  -2   10.73    0.58
   7   3 -16    2.57    0.28
   7   3 -15   17.72    0.89
   7   3 -14    4.55    0.29
   7   3 -13   57.97    1.84
   7   3 -12   18.67    0.85
   7   3 -11   64.50    2.08
   7   3 -10   13.33    0.64
   7   3  -9   73.70    1.99
   7   3  -8   51.21    1.65
   7   3  -7   31.98    1.28
   7   3  -6   33.57    1.25
   7   3  -5   32.54    1.17
   7   3  -4   23.44    1.01
   7   3  -3   56.84    1.52
   7   3  -2   84.07    1.86
   7   1 -17   17.62    0.85
   7   1 -16    2.16    0.25
   7   1 -15   18.22    0.98
   7   1 -14   23.63    1.15
   7   1 -13    9.68    0.46
   7   1 -12    1.79    0.18
   7   1 -11   21.93    1.03
   7   1 -10   75.47    1.93
   7   1  -9   78.55    1.89
   7   1  -8   38.70    1.25
   7   1  -7  102.81    1.87
   7   1  -6   31.16    1.03
   7   1  -5  178.94    2.35
   7   1  -4    9.22    0.42
   7   1  -3  142.09    2.03
   7   1  -2   62.84    1.37
   7  -1 -17   18.13    0.83
   7  -1 -16    1.88    0.23
   7  -1 -15   18.22    0.95
   7  -1 -14   24.56    1.14
   7  -1 -13    9.88    0.45
   7  -1 -12    1.77    0.18
   7  -1 -11   17.70    0.89
   7  -1 -10   78.59    1.93
   7  -1  -9   74.12    1.81
   7  -1  -8   41.88    1.28
   7  -1  -7  100.29    1.83
   7  -1  -6   31.13    1.01
   7  -1  -5  174.38    2.24
   7  -1  -4    8.49    0.42
   7  -1  -3  141.27    1.97
   7  -1  -2   63.29    1.35
   8   8   3    9.83    0.46
   8   8   2    3.43    0.32
   8   8   1   24.35    1.20
   8   8   0    4.31    0.33
   8   8  -1   49.49    1.65
   8   6   6    8.34    0.49
   8   6   5   12.99    0.63
   8   6   4   16.88    0.94
   8   6   3   58.12    1.86
   8   6   2   13.05    0.67
   8   6   1   84.80    2.28
   8   6   0    4.92    0.32
   8   6  -1   22.62    1.14
   8   4   8   18.83    0.89
   8   4   7    6.73    0.37
   8   4   6   50.18    1.69
   8   4   5   33.62    1.44
   8   4   4   47.92    1.78
   8   4   3   10.27    0.50
   8   4   2   28.27    1.35
   8   4   1    6.07    0.25
   8   4   0   25.86    1.25
   8   4  -1    1.72    0.19
   8   2   9    1.05    0.23
   8   2   8   22.86    1.04
   8   2   7   11.41    0.57
   8   2   6   39.72    1.45
   8   2   5    6.12    0.32
   8   2   4   40.84    1.59
   8   2   3   14.69    0.85
   8   2   2   33.11    1.36
   8   2   1   60.07    1.73
   8   2   0   53.59    1.57
   8   2  -1   21.51    1.01
   8   0   9    0.27    0.19
   8   0   8   19.75    0.94
   8   0   7    0.15    0.15
   8   0   6   25.67    1.20
   8   0   5    0.05    0.15
   8   0   4   36.76    1.47
   8   0   3    0.17    0.13
   8   0   2  142.21    2.59
   8   0   1    0.06    0.12
   8   0   0   87.45    1.81
   8   0  -1    0.12    0.10
   8   0  -2   87.35    1.68
   8   0  -3    0.07    0.10
   8   0  -4  211.11    2.58
   8   0  -5    0.15    0.11
   8   0  -6  310.24   15.37
   8   0  -7   -0.01    0.12
   8   0  -8  296.27    3.38
   8   0  -9   -0.12    0.13
   8   0 -10   29.76    1.25
   8   0 -11   -0.18    0.14
   8   0 -12   34.80    1.46
   8   0 -13   -0.18    0.17
   8   0 -14   20.00    0.99
   8   0 -15    0.07    0.18
   8   0 -16   25.13    1.09
   8   0 -17   -0.21    0.22
   8   2  -2  114.13    2.11
   8   2  -3   11.15    0.54
   8   2  -4   53.51    1.41
   8   2  -5   43.18    1.29
   8   2  -6   52.42    1.49
   8   2  -7   11.14    0.52
   8   2  -8   90.12    2.01
   8   2  -9   64.46    1.80
   8   2 -10   80.29    2.12
   8   2 -11   32.20    1.54
   8   2 -12   43.88    1.66
   8   2 -13    4.10    0.25
   8   2 -14   24.19    1.14
   8   2 -15    5.85    0.33
   8   2 -16    7.45    0.39
   8   2 -17    2.15    0.27
   8   4  -2   80.98    2.09
   8   4  -3   61.97    1.82
   8   4  -4   11.26    0.62
   8   4  -5   14.24    0.70
   8   4  -6   23.82    1.13
   8   4  -7   28.55    1.36
   8   4  -8   17.35    1.05
   8   4  -9    2.21    0.21
   8   4 -10   19.96    1.12
   8   4 -11   40.81    1.68
   8   4 -12   33.73    1.48
   8   4 -13   11.24    0.51
   8   4 -14   42.56    1.50
   8   4 -15    5.01    0.32
   8   4 -16   14.17    0.68
   8   6  -2    3.80    0.26
   8   6  -3   18.59    0.85
   8   6  -4    9.85    0.44
   8   6  -5   38.55    1.69
   8   6  -6    2.90    0.25
   8   6  -7   45.41    1.75
   8   6  -8    7.26    0.37
   8   6  -9   30.68    1.48
   8   6 -10   10.38    0.58
   8   6 -11    7.69    0.40
   8   6 -12   17.15    0.78
   8   6 -13    8.87    0.43
   8   6 -14    7.69    0.38
   8   8  -2   12.17    0.64
   8   8  -3   31.27    1.40
   8   8  -4    4.99    0.32
   8   8  -5   14.96    0.83
   8   8  -6   11.81    0.63
   8   8  -7   26.43    1.23
   8   8  -8    6.36    0.35
   8   8  -9   19.68    1.01
   8   8 -10    6.03    0.35
   8   8 -11   13.54    0.70
   9  -1  -1   31.10    1.16
   9  -1   0   17.87    0.86
   9  -1   1   32.69    1.37
   9  -1   2   13.76    0.63
   9  -1   3   41.14    1.55
   9  -1   4    6.44    0.27
   9  -1   5   18.70    0.86
   9  -1   6    7.79    0.36
   9  -1   7   11.78    0.58
   9  -1   8    4.97    0.30
   9   1  -1   31.14    1.21
   9   1   0   17.63    0.90
   9   1   1   36.70    1.39
   9   1   2   13.83    0.74
   9   1   3   39.96    1.58
   9   1   4    5.94    0.33
   9   1   5   17.66    0.82
   9   1   6    8.37    0.49
   9   1   7   11.99    0.63
   9   1   8    5.73    0.31
   9   3  -1  102.73    2.34
   9   3   0    3.55    0.21
   9   3   1   15.81    0.70
   9   3   2    2.12    0.20
   9   3   3   24.49    1.12
   9   3   4   10.12    0.56
   9   3   5   65.39    1.87
   9   3   6   39.66    1.42
   9   3   7   24.20    1.08
   9   3   8   18.05    0.87
   9   5  -1   34.95    1.58
   9   5   0   23.91    1.16
   9   5   1   60.12    1.98
   9   5   2   53.35    1.88
   9   5   3   28.35    1.24
   9   5   4   21.17    1.02
   9   5   5   16.12    0.73
   9   5   6    1.54    0.27
   9   7  -1    2.33    0.26
   9   7   0   38.75    1.55
   9   7   1    3.99    0.31
   9   7   2   28.17    1.24
   9   7   3    8.02    0.41
   9   7   4    9.95    0.46
   9   9  -1    2.85    0.32
   9   9  -8   22.44    1.03
   9   9  -7   15.64    0.81
   9   9  -6   12.56    0.68
   9   9  -5    2.37    0.29
   9   9  -4   25.80    1.10
   9   9  -3    1.98    0.31
   9   9  -2   31.44    1.23
   9   7 -13    5.50    0.34
   9   7 -12    2.46    0.29
   9   7 -11   11.42    0.52
   9   7 -10    9.03    0.49
   9   7  -9    2.43    0.27
   9   7  -8   34.07    1.46
   9   7  -7    2.80    0.27
   9   7  -6   34.96    1.56
   9   7  -5   18.27    0.83
   9   7  -4   34.91    1.52
   9   7  -3   18.60    1.18
   9   7  -2   28.29    1.33
   9   5 -15    8.16    0.42
   9   5 -14   10.13    0.54
   9   5 -13   10.68    0.65
   9   5 -12   10.97    0.57
   9   5 -11    5.81    0.32
   9   5 -10   14.18    0.70
   9   5  -9    4.56    0.24
   9   5  -8    4.56    0.28
   9   5  -7    7.55    0.38
   9   5  -6   33.13    1.59
   9   5  -5    8.78    0.48
   9   5  -4   34.90    1.54
   9   5  -3   12.24    0.60
   9   5  -2    1.81    0.21
   9   3 -16   11.00    0.56
   9   3 -15   12.72    0.56
   9   3 -14    1.10    0.22
   9   3 -13   22.68    1.13
   9   3 -12   19.14    1.00
   9   3 -11   46.51    1.74
   9   3 -10   26.37    1.28
   9   3  -9   37.60    1.52
   9   3  -8    2.12    0.18
   9   3  -7   16.45    0.84
   9   3  -6   12.20    0.59
   9   3  -5   19.89    0.94
   9   3  -4   72.05    1.86
   9   3  -3  127.29    2.53
   9   3  -2   33.76    1.33
   9   1 -17   19.25    0.92
   9   1 -16    3.32    0.27
   9   1 -15   28.33    1.16
   9   1 -14    5.66    0.29
   9   1 -13   55.02    1.78
   9   1 -12    9.97    0.49
   9   1 -11   48.65    1.74
   9   1 -10   24.85    1.19
   9   1  -9  106.36    2.25
   9   1  -8   20.02    0.97
   9   1  -7  236.24    3.09
   9   1  -6   53.57    1.50
   9   1  -5  123.01    2.18
   9   1  -4   10.53    0.56
   9   1  -3   33.98    1.17
   9   1  -2    0.05    0.11
   9  -1 -17   18.47    0.91
   9  -1 -16    2.78    0.25
   9  -1 -15   27.87    1.17
   9  -1 -14    5.18    0.27
   9  -1 -13   53.95    1.70
   9  -1 -12   10.59    0.42
   9  -1 -11   45.63    1.69
   9  -1 -10   21.98    1.06
   9  -1  -9  106.16    2.21
   9  -1  -8   18.50    0.90
   9  -1  -7  240.33    3.06
   9  -1  -6   56.71    1.48
   9  -1  -5  129.11    2.17
   9  -1  -4   10.31    0.55
   9  -1  -3   32.49    1.15
   9  -1  -2    0.15    0.10
  10   8   1    2.02    0.29
  10   8   0    0.27    0.25
  10   8  -1   10.24    0.43
  10   6   4    4.27    0.34
  10   6   3   12.65    0.71
  10   6   2   18.23    0.88
  10   6   1   51.80    1.72
  10   6   0   25.27    1.15
  10   6  -1   23.94    1.03
  10   4   6   15.74    0.78
  10   4   5   22.96    1.09
  10   4   4   22.52    1.08
  10   4   3   23.96    1.16
  10   4   2   20.80    0.93
  10   4   1   23.04    1.08
  10   4   0   63.24    2.00
  10   4  -1    6.94    0.42
  10   2   7   18.99    0.94
  10   2   6   24.25    1.07
  10   2   5   26.18    1.14
  10   2   4   42.27    1.55
  10   2   3   10.24    0.51
  10   2   2    9.19    0.42
  10   2   1    2.37    0.20
  10   2   0   18.57    0.95
  10   2  -1   22.81    1.13
  10   0   8   36.06    1.16
  10   0   7   -0.06    0.19
  10   0   6    9.27    0.53
  10   0   5    0.10    0.16
  10   0   4   18.46    0.77
  10   0   3   -0.11    0.16
  10   0   2   91.81    2.30
  10   0   1    0.08    0.14
  10   0   0   49.93    1.62
  10   0  -1   -0.02    0.13
  10   0  -2   10.72    0.63
  10   0  -3    0.00    0.12
  10   0  -4    7.01    0.34
  10   0  -5   -0.05    0.12
  10   0  -6  181.88    2.80
  10   0  -7   -0.07    0.13
  10   0  -8  158.08    2.71
  10   0  -9   -0.15    0.13
  10   0 -10   47.43    1.60
  10   0 -11    0.03    0.15
  10   0 -12   39.13    1.61
  10   0 -13   -0.45    0.18
  10   0 -14   88.78    2.12
  10   0 -15    0.05    0.21
  10   0 -16   72.05    1.75
  10   0 -17    0.44    0.22
  10   2  -2   81.27    2.03
  10   2  -3    6.42    0.27
  10   2  -4  110.08    2.26
  10   2  -5   26.30    1.15
  10   2  -6   40.52    1.43
  10   2  -7   65.58    1.80
  10   2  -8   24.93    1.14
  10   2  -9   14.48    0.70
  10   2 -10   69.31    2.06
  10   2 -11    3.64    0.26
  10   2 -12   73.28    2.09
  10   2 -13    3.32    0.23
  10   2 -14   19.49    1.00
  10   2 -15    2.95    0.24
  10   2 -16   11.34    0.58
  10   2 -17   11.24    0.56
  10   4  -2  100.45    2.60
  10   4  -3   44.47    1.73
  10   4  -4   55.40    1.83
  10   4  -5   30.36    1.40
  10   4  -6   17.40    0.80
  10   4  -7    2.63    0.20
  10   4  -8   19.17    1.06
  10   4  -9    4.24    0.25
  10   4 -10   17.11    0.78
  10   4 -11   28.97    1.34
  10   4 -12    4.46    0.26
  10   4 -13   14.17    0.70
  10   4 -14    8.64    0.45
  10   4 -15    3.36    0.29
  10   4 -16    7.21    0.38
  10   6  -2   17.93    0.79
  10   6  -3    7.47    0.32
  10   6  -4   17.57    0.87
  10   6  -5   47.55    1.66
  10   6  -6   31.65    1.43
  10   6  -7   59.54    1.91
  10   6  -8    7.88    0.36
  10   6  -9   21.32    0.93
  10   6 -10    1.62    0.23
  10   6 -11    0.86    0.22
  10   6 -12    6.30    0.33
  10   6 -13    7.91    0.37
  10   6 -14    3.11    0.30
  10   8  -2    1.92    0.29
  10   8  -3   30.29    1.26
  10   8  -4    1.48    0.28
  10   8  -5   17.23    0.87
  10   8  -6    1.19    0.25
  10   8  -7   10.41    0.54
  10   8  -8    3.55    0.31
  10   8  -9   30.88    1.17
  10   8 -10    6.35    0.37
  11  -1  -1   21.39    0.97
  11  -1   0   20.49    0.91
  11  -1   1   75.37    2.06
  11  -1   2   12.77    0.58
  11  -1   3   33.63    1.36
  11  -1   4    4.13    0.24
  11  -1   5   16.58    0.75
  11  -1   6    3.01    0.26
  11   1  -1   19.67    0.96
  11   1   0   19.87    0.90
  11   1   1   77.46    2.12
  11   1   2   12.42    0.60
  11   1   3   37.20    1.38
  11   1   4    3.84    0.25
  11   1   5   16.60    0.84
  11   1   6    2.90    0.28
  11   3  -1   52.54    1.78
  11   3   0   17.94    0.96
  11   3   1    2.95    0.22
  11   3   2    9.65    0.43
  11   3   3   24.00    1.18
  11   3   4   26.78    1.18
  11   3   5   25.25    1.16
  11   3   6   13.81    0.71
  11   5  -1   61.12    1.90
  11   5   0   20.87    0.88
  11   5   1   27.68    1.28
  11   5   2   19.37    0.89
  11   5   3    1.95    0.24
  11   5   4    3.66    0.31
  11   7  -1    6.86    0.44
  11   7   0   17.19    0.86
  11   7   1    3.77    0.32
  11   7   2   10.30    0.53
  11   7 -12    8.74    0.48
  11   7 -11   11.26    0.44
  11   7 -10   16.20    0.81
  11   7  -9    0.18    0.24
  11   7  -8   35.16    1.37
  11   7  -7    2.94    0.28
  11   7  -6   25.85    1.25
  11   7  -5   11.93    0.75
  11   7  -4    8.54    0.39
  11   7  -3    6.78    0.35
  11   7  -2    4.30    0.32
  11   5 -15    5.20    0.34
  11   5 -14    9.55    0.53
  11   5 -13    6.14    0.31
  11   5 -12    8.29    0.35
  11   5 -11    4.33    0.27
  11   5 -10   10.05    0.50
  11   5  -9   37.55    1.50
  11   5  -8   32.87    1.48
  11   5  -7   64.07    1.97
  11   5  -6   56.70    1.92
  11   5  -5   29.99    1.43
  11   5  -4   24.93    1.24
  11   5  -3   33.69    1.51
  11   5  -2    6.86    0.36
  11   3 -16    0.45    0.20
  11   3 -15    2.26    0.25
  11   3 -14    7.18    0.38
  11   3 -13   17.22    0.76
  11   3 -12   28.45    1.29
  11   3 -11   68.84    2.03
  11   3 -10   17.83    0.91
  11   3  -9   31.87    1.45
  11   3  -8    0.08    0.15
  11   3  -7    7.91    0.40
  11   3  -6    5.95    0.27
  11   3  -5   52.81    1.81
  11   3  -4   32.56    1.48
  11   3  -3  118.81    2.66
  11   3  -2   44.16    1.75
  11   1 -17   38.36    1.25
  11   1 -16    5.30    0.32
  11   1 -15   58.72    1.74
  11   1 -14    5.45    0.29
  11   1 -13   57.24    1.82
  11   1 -12    9.74    0.60
  11   1 -11   20.64    0.96
  11   1 -10   14.81    0.76
  11   1  -9   20.30    0.95
  11   1  -8   26.21    1.26
  11   1  -7   58.80    1.76
  11   1  -6    1.82    0.17
  11   1  -5   42.58    1.49
  11   1  -4    8.36    0.40
  11   1  -3   12.20    0.53
  11   1  -2   20.38    1.09
  11  -1 -17   36.94    1.20
  11  -1 -16    4.89    0.31
  11  -1 -15   59.93    1.69
  11  -1 -14    5.69    0.32
  11  -1 -13   57.95    1.84
  11  -1 -12    9.51    0.51
  11  -1 -11   19.99    0.97
  11  -1 -10   15.22    0.73
  11  -1  -9   19.74    0.99
  11  -1  -8   29.82    1.26
  11  -1  -7   58.76    1.73
  11  -1  -6    1.74    0.16
  11  -1  -5   41.57    1.40
  11  -1  -4    7.78    0.41
  11  -1  -3   12.16    0.51
  11  -1  -2   24.39    1.17
  12   6   2    4.47    0.33
  12   6   1   19.11    0.97
  12   6   0   20.79    1.02
  12   6  -1    8.99    0.44
  12   4   4    6.47    0.36
  12   4   3    8.16    0.42
  12   4   2    9.08    0.41
  12   4   1    6.34    0.32
  12   4   0   13.85    0.74
  12   4  -1   15.95    0.72
  12   2   5    3.56    0.30
  12   2   4   45.24    1.43
  12   2   3    2.38    0.24
  12   2   2   24.71    1.21
  12   2   1   10.69    0.61
  12   2   0    9.69    0.46
  12   2  -1   30.81    1.40
  12   0   5    0.22    0.19
  12   0   4   14.75    0.69
  12   0   3    0.08    0.17
  12   0   2   68.74    1.86
  12   0   1   -0.17    0.19
  12   0   0  144.78    2.80
  12   0  -1    0.31    0.16
  12   0  -2   10.85    0.50
  12   0  -3   -0.08    0.14
  12   0  -4   10.29    0.44
  12   0  -5    0.01    0.14
  12   0  -6   33.75    1.41
  12   0  -7   -0.05    0.14
  12   0  -8   55.79    1.81
  12   0  -9    0.18    0.16
  12   0 -10   -0.10    0.16
  12   0 -11    0.10    0.16
  12   0 -12    3.15    0.22
  12   0 -13   -0.07    0.19
  12   0 -14   52.63    1.65
  12   0 -15    0.24    0.22
  12   0 -16   63.21    1.64
  12   0 -17   -0.06    0.22
  12   2  -2   44.24    1.65
  12   2  -3   41.77    1.65
  12   2  -4   73.06    2.16
  12   2  -5    4.76    0.23
  12   2  -6   47.49    1.72
  12   2  -7    0.64    0.17
  12   2  -8    8.50    0.48
  12   2  -9   14.03    0.67
  12   2 -10   20.82    0.98
  12   2 -11    9.48    0.58
  12   2 -12   62.98    1.90
  12   2 -13   15.94    0.71
  12   2 -14   21.15    1.04
  12   2 -15   11.10    0.57
  12   2 -16   11.67    0.58
  12   2 -17    4.85    0.33
  12   4  -2   40.40    1.58
  12   4  -3   36.81    1.48
  12   4  -4   33.01    1.47
  12   4  -5   55.14    1.90
  12   4  -6   16.61    0.83
  12   4  -7    9.09    0.49
  12   4  -8   48.07    1.76
  12   4  -9   11.93    0.78
  12   4 -10   75.50    2.11
  12   4 -11   26.11    1.23
  12   4 -12   28.17    1.27
  12   4 -13   27.57    1.15
  12   4 -14    5.28    0.32
  12   4 -15    1.43    0.24
  12   6  -2   17.17    0.84
  12   6  -3    1.79    0.25
  12   6  -4    8.58    0.45
  12   6  -5    8.63    0.43
  12   6  -6   23.58    1.18
  12   6  -7   56.18    1.76
  12   6  -8   25.74    1.23
  12   6  -9   28.55    1.32
  12   6 -10   13.52    0.69
  12   6 -11    2.65    0.28
  12   6 -12   17.62    0.90
  12   6 -13    8.40    0.49
  12   8  -3   19.49    0.94
  12   8  -4    9.06    0.43
  12   8  -5   17.79    0.91
  12   8  -6    5.16    0.37
  12   8  -7    5.46    0.35
  12   8  -8    0.34    0.23
  13  -1  -1   59.08    1.84
  13  -1   0   13.51    0.65
  13  -1   1   57.35    1.68
  13  -1   2    2.46    0.26
  13  -1   3   27.29    1.11
  13  -1   4    4.68    0.31
  13   1  -1   60.22    1.82
  13   1   0   12.87    0.70
  13   1   1   58.17    1.69
  13   1   2    2.69    0.27
  13   1   3   27.51    1.13
  13   1   4    4.88    0.32
  13   3  -1    4.33    0.26
  13   3   0    0.97    0.21
  13   3   1   11.37    0.48
  13   3   2    0.69    0.23
  13   3   3   27.75    1.12
  13   5  -1   27.29    1.20
  13   5   0    8.92    0.50
  13   5   1   22.16    1.04
  13   5   2    8.28    0.41
  13   7 -11    2.14    0.31
  13   7 -10    5.79    0.35
  13   7  -9    0.42    0.25
  13   7  -8   18.75    0.92
  13   7  -7    7.71    0.41
  13   7  -6   11.55    0.59
  13   7  -5   14.84    0.73
  13   7  -4    6.82    0.38
  13   7  -3    9.75    0.48
  13   7  -2    4.34    0.33
  13   5 -14   13.95    0.75
  13   5 -13   14.51    0.71
  13   5 -12    8.01    0.35
  13   5 -11   39.53    1.43
  13   5 -10    6.79    0.39
  13   5  -9   78.15    2.03
  13   5  -8   26.56    1.23
  13   5  -7   23.99    1.14
  13   5  -6   26.32    1.29
  13   5  -5    1.60    0.21
  13   5  -4    4.22    0.28
  13   5  -3    4.22    0.28
  13   5  -2    6.08    0.32
  13   3 -16    2.65    0.29
  13   3 -15    3.48    0.29
  13   3 -14    9.90    0.55
  13   3 -13   36.41    1.40
  13   3 -12   20.53    0.86
  13   3 -11   90.76    2.20
  13   3 -10   16.05    0.87
  13   3  -9   24.75    1.13
  13   3  -8   14.36    0.67
  13   3  -7    5.04    0.27
  13   3  -6   15.18    0.74
  13   3  -5   39.45    1.57
  13   3  -4   43.23    1.59
  13   3  -3   41.62    1.57
  13   3  -2   12.63    0.72
  13   1 -17   15.35    0.81
  13   1 -16    4.48    0.31
  13   1 -15   30.07    1.23
  13   1 -14    6.31    0.31
  13   1 -13    9.80    0.53
  13   1 -12    3.51    0.24
  13   1 -11    4.75    0.27
  13   1 -10   16.11    0.81
  13   1  -9   17.60    0.83
  13   1  -8   18.01    0.87
  13   1  -7   60.53    1.87
  13   1  -6   11.61    0.55
  13   1  -5   40.25    1.58
  13   1  -4    1.85    0.21
  13   1  -3   22.88    1.19
  13   1  -2   20.55    0.96
  13  -1 -17   15.62    0.80
  13  -1 -16    4.98    0.32
  13  -1 -15   29.34    1.20
  13  -1 -14    6.10    0.30
  13  -1 -13   10.08    0.45
  13  -1 -12    3.37    0.23
  13  -1 -11    3.63    0.23
  13  -1 -10   16.94    0.78
  13  -1  -9   16.62    0.88
  13  -1  -8   17.34    0.92
  13  -1  -7   60.93    1.92
  13  -1  -6   10.35    0.59
  13  -1  -5   40.85    1.57
  13  -1  -4    2.18    0.20
  13  -1  -3   21.50    1.09
  13  -1  -2   20.09    1.01
  14   4   1    1.37    0.24
  14   4   0   18.85    0.95
  14   4  -1    1.66    0.24
  14   2   3    5.10    0.33
  14   2   2   34.50    1.19
  14   2   1    1.63    0.24
  14   2   0    9.06    0.50
  14   2  -1    4.27    0.27
  14   0   3    0.29    0.20
  14   0   2   16.97    0.83
  14   0   1    0.39    0.18
  14   0   0   73.26    1.85
  14   0  -1    0.07    0.19
  14   0  -2   50.42    1.62
  14   0  -3    0.01    0.17
  14   0  -4   41.13    1.50
  14   0  -5    0.08    0.17
  14   0  -6   87.02    2.22
  14   0  -7    0.08    0.19
  14   0  -8  106.07    2.45
  14   0  -9    0.19    0.18
  14   0 -10   30.12    1.32
  14   0 -11    0.01    0.16
  14   0 -12    0.82    0.19
  14   0 -13    0.09    0.18
  14   0 -14    7.77    0.33
  14   0 -15   -0.32    0.21
  14   0 -16   19.86    0.89
  14   2  -2   16.49    0.88
  14   2  -3   11.90    0.65
  14   2  -4   59.07    1.84
  14   2  -5    1.80    0.22
  14   2  -6   50.02    1.70
  14   2  -7   25.25    1.22
  14   2  -8   16.02    0.84
  14   2  -9   26.33    1.23
  14   2 -10   22.97    0.98
  14   2 -11   20.67    1.10
  14   2 -12   35.07    1.38
  14   2 -13    0.50    0.21
  14   2 -14   21.27    1.01
  14   2 -15    0.18    0.21
  14   2 -16    7.27    0.37
  14   4  -2   11.03    0.56
  14   4  -3    6.06    0.32
  14   4  -4    6.14    0.30
  14   4  -5   15.98    0.82
  14   4  -6    2.80    0.25
  14   4  -7   11.64    0.58
  14   4  -8   12.47    0.55
  14   4  -9    4.33    0.27
  14   4 -10   59.09    1.69
  14   4 -11    9.71    0.48
  14   4 -12   36.26    1.38
  14   4 -13   27.34    1.13
  14   4 -14    9.30    0.39
  14   4 -15    9.44    0.43
  14   6  -2    7.49    0.37
  14   6  -3    4.52    0.32
  14   6  -4    1.18    0.24
  14   6  -5    1.10    0.24
  14   6  -6    3.32    0.28
  14   6  -7   14.92    0.71
  14   6  -8   13.72    0.67
  14   6  -9   16.44    0.76
  14   6 -10    9.24    0.42
  14   6 -11    5.18    0.34
  14   6 -12    6.81    0.36
  15  -1  -1   24.64    1.09
  15  -1   0    2.25    0.26
  15  -1   1   13.13    0.75
  15   1  -1   24.06    1.12
  15   1   0    2.00    0.25
  15   1   1   13.71    0.70
  15   3  -1    7.39    0.37
  15   3   0   -0.06    0.21
  15   5 -13    3.35    0.33
  15   5 -12    3.70    0.31
  15   5 -11    9.88    0.52
  15   5 -10    3.58    0.32
  15   5  -9   31.13    1.28
  15   5  -8    7.89    0.42
  15   5  -7    5.66    0.33
  15   5  -6    2.10    0.27
  15   5  -5    0.83    0.24
  15   5  -4    3.18    0.29
  15   5  -3    5.38    0.35
  15   5  -2   12.63    0.64
  15   3 -15    7.15    0.38
  15   3 -14    9.09    0.43
  15   3 -13   21.36    0.97
  15   3 -12   11.62    0.64
  15   3 -11   31.92    1.29
  15   3 -10   11.31    0.57
  15   3  -9    5.52    0.29
  15   3  -8    4.41    0.26
  15   3  -7   15.32    0.73
  15   3  -6    3.89    0.28
  15   3  -5   34.41    1.36
  15   3  -4    3.92    0.28
  15   3  -3   22.62    1.01
  15   3  -2    4.50    0.30
  15   1 -16    5.85    0.34
  15   1 -15   18.51    0.85
  15   1 -14    1.92    0.24
  15   1 -13   17.96    0.81
  15   1 -12    2.47    0.24
  15   1 -11   22.54    1.12
  15   1 -10   12.22    0.56
  15   1  -9   50.49    1.65
  15   1  -8   13.94    0.66
  15   1  -7   80.59    2.06
  15   1  -6    3.03    0.25
  15   1  -5   57.33    1.74
  15   1  -4   15.89    0.68
  15   1  -3   31.29    1.25
  15   1  -2    2.59    0.25
  15  -1 -16    5.57    0.33
  15  -1 -15   18.81    0.86
  15  -1 -14    1.69    0.25
  15  -1 -13   15.45    0.82
  15  -1 -12    1.88    0.23
  15  -1 -11   22.41    1.08
  15  -1 -10   12.42    0.50
  15  -1  -9   49.61    1.66
  15  -1  -8   12.75    0.61
  15  -1  -7   77.14    2.05
  15  -1  -6    3.24    0.23
  15  -1  -5   58.70    1.73
  15  -1  -4   15.52    0.80
  15  -1  -3   31.83    1.24
  15  -1  -2    2.48    0.25
  16   2  -1    2.25    0.26
  16   0   0   12.47    0.56
  16   0  -1   -0.32    0.21
  16   0  -2   36.84    1.29
  16   0  -3    0.03    0.20
  16   0  -4   22.48    1.07
  16   0  -5   -0.08    0.19
  16   0  -6   53.16    1.60
  16   0  -7    0.20    0.19
  16   0  -8   63.62    1.78
  16   0  -9   -0.06    0.21
  16   0 -10   61.96    1.70
  16   0 -11    0.40    0.19
  16   0 -12   22.38    1.10
  16   0 -13    0.28    0.21
  16   0 -14   41.06    1.35
  16   0 -15    0.07    0.24
  16   2  -2    6.61    0.39
  16   2  -3    9.74    0.45
  16   2  -4   25.63    1.15
  16   2  -5   14.67    0.83
  16   2  -6   39.55    1.36
  16   2  -7    0.86    0.21
  16   2  -8   15.67    0.90
  16   2  -9    5.57    0.31
  16   2 -10   12.08    0.67
  16   2 -11    9.19    0.39
  16   2 -12   28.75    1.15
  16   2 -13    2.57    0.27
  16   2 -14   25.45    1.05
  16   2 -15    5.90    0.35
  16   4  -2   24.59    0.98
  16   4  -3    3.32    0.29
  16   4  -4   21.26    0.97
  16   4  -5    2.03    0.26
  16   4  -6    6.09    0.35
  16   4  -7    2.64    0.27
  16   4  -8   14.01    0.51
  16   4  -9    5.40    0.31
  16   4 -10   13.35    0.68
  16   4 -11    3.02    0.27
  16   4 -12    6.98    0.36
  16   4 -13    5.12    0.32
  17   3 -13    9.14    0.46
  17   3 -12    4.00    0.32
  17   3 -11   14.94    0.77
  17   3 -10    7.89    0.40
  17   3  -9   14.72    0.71
  17   3  -8    1.84    0.26
  17   3  -7   27.85    1.15
  17   3  -6    1.22    0.25
  17   3  -5   21.13    1.01
  17   3  -4    0.94    0.25
  17   1 -14    2.49    0.29
  17   1 -13   31.40    1.13
  17   1 -12    5.53    0.34
  17   1 -11   21.61    1.02
  17   1 -10    0.90    0.22
  17   1  -9   22.24    1.07
  17   1  -8    0.92    0.22
  17   1  -7   15.04    0.66
  17   1  -6    6.55    0.32
  17   1  -5   15.87    0.78
  17   1  -4    6.45    0.34
  17   1  -3   23.11    0.99
  17   1  -2    1.80    0.26
  17  -1 -14    2.89    0.30
  17  -1 -13   31.21    1.18
  17  -1 -12    5.36    0.33
  17  -1 -11   21.04    1.02
  17  -1 -10    0.52    0.22
  17  -1  -9   23.80    1.05
  17  -1  -8    1.07    0.22
  17  -1  -7   14.30    0.69
  17  -1  -6    6.44    0.32
  17  -1  -5   14.88    0.83
  17  -1  -4    6.85    0.35
  17  -1  -3   24.41    0.98
  17  -1  -2    1.54    0.25
  18   0  -5    0.30    0.20
  18   0  -6    3.65    0.29
  18   0  -7   -0.40    0.20
  18   0  -8    2.91    0.25
  18   0  -9   -0.01    0.21
  18   0 -10   21.63    1.01
  18   0 -11    0.29    0.20
  18   0 -12   19.39    0.91
  18   0 -13    0.21    0.23
  18   2  -6   14.17    0.64
  18   2  -7    2.29    0.26
  18   2  -8   20.46    0.87
  18   2  -9    0.48    0.22
  18   2 -10   15.64    0.82
  18   2 -11    5.13    0.32
  18   2 -12   13.78    0.78
   0   0   0    0.00    0.00
;
_shelx_hkl_checksum     5450
_shelx_res_file
;
    RhP3Cl3water.res created by SHELXL-2014/7
TITL rhunk3 in Cc
CELL 0.71073 15.865 9.0396 14.8223 90 120.82 90
ZERR 4 0.0012 0.0003 0.0018 0 0.007 0
LATT -7
SYMM +X,-Y,0.5+Z
SFAC C H Cl O P Rh
UNIT 36 116 12 4 12 4
DFIX 0.97 0.001 O1 H1b
DFIX 0.97 0.001 O1 H1a
DANG 1.53 0.001 H1a H1b
L.S. 100
PLAN  21
TEMP 25
HTAB O1 Cl3
BIND H1b O1
FREE Cl3 H1b
BOND
MORE -1
BOND $H
CONF
fmap 2
acta 52
OMIT 0 2 -4
OMIT 1 3 3
OMIT 0 2 4
REM <olex2.extras>
REM <HklSrc "%./RhP3Cl3water.hkl">
REM </olex2.extras>
WGHT    0.035900
EXTI    0.005181
FVAR       0.08427
RH1   6    0.389610    0.774298    0.262100    11.00000    0.01842    0.02103 =
         0.01697   -0.00138    0.00854   -0.00103
CL1   3    0.553101    0.869780    0.315102    11.00000    0.02444    0.04194 =
         0.03628   -0.00398    0.01349   -0.01040
CL2   3    0.468872    0.595915    0.405751    11.00000    0.03296    0.04250 =
         0.02695    0.01031    0.00765   -0.00037
CL3   3    0.391639    0.946815    0.389532    11.00000    0.04564    0.04730 =
         0.03559   -0.01838    0.02352   -0.00461
P1    5    0.413626    0.633381    0.149776    11.00000    0.02743    0.02597 =
         0.02594   -0.00423    0.01583    0.00061
P2    5    0.249004    0.656760    0.230971    11.00000    0.02085    0.02951 =
         0.02352    0.00278    0.01152   -0.00142
P3    5    0.308547    0.959353    0.142706    11.00000    0.03062    0.02325 =
         0.03054    0.00447    0.01530    0.00197
C11   1    0.312046    0.534831    0.041290    11.00000    0.04570    0.04541 =
         0.03948   -0.02390    0.02376   -0.01529
AFIX 137
H11A  2    0.264422    0.604776   -0.006248    11.00000   -1.50000
H11B  2    0.281983    0.470319    0.068201    11.00000   -1.50000
H11C  2    0.336221    0.477485    0.004770    11.00000   -1.50000
AFIX   0
C12   1    0.465273    0.727360    0.081296    11.00000    0.05239    0.04813 =
         0.04777    0.00298    0.03836    0.00062
AFIX 137
H12A  2    0.526980    0.771049    0.131496    11.00000   -1.50000
H12B  2    0.420980    0.803327    0.037239    11.00000   -1.50000
H12C  2    0.475254    0.657553    0.038830    11.00000   -1.50000
AFIX   0
C13   1    0.502713    0.488644    0.216675    11.00000    0.04603    0.03912 =
         0.04936    0.00193    0.02314    0.01771
AFIX 137
H13A  2    0.480402    0.424500    0.251809    11.00000   -1.50000
H13B  2    0.564460    0.531778    0.267313    11.00000   -1.50000
H13C  2    0.510670    0.432659    0.166490    11.00000   -1.50000
AFIX   0
C21   1    0.257999    0.456733    0.247454    11.00000    0.04236    0.03111 =
         0.04774    0.00230    0.02416   -0.00829
AFIX 137
H21A  2    0.309405    0.432840    0.317474    11.00000   -1.50000
H21B  2    0.272523    0.413625    0.197753    11.00000   -1.50000
H21C  2    0.196814    0.418248    0.235828    11.00000   -1.50000
AFIX   0
C22   1    0.211748    0.716968    0.321743    11.00000    0.04332    0.04171 =
         0.04557    0.00177    0.03465   -0.00060
AFIX 137
H22A  2    0.190423    0.818089    0.307337    11.00000   -1.50000
H22B  2    0.266246    0.708837    0.392381    11.00000   -1.50000
H22C  2    0.158798    0.655938    0.313695    11.00000   -1.50000
AFIX   0
C23   1    0.136659    0.671878    0.105374    11.00000    0.02346    0.05740 =
         0.03374    0.01088    0.00756   -0.00824
AFIX 137
H23A  2    0.144840    0.624322    0.052440    11.00000   -1.50000
H23B  2    0.121153    0.774395    0.087776    11.00000   -1.50000
H23C  2    0.084261    0.624955    0.109139    11.00000   -1.50000
AFIX   0
C31   1    0.389302    1.107815    0.152857    11.00000    0.05301    0.03673 =
         0.05344    0.00703    0.01783   -0.01206
AFIX 137
H31A  2    0.439337    1.069469    0.141145    11.00000   -1.50000
H31B  2    0.419280    1.150851    0.221705    11.00000   -1.50000
H31C  2    0.352177    1.181969    0.101113    11.00000   -1.50000
AFIX   0
C32   1    0.216021    1.054239    0.159640    11.00000    0.06243    0.04491 =
         0.05929    0.01031    0.03650    0.02674
AFIX 137
H32A  2    0.245661    1.091139    0.230172    11.00000   -1.50000
H32B  2    0.164487    0.986243    0.146588    11.00000   -1.50000
H32C  2    0.189247    1.135244    0.111067    11.00000   -1.50000
AFIX   0
C33   1    0.240459    0.922877    0.002924    11.00000    0.03778    0.04311 =
         0.03469    0.00737    0.01481    0.00040
AFIX 137
H33A  2    0.199012    0.838203   -0.011046    11.00000   -1.50000
H33B  2    0.285449    0.903770   -0.020869    11.00000   -1.50000
H33C  2    0.200796    1.007307   -0.033465    11.00000   -1.50000
AFIX   0
O1    4    0.587925    1.182518    0.453293    11.00000    0.09179    0.12343 =
         0.11263   -0.04797    0.06736   -0.03015
H1A   2    0.542324    1.263267    0.418261    11.00000   -1.20000
H1B   2    0.546273    1.095818    0.435029    11.00000   -1.20000
HKLF 4
REM  rhunk3 in Cc
REM R1 =  0.0230 for    1763 Fo > 4sig(Fo)  and  0.0233 for all    1784 data
REM    170 parameters refined using      5 restraints
END
WGHT      0.0358      0.0000
REM Highest difference peak  0.465,  deepest hole -0.597,  1-sigma level  0.074
Q1    1   0.3229  0.8181  0.2366  11.00000  0.05    0.46
Q2    1   0.4594  0.7923  0.2815  11.00000  0.05    0.44
Q3    1   0.3128  0.7212  0.2492  11.00000  0.05    0.40
Q4    1   0.4297  0.8010  0.3546  11.00000  0.05    0.30
Q5    1   0.2455  0.9932  0.1374  11.00000  0.05    0.30
Q6    1   0.3572  0.7175  0.3301  11.00000  0.05    0.29
Q7    1   0.5325  0.7829  0.2488  11.00000  0.05    0.28
Q8    1   0.3292  0.6076  0.2368  11.00000  0.05    0.27
Q9    1   0.3804  0.6610  0.1862  11.00000  0.05    0.27
Q10   1   0.2499  0.7799  0.2772  11.00000  0.05    0.26
Q11   1   0.4609  1.0740  0.2488  11.00000  0.05    0.25
Q12   1   0.4655  0.7046  0.2250  11.00000  0.05    0.25
Q13   1   0.3346  0.7727  0.1814  11.00000  0.05    0.23
Q14   1   0.3690  0.8944  0.1831  11.00000  0.05    0.23
Q15   1   0.2017  0.7842  0.2767  11.00000  0.05    0.22
Q16   1   0.5226  0.9782  0.3799  11.00000  0.05    0.22
Q17   1   0.4278  0.8954  0.3185  11.00000  0.05    0.22
Q18   1   0.5162  0.9002  0.2542  11.00000  0.05    0.21
Q19   1   0.5100  0.6647  0.3327  11.00000  0.05    0.21
Q20   1   0.3496  0.6080  0.1044  11.00000  0.05    0.21
Q21   1   0.1245  0.7857  0.1668  11.00000  0.05    0.20
;
_shelx_res_checksum     34702
data_RhP3Cl3MeOH
_audit_creation_method
;
Olex2 1.2
(compiled Nov 28 2014 11:48:57 for OlexSys, GUI svn.r4959)
;
_chemical_name_systematic
;
<i>fac</i>-Trichloridotris(trimethylphosphane-\k<i>P</i>)rhodium
methanol hemisolvate
;
_chemical_name_common     ?
_chemical_formula_moiety     'C9 H27 Cl3 P3 Rh, 0.5(C H4 O)'
_chemical_formula_sum     'C9.5 H29 Cl3 O0.5 P3 Rh1'
_chemical_formula_iupac     '[Rh Cl3 (C3 H9 P)3], 0.5C H4 O'
_chemical_formula_weight     453.50
_chemical_melting_point     ?
_space_group_crystal_system     monoclinic
_space_group_name_H-M_alt     'P 21/n'
_space_group_name_Hall     '-P 2yn'
loop_
    _space_group_symop_id
    _space_group_symop_operation_xyz
    1 'x, y, z'
    2 '-x+1/2, y+1/2, -z+1/2'
    3 '-x, -y, -z'
    4 'x-1/2, -y-1/2, z-1/2'
_cell_length_a     16.0993(16)
_cell_length_b     15.5910(9)
_cell_length_c     16.4152(14)
_cell_angle_alpha     90.00
_cell_angle_beta     115.084(13)
_cell_angle_gamma     90.00
_cell_volume     3731.7(5)
_cell_formula_units_Z     8
_cell_measurement_reflns_used     50
_cell_measurement_theta_min     3
_cell_measurement_theta_max     20
_cell_measurement_temperature     298
_exptl_crystal_description     prism
_exptl_crystal_colour     'clear light yellow'
_exptl_crystal_size_max     0.6
_exptl_crystal_size_mid     0.6
_exptl_crystal_size_min     0.3
_exptl_crystal_density_diffrn     1.614
_exptl_crystal_density_meas     ?
_exptl_crystal_density_method     'not measured'
_exptl_crystal_F_000     1848
_exptl_absorpt_coefficient_mu     1.586
_exptl_absorpt_correction_type     psi-scan
_exptl_absorpt_process_details
;
(North <i>et al.</i>,  1968)
;
_exptl_absorpt_correction_T_min     0.8070
_exptl_absorpt_correction_T_max     0.9153
_exptl_special_details     ?
_diffrn_ambient_temperature     298
_diffrn_radiation_type     MoK\a
_diffrn_radiation_wavelength     0.71073
_diffrn_radiation_monochromator     graphite
_diffrn_measurement_device_type     'Siemens P4'
_diffrn_measurement_method     'sea;ed X-ray tube'
_diffrn_detector_area_resol_mean     ?
_diffrn_reflns_number     5957
_diffrn_reflns_av_R_equivalents     0.0342
_diffrn_reflns_theta_min     1.89
_diffrn_reflns_theta_max     22.50
_diffrn_reflns_theta_full     22.50
_diffrn_measured_fraction_theta_max     0.995
_diffrn_measured_fraction_theta_full     0.995
_diffrn_reflns_limit_h_min     -1
_diffrn_reflns_limit_h_max     17
_diffrn_reflns_limit_k_min     -1
_diffrn_reflns_limit_k_max     16
_diffrn_reflns_limit_l_min     -17
_diffrn_reflns_limit_l_max     16
_diffrn_standards_number     3
_diffrn_standards_interval_count     200
_diffrn_standards_interval_time     ?
_diffrn_standards_decay_%     0.0(2)
loop_
    _refln_index_h
    _refln_index_k
    _refln_index_l
    _refln_F_squared_meas
    -1 -1 -1 234.42
    -1 -1 0 113.8
    -1 -1 1 17.3
    -1 -1 2 2954.33
    -1 -1 3 64.99
    -1 -1 4 1801.54
    -1 -1 5 236.81
    -1 -1 6 839.05
    -1 -1 7 2079
    -1 -1 8 854.54
    -1 -1 9 123.74
    -1 -1 10 151.55
    -1 -1 11 12.17
    -1 -1 12 115.08
    -1 -1 13 921.11
    -1 -1 14 16.01
    -1 -1 15 8.15
    -1 -1 16 5.68
    -1 0 16 24.53
    -1 0 15 1647.95
    -1 0 14 -0.9
    -1 0 13 206.42
    -1 0 12 1.34
    -1 0 11 1.92
    -1 0 10 -1.62
    -1 0 9 205.66
    -1 0 8 2.32
    -1 0 7 482.84
    -1 0 6 -0.57
    -1 0 5 721.08
    -1 0 4 1.51
    -1 0 3 7.12
    -1 0 2 -1.48
    -1 0 -1 194.44
    -1 1 -1 236.76
    -1 1 0 120.72
    -1 1 1 13.46
    -1 1 2 3165.53
    -1 1 3 66.68
    -1 1 4 1866.1
    -1 1 5 226.93
    -1 1 6 867.54
    -1 1 7 2078.77
    -1 1 8 862.45
    -1 1 9 124.51
    -1 1 10 158.69
    -1 1 11 6.73
    -1 1 12 111.42
    -1 1 13 999.11
    -1 1 14 24.04
    -1 1 15 4.18
    -1 1 16 4.11
    -1 2 16 -1.39
    -1 2 15 116.84
    -1 2 14 65.78
    -1 2 13 83.44
    -1 2 12 5.29
    -1 2 11 -0.2
    -1 2 10 344.64
    -1 2 9 93.42
    -1 2 8 243.71
    -1 2 7 61.09
    -1 2 6 2548.5
    -1 2 5 2386.33
    -1 2 4 41.35
    -1 2 3 164.44
    -1 2 2 856.14
    -1 2 1 24.7
    -1 2 0 6926.54
    -1 2 -1 144.24
    -1 3 -1 390.84
    -1 3 0 847.23
    -1 3 1 17.59
    -1 3 2 1830.13
    -1 3 3 121.11
    -1 3 4 8.42
    -1 3 5 421.63
    -1 3 6 1179.68
    -1 3 7 3.79
    -1 3 8 2662.02
    -1 3 9 63.25
    -1 3 10 575.59
    -1 3 11 165.81
    -1 3 12 271.3
    -1 3 13 4.03
    -1 3 14 124.96
    -1 3 15 257.66
    -1 3 16 -1.12
    -1 4 15 324.24
    -1 4 14 23.04
    -1 4 13 13.29
    -1 4 12 11.19
    -1 4 11 210.2
    -1 4 10 508.86
    -1 4 9 932.59
    -1 4 8 560.58
    -1 4 7 437.05
    -1 4 6 1473.7
    -1 4 5 6.32
    -1 4 4 1101.54
    -1 4 3 2.43
    -1 4 2 86.52
    -1 4 1 97.78
    -1 4 0 2741.36
    -1 4 -1 386.65
    -1 5 -1 715.92
    -1 5 0 3299.39
    -1 5 1 1285.89
    -1 5 2 986.43
    -1 5 3 815.3
    -1 5 4 128.42
    -1 5 5 84.74
    -1 5 6 763.93
    -1 5 7 1669.64
    -1 5 8 2036.39
    -1 5 9 660.95
    -1 5 10 19.47
    -1 5 11 27.17
    -1 5 12 25.5
    -1 5 13 1044.16
    -1 5 14 6.5
    -1 5 15 3.6
    -1 6 15 841.47
    -1 6 14 0.36
    -1 6 13 25.36
    -1 6 12 158.86
    -1 6 11 508.95
    -1 6 10 -0.8
    -1 6 9 1955.06
    -1 6 8 13.35
    -1 6 7 103.53
    -1 6 6 29.98
    -1 6 5 67.12
    -1 6 4 161.07
    -1 6 3 96.07
    -1 6 2 10.87
    -1 6 1 228.91
    -1 6 0 85.6
    -1 6 -1 229.12
    -1 7 -1 3.15
    -1 7 0 796.32
    -1 7 1 165.98
    -1 7 2 1240.15
    -1 7 3 5.96
    -1 7 4 433.83
    -1 7 5 110.23
    -1 7 6 235.05
    -1 7 7 1661.52
    -1 7 8 119.34
    -1 7 9 -3.04
    -1 7 10 177.61
    -1 7 11 119.37
    -1 7 12 101.32
    -1 7 13 773.84
    -1 7 14 112.17
    -1 8 14 5.41
    -1 8 13 -0.97
    -1 8 12 293.61
    -1 8 11 242.64
    -1 8 10 63.78
    -1 8 9 51.38
    -1 8 8 271.42
    -1 8 7 84.33
    -1 8 6 2478.77
    -1 8 5 235.39
    -1 8 4 503.27
    -1 8 3 110.83
    -1 8 2 432.28
    -1 8 1 1.67
    -1 8 0 1668.65
    -1 8 -1 148.86
    -1 9 -1 100.82
    -1 9 0 333.12
    -1 9 1 56.01
    -1 9 2 1481.82
    -1 9 3 494.71
    -1 9 4 392.52
    -1 9 5 156.99
    -1 9 6 21.34
    -1 9 7 40.49
    -1 9 8 515.84
    -1 9 9 167.38
    -1 9 10 10.05
    -1 9 11 148.72
    -1 9 12 179.6
    -1 9 13 -1.69
    -1 10 13 33.1
    -1 10 12 11.51
    -1 10 11 23.18
    -1 10 10 323.71
    -1 10 9 136.51
    -1 10 8 7.14
    -1 10 7 10.74
    -1 10 6 175.34
    -1 10 5 108.65
    -1 10 4 128.95
    -1 10 3 149.86
    -1 10 2 98.04
    -1 10 1 17.33
    -1 10 0 110.18
    -1 10 -1 4.69
    -1 11 -1 32.6
    -1 11 0 80.71
    -1 11 1 96.89
    -1 11 2 24.2
    -1 11 3 2.36
    -1 11 4 7.62
    -1 11 5 40.45
    -1 11 6 22.01
    -1 11 7 256.49
    -1 11 9 144.5
    -1 11 10 343.91
    -1 11 11 42.36
    -1 11 12 197.73
    -1 12 11 225.49
    -1 12 10 18.92
    -1 12 9 234.31
    -1 12 8 22.64
    -1 12 7 52.83
    -1 12 6 5.74
    -1 12 5 102.22
    -1 12 4 3.12
    -1 12 3 39.63
    -1 12 2 35.85
    -1 12 1 40.78
    -1 12 0 75.61
    -1 12 -1 3.34
    -1 13 -1 16.3
    -1 13 0 6.17
    -1 13 1 36.39
    -1 13 2 433.78
    -1 13 3 11.59
    -1 13 4 59.04
    -1 13 5 125.2
    -1 13 6 39.42
    -1 13 7 200.98
    -1 13 8 361.74
    -1 13 9 103.73
    -1 13 10 176.02
    -1 14 9 4.11
    -1 14 8 21.55
    -1 14 7 19.88
    -1 14 6 476.72
    -1 14 5 0.25
    -1 14 4 544.61
    -1 14 3 435.58
    -1 14 2 537.4
    -1 14 1 8.44
    -1 14 0 2054.11
    -1 14 -1 84.78
    -1 15 -1 105.11
    -1 15 0 188.33
    -1 15 1 123.26
    -1 15 2 1164.3
    -1 15 3 37.21
    -1 15 4 417.04
    -1 15 5 272.35
    -1 15 6 80.2
    -1 15 7 9.68
    -1 16 5 27.33
    -1 16 4 172.37
    -1 16 3 67.39
    -1 16 2 368.47
    -1 16 1 78.36
    -1 16 0 835.33
    -1 16 -1 91.02
    -1 16 -3 115.82
    -1 16 -4 123.95
    -1 15 -6 24.13
    -1 15 -5 160.6
    -1 15 -4 165.3
    -1 15 -3 62.18
    -1 15 -2 980.66
    -1 14 -2 56.99
    -1 14 -3 301.33
    -1 14 -4 427.62
    -1 14 -5 142.69
    -1 14 -6 350.57
    -1 14 -7 4.47
    -1 14 -8 21.81
    -1 13 -9 77.19
    -1 13 -8 374.18
    -1 13 -7 254.42
    -1 13 -6 85.12
    -1 13 -5 24.36
    -1 13 -4 100.43
    -1 13 -3 319.98
    -1 13 -2 304.3
    -1 12 -2 23.39
    -1 12 -3 57.5
    -1 12 -4 152.01
    -1 12 -5 529.49
    -1 12 -6 32.98
    -1 12 -7 13.11
    -1 12 -8 -2.82
    -1 12 -9 107.39
    -1 12 -10 60.56
    -1 11 -11 125.82
    -1 11 -10 466.72
    -1 11 -9 31.7
    -1 11 -8 14.69
    -1 11 -7 225.18
    -1 11 -6 56.49
    -1 11 -5 87.01
    -1 11 -4 86.53
    -1 11 -3 82.44
    -1 11 -2 19.05
    -1 10 -2 399.32
    -1 10 -3 164.37
    -1 10 -4 801.43
    -1 10 -5 1.15
    -1 10 -6 82.48
    -1 10 -7 1.17
    -1 10 -8 415.1
    -1 10 -9 157.16
    -1 10 -10 50.45
    -1 10 -11 6.78
    -1 10 -12 -0.68
    -1 9 -13 4.41
    -1 9 -12 70.39
    -1 9 -11 55.71
    -1 9 -10 178.32
    -1 9 -9 235.81
    -1 9 -8 22.89
    -1 9 -7 0.74
    -1 9 -6 835.11
    -1 9 -5 14.48
    -1 9 -4 81.38
    -1 9 -3 371.26
    -1 9 -2 751.02
    -1 8 -2 255.66
    -1 8 -3 266.27
    -1 8 -4 597.84
    -1 8 -5 209.19
    -1 8 -6 1479.07
    -1 8 -7 4.9
    -1 8 -8 104.52
    -1 8 -9 0.45
    -1 8 -10 238.52
    -1 8 -11 216.19
    -1 8 -12 41.78
    -1 8 -13 84.81
    -1 7 -14 39.65
    -1 7 -13 776.72
    -1 7 -12 158.98
    -1 7 -11 899.95
    -1 7 -10 30.66
    -1 7 -9 19.14
    -1 7 -8 69.02
    -1 7 -7 372.92
    -1 7 -6 196.91
    -1 7 -5 138.29
    -1 7 -4 78.3
    -1 7 -3 221.24
    -1 7 -2 277.38
    -1 6 -2 2038.29
    -1 6 -3 24.45
    -1 6 -4 12.06
    -1 6 -5 469.47
    -1 6 -6 94.46
    -1 6 -7 94.41
    -1 6 -8 5.4
    -1 6 -9 549.01
    -1 6 -10 11.21
    -1 6 -11 642.88
    -1 6 -12 34.81
    -1 6 -13 381.79
    -1 6 -14 -5.74
    -1 5 -14 3.41
    -1 5 -13 526.96
    -1 5 -12 25.37
    -1 5 -11 135.24
    -1 5 -10 231.8
    -1 5 -9 177.4
    -1 5 -8 282.04
    -1 5 -7 1253.22
    -1 5 -6 1075.19
    -1 5 -5 8.58
    -1 5 -4 12.98
    -1 5 -3 1538.83
    -1 5 -2 393.34
    -1 4 -2 132.91
    -1 4 -3 138.23
    -1 4 -4 1650.51
    -1 4 -5 612.48
    -1 4 -6 469.62
    -1 4 -7 118.66
    -1 4 -8 1583.38
    -1 4 -9 179.84
    -1 4 -10 148.73
    -1 4 -11 162.38
    -1 4 -12 35.91
    -1 4 -13 -0.99
    -1 4 -14 39.26
    -1 4 -15 4.32
    -1 3 -15 -3.79
    -1 3 -14 0.7
    -1 3 -13 8.31
    -1 3 -12 180.78
    -1 3 -11 33.44
    -1 3 -10 255.52
    -1 3 -9 33.5
    -1 3 -8 41.47
    -1 3 -7 66.95
    -1 3 -6 1439.1
    -1 3 -5 12.22
    -1 3 -4 286.3
    -1 3 -3 243.36
    -1 3 -2 112.14
    -1 2 -2 0.4
    -1 2 -3 37.86
    -1 2 -4 1059.64
    -1 2 -5 371.41
    -1 2 -6 1536.19
    -1 2 -7 17.44
    -1 2 -8 213.01
    -1 2 -9 4.1
    -1 2 -10 10.4
    -1 2 -11 -0.61
    -1 2 -12 74.94
    -1 2 -13 163.52
    -1 2 -14 41.86
    -1 2 -15 97.63
    -1 1 -15 282.84
    -1 1 -14 8.25
    -1 1 -13 653.27
    -1 1 -12 21.36
    -1 1 -11 500.32
    -1 1 -10 -2.42
    -1 1 -9 9.36
    -1 1 -8 4.48
    -1 1 -7 1463.27
    -1 1 -6 501.51
    -1 1 -5 1973.26
    -1 1 -4 268.84
    -1 1 -3 61.65
    -1 1 -2 1856.76
    -1 0 -2 -5.02
    -1 0 -3 1587.48
    -1 0 -4 0.13
    -1 0 -5 1496.03
    -1 0 -6 -0.23
    -1 0 -7 475.85
    -1 0 -8 6.25
    -1 0 -9 543.25
    -1 0 -10 -2.03
    -1 0 -11 14.82
    -1 0 -12 1.04
    -1 0 -13 1070.84
    -1 0 -14 17.14
    -1 0 -15 351.85
    -1 -1 -15 312.12
    -1 -1 -14 14.09
    -1 -1 -13 656.58
    -1 -1 -12 21.17
    -1 -1 -11 499.74
    -1 -1 -10 8.25
    -1 -1 -9 11.97
    -1 -1 -8 9.89
    -1 -1 -7 1461.38
    -1 -1 -6 494.86
    -1 -1 -5 2001.58
    -1 -1 -4 265.85
    -1 -1 -3 51.42
    -1 -1 -2 1793.12
    0 16 4 73.82
    0 16 3 193.92
    0 16 2 172.43
    0 16 1 37.4
    0 16 0 640
    0 16 -1 30.03
    0 15 -1 -0.94
    0 15 1 -1.24
    0 15 2 81.5
    0 15 3 61.5
    0 15 4 86.8
    0 15 5 22.5
    0 15 6 12.29
    0 15 7 207.93
    0 14 8 8.49
    0 14 7 46.91
    0 14 6 6.44
    0 14 5 524.76
    0 14 4 173.18
    0 14 3 199.51
    0 14 2 44.95
    0 14 1 57.99
    0 14 0 240.51
    0 14 -1 54.97
    0 13 -1 99.44
    0 13 0 5.42
    0 13 1 84.9
    0 13 2 702.47
    0 13 3 32.77
    0 13 4 108.42
    0 13 5 264.57
    0 13 6 150.36
    0 13 7 157.95
    0 13 8 186.97
    0 13 9 2.13
    0 13 10 295.33
    0 12 11 17.08
    0 12 10 233.78
    0 12 9 9.07
    0 12 8 186.37
    0 12 7 62.67
    0 12 6 396.69
    0 12 5 33.7
    0 12 4 377.94
    0 12 3 347.07
    0 12 2 33.62
    0 12 1 5
    0 12 0 564.75
    0 12 -1 5.82
    0 11 -1 112.95
    0 11 0 0.28
    0 11 1 116.23
    0 11 2 133.95
    0 11 3 561.07
    0 11 4 108.1
    0 11 5 124.28
    0 11 6 220.25
    0 11 7 201.46
    0 11 8 337.1
    0 11 9 531.35
    0 11 10 6.95
    0 11 11 12.09
    0 11 12 24.91
    0 10 12 66.04
    0 10 11 787.19
    0 10 10 54.02
    0 10 9 139.14
    0 10 8 67.68
    0 10 7 41.47
    0 10 6 731.18
    0 10 5 356.19
    0 10 4 34.83
    0 10 3 480.92
    0 10 2 -0.25
    0 10 1 0.15
    0 10 0 182.89
    0 10 -1 1.84
    0 9 -1 73.67
    0 9 0 -5.27
    0 9 1 82.62
    0 9 2 2.68
    0 9 3 406.26
    0 9 4 383.94
    0 9 5 1.03
    0 9 6 8.43
    0 9 7 735.81
    0 9 8 83.61
    0 9 9 190.92
    0 9 10 168.53
    0 9 11 142.25
    0 9 12 2
    0 9 13 1057.55
    0 8 14 2.89
    0 8 13 138.15
    0 8 12 1.37
    0 8 11 603.33
    0 8 10 108.68
    0 8 9 1050.67
    0 8 8 1.69
    0 8 7 171.59
    0 8 6 220.21
    0 8 5 55.12
    0 8 4 617.55
    0 8 3 62.74
    0 8 2 4.42
    0 8 1 16.86
    0 8 0 733.92
    0 8 -1 11.71
    0 7 -1 721.16
    0 7 0 0.81
    0 7 1 705.26
    0 7 2 2171.09
    0 7 3 451.59
    0 7 4 275.93
    0 7 5 327.56
    0 7 6 157.19
    0 7 7 704.31
    0 7 8 978.66
    0 7 9 31.78
    0 7 10 20.88
    0 7 11 165.32
    0 7 12 262.15
    0 7 13 561.72
    0 7 14 71.44
    0 6 14 16.8
    0 6 13 154.61
    0 6 12 204.89
    0 6 11 193.8
    0 6 10 352.34
    0 6 9 251.5
    0 6 8 181.16
    0 6 7 -1.04
    0 6 6 3265.55
    0 6 5 405.23
    0 6 4 1225.08
    0 6 3 654.65
    0 6 2 84.3
    0 6 1 86.24
    0 6 0 4559.21
    0 6 -1 87.59
    0 5 -1 241.48
    0 5 0 -4.65
    0 5 1 216.8
    0 5 2 3404.41
    0 5 3 1356.06
    0 5 4 -1.84
    0 5 5 16.88
    0 5 6 514.55
    0 5 7 42.03
    0 5 8 224.3
    0 5 9 9
    0 5 10 215.33
    0 5 11 294.33
    0 5 12 381.49
    0 5 13 159.47
    0 5 14 73.67
    0 5 15 1.89
    0 4 15 202.67
    0 4 14 12.74
    0 4 13 121.77
    0 4 12 72.15
    0 4 11 135.66
    0 4 10 11.9
    0 4 9 38.47
    0 4 8 416.58
    0 4 7 123.44
    0 4 6 298.41
    0 4 5 169.81
    0 4 4 459.58
    0 4 3 961.35
    0 4 2 375.73
    0 4 1 65.5
    0 4 0 6.86
    0 4 -1 62.04
    0 3 -1 188.75
    0 3 0 6.44
    0 3 1 191.39
    0 3 2 284.76
    0 3 3 179.03
    0 3 4 744.05
    0 3 5 470.49
    0 3 6 251.03
    0 3 7 2725.85
    0 3 8 619.69
    0 3 9 357.75
    0 3 10 74.37
    0 3 11 92.36
    0 3 12 1.03
    0 3 13 665.29
    0 3 14 0.28
    0 3 15 92.41
    0 2 15 253.29
    0 2 14 5.41
    0 2 13 595.03
    0 2 12 29.39
    0 2 11 -3.58
    0 2 10 292.2
    0 2 9 546.62
    0 2 8 19.59
    0 2 7 318.44
    0 2 6 1092.62
    0 2 5 1174.06
    0 2 4 525.72
    0 2 3 47.03
    0 2 2 112.75
    0 2 1 78.97
    0 2 0 3519.12
    0 2 -1 71.21
    0 1 -1 54.71
    0 1 1 56.94
    0 1 2 6323.81
    0 1 3 38.3
    0 1 4 2050.11
    0 1 5 21.43
    0 1 6 1570.81
    0 1 7 506.6
    0 1 8 1837
    0 1 9 43.32
    0 1 10 14.68
    0 1 11 238.66
    0 1 12 123.53
    0 1 13 284.39
    0 1 14 2.04
    0 1 15 204.7
    0 0 16 -6.69
    0 0 15 -5.03
    0 0 14 154.5
    0 0 13 0.61
    0 0 12 55.61
    0 0 11 2.08
    0 0 10 105.12
    0 0 9 5.09
    0 0 8 4.04
    0 0 7 -3.79
    0 0 6 4430.56
    0 0 5 -5.15
    0 0 4 2075.07
    0 0 3 7.44
    0 0 2 1032.42
    0 -1 -1 54.08
    0 -1 1 55.21
    0 -1 2 6021.21
    0 -1 3 41.91
    0 -1 4 1967.85
    0 -1 5 18.72
    0 -1 6 1564.07
    0 -1 7 513.12
    0 -1 8 1841.18
    0 -1 9 54.28
    0 -1 10 9.12
    0 -1 11 245.68
    0 -1 12 111.87
    0 -1 13 297.94
    0 -1 14 9.53
    0 -1 15 201.74
    0 -1 -15 175.07
    0 -1 -14 7.07
    0 -1 -13 254.76
    0 -1 -12 106
    0 -1 -11 235.42
    0 -1 -10 5.37
    0 -1 -9 33.2
    0 -1 -8 1661.92
    0 -1 -7 482.36
    0 -1 -6 1417.63
    0 -1 -5 14.82
    0 -1 -4 1805.54
    0 -1 -3 33.68
    0 -1 -2 5679.05
    0 0 -2 1018.56
    0 0 -3 6.33
    0 0 -4 1934.63
    0 0 -5 -3.08
    0 0 -6 3947.06
    0 0 -7 6.24
    0 0 -8 -0.06
    0 0 -9 4.4
    0 0 -10 95.5
    0 0 -11 0.07
    0 0 -12 47.19
    0 0 -13 3.68
    0 0 -14 151.11
    0 0 -15 3.48
    0 0 -16 3.04
    0 1 -15 173.11
    0 1 -14 -1.99
    0 1 -13 256.38
    0 1 -12 111.62
    0 1 -11 239.24
    0 1 -10 4.86
    0 1 -9 46.72
    0 1 -8 1705.12
    0 1 -7 476.06
    0 1 -6 1463.42
    0 1 -5 16.62
    0 1 -4 1743.58
    0 1 -3 43.16
    0 1 -2 5709.63
    0 2 -2 110.36
    0 2 -3 45.21
    0 2 -4 481.31
    0 2 -5 1090.67
    0 2 -6 999.64
    0 2 -7 295.81
    0 2 -8 21.61
    0 2 -9 480.82
    0 2 -10 250.37
    0 2 -11 -0.58
    0 2 -12 29.44
    0 2 -13 547.18
    0 2 -14 7.71
    0 2 -15 223.94
    0 3 -15 90.71
    0 3 -14 10.54
    0 3 -13 605.96
    0 3 -12 3.62
    0 3 -11 86.18
    0 3 -10 72.32
    0 3 -9 291.67
    0 3 -8 551.42
    0 3 -7 2443.76
    0 3 -6 237.77
    0 3 -5 431.29
    0 3 -4 673.77
    0 3 -3 170.77
    0 3 -2 271.47
    0 4 -2 353.4
    0 4 -3 901.93
    0 4 -4 428.43
    0 4 -5 158
    0 4 -6 276.69
    0 4 -7 100.86
    0 4 -8 378.95
    0 4 -9 31.73
    0 4 -10 14.74
    0 4 -11 118.84
    0 4 -12 68.24
    0 4 -13 119.34
    0 4 -14 9.08
    0 4 -15 177.81
    0 5 -15 1.86
    0 5 -14 62.15
    0 5 -13 164.32
    0 5 -12 320.64
    0 5 -11 283.01
    0 5 -10 168.15
    0 5 -9 -2.16
    0 5 -8 226.61
    0 5 -7 29.9
    0 5 -6 452.97
    0 5 -5 10.41
    0 5 -4 1.35
    0 5 -3 1289.3
    0 5 -2 3246.46
    0 6 -2 81.91
    0 6 -3 612.11
    0 6 -4 1139.98
    0 6 -5 374.95
    0 6 -6 2899.38
    0 6 -7 3.31
    0 6 -8 161.77
    0 6 -9 229.04
    0 6 -10 293.21
    0 6 -11 171.25
    0 6 -12 164.49
    0 6 -13 130.97
    0 6 -14 14.6
    0 7 -14 50.72
    0 7 -13 479.31
    0 7 -12 244.36
    0 7 -11 153.59
    0 7 -10 10.78
    0 7 -9 30.41
    0 7 -8 860.23
    0 7 -7 608.02
    0 7 -6 140.92
    0 7 -5 300.53
    0 7 -4 258.79
    0 7 -3 429.41
    0 7 -2 2079.42
    0 8 -2 6.07
    0 8 -3 57.11
    0 8 -4 564.03
    0 8 -5 63.56
    0 8 -6 190.38
    0 8 -7 159
    0 8 -8 3.41
    0 8 -9 1002.11
    0 8 -10 94.15
    0 8 -11 562.53
    0 8 -13 131.59
    0 8 -14 -3.17
    0 9 -13 965.54
    0 9 -12 10.17
    0 9 -11 127.28
    0 9 -10 167.33
    0 9 -9 186.1
    0 9 -8 80.55
    0 9 -7 672.03
    0 9 -6 8.67
    0 9 -5 5.5
    0 9 -4 373.59
    0 9 -3 381.59
    0 9 -2 -1.43
    0 10 -2 -1.52
    0 10 -3 493.55
    0 10 -4 34.56
    0 10 -5 319.03
    0 10 -6 673.95
    0 10 -7 39.38
    0 10 -8 52.09
    0 10 -9 120.68
    0 10 -10 45.48
    0 10 -11 686.92
    0 10 -12 64.88
    0 11 -12 25.58
    0 11 -11 20.44
    0 11 -10 9.86
    0 11 -9 466.68
    0 11 -8 302.71
    0 11 -7 198.94
    0 11 -6 233.28
    0 11 -5 103.8
    0 11 -4 110.88
    0 11 -3 579.65
    0 11 -2 134.51
    0 12 -2 36.25
    0 12 -3 344.31
    0 12 -4 370.11
    0 12 -5 34.77
    0 12 -6 354.56
    0 12 -7 52.66
    0 12 -8 172.48
    0 12 -9 0.88
    0 12 -10 202.78
    0 12 -11 10.91
    0 13 -10 288.54
    0 13 -9 0.27
    0 13 -8 166.79
    0 13 -7 145.1
    0 13 -6 164.49
    0 13 -5 239.46
    0 13 -4 96.44
    0 13 -3 40.84
    0 13 -2 698.21
    0 14 -2 59.03
    0 14 -3 188.07
    0 14 -4 163.12
    0 14 -5 485.53
    0 14 -6 11.28
    0 14 -7 48.75
    0 14 -8 0.79
    0 15 -7 196.07
    0 15 -6 12.73
    0 15 -5 23.29
    0 15 -4 72.97
    0 15 -3 58.19
    0 15 -2 64.15
    0 16 -2 161.06
    0 16 -3 173.31
    0 16 -4 68.48
    1 -1 -1 12.79
    1 -1 0 119.58
    1 -1 1 232.22
    1 -1 2 1839.69
    1 -1 3 70.38
    1 -1 4 298.21
    1 -1 5 2136.42
    1 -1 6 512.66
    1 -1 7 1615.89
    1 -1 8 -2.41
    1 -1 9 5.74
    1 -1 10 0.58
    1 -1 11 542.94
    1 -1 12 25.02
    1 -1 13 714.36
    1 -1 14 10.82
    1 -1 15 333.23
    1 0 15 355.06
    1 0 14 13.61
    1 0 13 1184.67
    1 0 12 1.48
    1 0 11 15.87
    1 0 10 -2.72
    1 0 9 553.4
    1 0 8 9.16
    1 0 7 497.47
    1 0 6 5.08
    1 0 5 1635.7
    1 0 4 -1.87
    1 0 3 1752.67
    1 0 2 -2.33
    1 0 1 202.18
    1 1 -1 15.73
    1 1 0 122.47
    1 1 1 237.81
    1 1 2 2034.87
    1 1 3 60.44
    1 1 4 290.4
    1 1 5 2220.64
    1 1 6 527.96
    1 1 7 1557.04
    1 1 8 8.33
    1 1 9 7.67
    1 1 10 6.65
    1 1 11 540.63
    1 1 12 25.81
    1 1 13 737.62
    1 1 14 18.75
    1 1 15 309.96
    1 2 15 95.42
    1 2 14 61.38
    1 2 13 166.95
    1 2 12 83.35
    1 2 11 -0.05
    1 2 10 19.15
    1 2 9 3.46
    1 2 8 236.35
    1 2 7 17.15
    1 2 6 1673.92
    1 2 5 392.77
    1 2 4 1158.44
    1 2 3 37.35
    1 2 2 -0.69
    1 2 1 154.19
    1 2 0 7647.66
    1 2 -1 18.15
    1 3 -1 19.9
    1 3 0 867.14
    1 3 1 406.54
    1 3 2 106.09
    1 3 3 248.01
    1 3 4 321.59
    1 3 5 10.31
    1 3 6 1627.86
    1 3 7 75.27
    1 3 8 46.17
    1 3 9 35.97
    1 3 10 252.81
    1 3 11 45.12
    1 3 12 202.36
    1 3 13 12.12
    1 3 14 8.93
    1 3 15 2.58
    1 4 15 8.75
    1 4 14 53.78
    1 4 13 -3.8
    1 4 12 41.64
    1 4 11 156.58
    1 4 10 154.27
    1 4 9 186.44
    1 4 8 1801.38
    1 4 7 123.92
    1 4 6 522.43
    1 4 5 660
    1 4 4 1758.14
    1 4 3 134
    1 4 2 143.67
    1 4 1 376.27
    1 4 0 2957.79
    1 4 -1 96.51
    1 5 -1 1262.34
    1 5 0 3311.18
    1 5 1 717.06
    1 5 2 410.97
    1 5 3 1627.49
    1 5 4 10.5
    1 5 5 15.95
    1 5 6 1153.43
    1 5 7 1419.31
    1 5 8 286.83
    1 5 9 225.41
    1 5 10 250.45
    1 5 11 152.1
    1 5 12 19.04
    1 5 13 618.25
    1 5 14 -6.14
    1 6 14 5.41
    1 6 13 416.51
    1 6 12 26.48
    1 6 11 705.46
    1 6 10 8.37
    1 6 9 590.66
    1 6 8 -0.29
    1 6 7 121.48
    1 6 6 110.93
    1 6 5 520.67
    1 6 4 11.39
    1 6 3 15.91
    1 6 2 2077.7
    1 6 1 227.15
    1 6 0 85.86
    1 6 -1 226.32
    1 7 -1 158.07
    1 7 0 756.29
    1 7 1 12.23
    1 7 2 290.53
    1 7 3 233.66
    1 7 4 80.27
    1 7 5 149.98
    1 7 6 208.8
    1 7 7 377.46
    1 7 8 70
    1 7 9 29.58
    1 7 10 38.39
    1 7 11 1004.41
    1 7 12 178.2
    1 7 13 832.75
    1 7 14 47.62
    1 8 13 98.45
    1 8 12 52.53
    1 8 11 269.67
    1 8 10 251.93
    1 8 9 6.65
    1 8 8 141.53
    1 8 7 5.84
    1 8 6 1542.92
    1 8 5 230.71
    1 8 4 642.68
    1 8 3 250.66
    1 8 2 265.79
    1 8 1 142.43
    1 8 0 1637.15
    1 8 -1 3.94
    1 9 -1 50.88
    1 9 0 330.6
    1 9 1 96.42
    1 9 2 750.78
    1 9 3 396.93
    1 9 4 76.31
    1 9 5 14.01
    1 9 6 867.41
    1 9 7 -1.02
    1 9 8 24.8
    1 9 9 247.11
    1 9 10 184.05
    1 9 11 63.19
    1 9 12 86.9
    1 9 13 7.19
    1 10 12 8.29
    1 10 11 -0.31
    1 10 10 52.63
    1 10 9 150.12
    1 10 8 409.93
    1 10 7 -1.04
    1 10 6 92.37
    1 10 5 1.12
    1 10 4 850.85
    1 10 3 159.62
    1 10 2 400.06
    1 10 1 10.29
    1 10 0 109.18
    1 10 -1 21.03
    1 11 -1 98.27
    1 11 0 81.26
    1 11 1 27.93
    1 11 2 25.27
    1 11 3 88.24
    1 11 4 83.49
    1 11 5 97.13
    1 11 6 55.05
    1 11 7 232.39
    1 11 8 15.9
    1 11 9 24.26
    1 11 10 468.97
    1 11 11 142.7
    1 12 10 63.43
    1 12 9 102.21
    1 12 8 2.41
    1 12 7 17.61
    1 12 6 35.92
    1 12 5 552.02
    1 12 4 164.93
    1 12 3 53.6
    1 12 2 24.81
    1 12 1 6.42
    1 12 0 66.92
    1 12 -1 45.48
    1 13 -1 24.24
    1 13 0 9.42
    1 13 1 16.52
    1 13 2 284.1
    1 13 3 330.04
    1 13 4 99.9
    1 13 5 23.8
    1 13 6 87.08
    1 13 7 253.34
    1 13 8 415.83
    1 13 9 75.84
    1 14 8 18.18
    1 14 7 8.54
    1 14 6 392.91
    1 14 5 132.42
    1 14 4 429.17
    1 14 3 306.66
    1 14 2 57.69
    1 14 1 64.8
    1 14 0 1986.42
    1 14 -1 -1.28
    1 15 -1 111.32
    1 15 0 207.23
    1 15 1 111.21
    1 15 2 986
    1 15 3 62.81
    1 15 4 155.3
    1 15 5 150.02
    1 15 6 33.58
    1 16 4 127.45
    1 16 3 118.63
    1 16 2 4.59
    1 16 1 86.44
    1 16 0 764.53
    1 16 -1 81.69
    1 16 -2 351.39
    1 16 -3 56.78
    1 16 -4 165.58
    1 16 -5 26.58
    1 15 -7 6.25
    1 15 -6 63.97
    1 15 -5 260.83
    1 15 -4 386.57
    1 15 -3 45.32
    1 15 -2 1094.97
    1 14 -2 501.01
    1 14 -3 427.15
    1 14 -4 553.49
    1 14 -5 3.09
    1 14 -6 431.37
    1 14 -7 14.6
    1 14 -8 9.36
    1 14 -9 5.14
    1 13 -10 176.68
    1 13 -9 96.66
    1 13 -8 301.96
    1 13 -7 182.9
    1 13 -6 43.7
    1 13 -5 120.1
    1 13 -4 50.17
    1 13 -3 6.45
    1 13 -2 427.93
    1 12 -2 37.24
    1 12 -3 37.06
    1 12 -4 8.87
    1 12 -5 87.38
    1 12 -6 1.72
    1 12 -7 40.55
    1 12 -8 17.1
    1 12 -9 215.61
    1 12 -10 20.13
    1 12 -11 235.14
    1 11 -12 189.53
    1 11 -11 35.77
    1 11 -10 342.9
    1 11 -9 122.94
    1 11 -8 8.01
    1 11 -7 248.75
    1 11 -6 12.62
    1 11 -5 40.82
    1 11 -4 9.47
    1 11 -3 10.09
    1 11 -2 20.06
    1 10 -2 96.93
    1 10 -3 145.16
    1 10 -4 123.56
    1 10 -5 110.65
    1 10 -6 155.56
    1 10 -7 1.18
    1 10 -8 5.55
    1 10 -9 131.43
    1 10 -10 279.79
    1 10 -11 20.73
    1 10 -12 3.84
    1 10 -13 21.47
    1 9 -13 4.54
    1 9 -12 154.35
    1 9 -11 134.95
    1 9 -10 -3.08
    1 9 -9 155.19
    1 9 -8 446.75
    1 9 -7 35.67
    1 9 -6 24.65
    1 9 -5 156.04
    1 9 -4 368.5
    1 9 -3 510.33
    1 9 -2 1408.82
    1 8 -2 440.5
    1 8 -3 109.96
    1 8 -4 480
    1 8 -5 229.14
    1 8 -6 2259.58
    1 8 -7 72.57
    1 8 -8 248.71
    1 8 -9 33.37
    1 8 -10 55.55
    1 8 -11 200.8
    1 8 -12 251.82
    1 8 -13 7.38
    1 8 -14 7.22
    1 7 -14 94.41
    1 7 -13 645.3
    1 7 -12 102.07
    1 7 -11 95.5
    1 7 -10 156
    1 7 -9 2.64
    1 7 -8 93.43
    1 7 -7 1504.62
    1 7 -6 218.09
    1 7 -5 101.36
    1 7 -4 410.82
    1 7 -3 2.8
    1 7 -2 1187.64
    1 6 -2 7.95
    1 6 -3 104
    1 6 -4 132.01
    1 6 -5 61.42
    1 6 -6 29
    1 6 -7 100.73
    1 6 -8 5.31
    1 6 -9 1728.82
    1 6 -10 -1.12
    1 6 -11 431.35
    1 6 -12 142.11
    1 6 -13 26.93
    1 6 -14 9.37
    1 6 -15 747.22
    1 5 -15 13.24
    1 5 -14 1.49
    1 5 -13 937.22
    1 5 -12 19.06
    1 5 -11 27.77
    1 5 -10 16.57
    1 5 -9 597.65
    1 5 -8 1747.62
    1 5 -7 1461.94
    1 5 -6 694.46
    1 5 -5 70.23
    1 5 -4 110.94
    1 5 -3 743.51
    1 5 -2 929.04
    1 4 -2 84.52
    1 4 -3 2.12
    1 4 -4 972.76
    1 4 -5 -6.69
    1 4 -6 1298.48
    1 4 -7 393.91
    1 4 -8 484.37
    1 4 -9 848.56
    1 4 -10 464.71
    1 4 -11 165.22
    1 4 -12 10.98
    1 4 -13 12.43
    1 4 -14 21.14
    1 4 -15 259.4
    1 3 -16 -1.13
    1 3 -15 237.76
    1 3 -14 96.45
    1 3 -13 4.53
    1 3 -12 223.56
    1 3 -11 158.57
    1 3 -10 548.9
    1 3 -9 59.4
    1 3 -8 2418.98
    1 3 -7 4.68
    1 3 -6 1068.65
    1 3 -5 372.33
    1 3 -4 9.11
    1 3 -3 111.25
    1 3 -2 1658.74
    1 2 -2 775.83
    1 2 -3 138.37
    1 2 -4 32.93
    1 2 -5 2096.92
    1 2 -6 2428.07
    1 2 -7 46.43
    1 2 -8 218.52
    1 2 -9 91.56
    1 2 -10 288.4
    1 2 -11 6.08
    1 2 -12 1.55
    1 2 -13 66.77
    1 2 -14 64.15
    1 2 -15 115.08
    1 2 -16 7.49
    1 1 -16 -0.74
    1 1 -15 -0.48
    1 1 -14 11.59
    1 1 -13 795.57
    1 1 -12 95.79
    1 1 -11 10.99
    1 1 -10 133.9
    1 1 -9 124.7
    1 1 -8 755.43
    1 1 -7 1836.14
    1 1 -6 748.3
    1 1 -5 206.41
    1 1 -4 1666.24
    1 1 -3 67.97
    1 1 -2 2954.09
    1 0 -2 -0.21
    1 0 -3 3.01
    1 0 -4 0.99
    1 0 -5 655.36
    1 0 -6 -0.19
    1 0 -7 452.28
    1 0 -8 0.87
    1 0 -9 172.15
    1 0 -10 2.09
    1 0 -11 5.65
    1 0 -12 1.54
    1 0 -13 184.48
    1 0 -14 0.41
    1 0 -15 1428.93
    1 0 -16 24.08
    1 -1 -16 -6.51
    1 -1 -15 2.7
    1 -1 -14 15.01
    1 -1 -13 873.76
    1 -1 -12 93.11
    1 -1 -11 6.55
    1 -1 -10 141.81
    1 -1 -9 116.82
    1 -1 -8 755.58
    1 -1 -7 1846.54
    1 -1 -6 766.52
    1 -1 -5 217.54
    1 -1 -4 1672.48
    1 -1 -3 68.96
    1 -1 -2 2942.64
    2 16 3 0.72
    2 16 2 236.23
    2 16 1 14.95
    2 16 0 321.04
    2 16 -1 8.06
    2 15 -1 1.18
    2 15 0 0.8
    2 15 1 2.99
    2 15 2 83.13
    2 15 3 2.21
    2 15 4 152.3
    2 15 5 589.06
    2 15 6 3.07
    2 14 7 147.42
    2 14 6 -2.55
    2 14 5 214.16
    2 14 4 156.88
    2 14 3 460.87
    2 14 2 58.07
    2 14 1 109.65
    2 14 0 74.44
    2 14 -1 25.86
    2 13 -1 54.79
    2 13 0 202.55
    2 13 1 201.08
    2 13 2 540.75
    2 13 3 23.47
    2 13 4 1.51
    2 13 5 415.1
    2 13 6 131.11
    2 13 7 169.98
    2 13 8 -3.14
    2 13 9 3.46
    2 12 10 23
    2 12 9 15.55
    2 12 8 295.58
    2 12 7 107.5
    2 12 6 9.14
    2 12 5 75.91
    2 12 4 821.66
    2 12 3 76.16
    2 12 2 34.9
    2 12 1 2.37
    2 12 0 477.82
    2 12 -1 28.46
    2 11 -1 186.35
    2 11 0 2.12
    2 11 1 18.36
    2 11 2 292.89
    2 11 3 547.26
    2 11 4 8.25
    2 11 5 41.02
    2 11 6 552.36
    2 11 7 77.34
    2 11 8 19.12
    2 11 9 173.62
    2 11 10 25.05
    2 11 11 18.33
    2 10 11 235.03
    2 10 10 13.42
    2 10 9 153.56
    2 10 8 38.78
    2 10 7 78.85
    2 10 6 -1.5
    2 10 5 358.64
    2 10 4 92.43
    2 10 3 48.19
    2 10 2 65.19
    2 10 1 203.97
    2 10 0 1061.47
    2 10 -1 -2.04
    2 9 -1 229.25
    2 9 0 197.07
    2 9 1 23.71
    2 9 2 32.54
    2 9 3 667.32
    2 9 4 436.21
    2 9 5 1.65
    2 9 6 3.44
    2 9 7 215.72
    2 9 8 10.49
    2 9 9 4.56
    2 9 10 193.49
    2 9 11 982.12
    2 9 12 1.9
    2 8 13 474.62
    2 8 12 16.63
    2 8 11 155.43
    2 8 10 33.27
    2 8 9 600.11
    2 8 8 294.77
    2 8 7 50.35
    2 8 6 131.1
    2 8 5 223.71
    2 8 4 634.87
    2 8 3 296.02
    2 8 2 620.88
    2 8 1 133.83
    2 8 0 393.79
    2 8 -1 4.52
    2 7 -1 410.18
    2 7 0 33.81
    2 7 1 820.86
    2 7 2 1392.32
    2 7 3 27.03
    2 7 4 199.4
    2 7 5 237.46
    2 7 6 777.43
    2 7 7 191.22
    2 7 8 42.51
    2 7 9 2.78
    2 7 10 150.52
    2 7 11 174.66
    2 7 12 116.86
    2 7 13 230.23
    2 6 13 69.27
    2 6 12 39.95
    2 6 11 189.77
    2 6 10 358.95
    2 6 9 17.69
    2 6 8 648.97
    2 6 7 12.75
    2 6 6 695.93
    2 6 5 183.54
    2 6 4 2227.68
    2 6 3 864.41
    2 6 2 149.83
    2 6 1 444.2
    2 6 0 3042.47
    2 6 -1 6.86
    2 5 -1 93.47
    2 5 0 1205.11
    2 5 1 229.88
    2 5 2 510.18
    2 5 3 174.74
    2 5 4 16.62
    2 5 5 55.96
    2 5 6 1995.19
    2 5 7 439.44
    2 5 8 7.85
    2 5 9 20.55
    2 5 10 40.32
    2 5 11 804.31
    2 5 12 264.48
    2 5 13 27.66
    2 5 14 6.18
    2 4 14 1.98
    2 4 13 324.71
    2 4 12 7.52
    2 4 11 12.41
    2 4 10 7.72
    2 4 9 439.47
    2 4 8 83.54
    2 4 7 16.84
    2 4 6 226.4
    2 4 5 1591.05
    2 4 4 550.98
    2 4 3 588.12
    2 4 2 1907.76
    2 4 1 1293.94
    2 4 0 67.25
    2 4 -1 285.81
    2 3 -1 21.52
    2 3 0 756.55
    2 3 1 40.41
    2 3 2 44.49
    2 3 3 533.79
    2 3 4 18.61
    2 3 5 536.1
    2 3 6 67.11
    2 3 7 1556.02
    2 3 8 75.44
    2 3 9 1.57
    2 3 10 166.85
    2 3 11 633.63
    2 3 12 51
    2 3 13 266.88
    2 3 14 0.67
    2 2 14 -4.81
    2 2 13 387.19
    2 2 12 44.72
    2 2 11 57.06
    2 2 10 530.67
    2 2 9 544.78
    2 2 8 220.41
    2 2 7 97.76
    2 2 6 100.49
    2 2 5 560.24
    2 2 4 173.68
    2 2 3 1156.35
    2 2 2 63.79
    2 2 1 352.95
    2 2 0 831.21
    2 2 -1 5.82
    2 1 0 1647.84
    2 1 1 192.51
    2 1 2 310.82
    2 1 3 385.21
    2 1 4 1920.28
    2 1 5 720.27
    2 1 6 283.95
    2 1 7 957.32
    2 1 8 501.48
    2 1 9 120.74
    2 1 10 68.59
    2 1 11 286.44
    2 1 12 88.18
    2 1 13 167.18
    2 1 14 114.53
    2 1 15 90.79
    2 0 15 -2.87
    2 0 14 -4.23
    2 0 13 -2.03
    2 0 12 126.51
    2 0 11 5.29
    2 0 10 363.9
    2 0 9 -5.12
    2 0 8 13.65
    2 0 7 -10.95
    2 0 6 2782.88
    2 0 5 -2.1
    2 0 4 3111.69
    2 0 3 12.51
    2 0 2 1159.57
    2 0 1 2.68
    2 0 0 7505.91
    2 0 -1 17.4
    2 -1 -1 3.33
    2 -1 0 1574.6
    2 -1 1 179.17
    2 -1 2 304.29
    2 -1 3 379.86
    2 -1 4 1871.31
    2 -1 5 714.02
    2 -1 6 217.98
    2 -1 7 959.74
    2 -1 8 477.09
    2 -1 9 113.43
    2 -1 10 70.96
    2 -1 11 304.39
    2 -1 12 101.94
    2 -1 13 175.84
    2 -1 14 124.04
    2 -1 15 106.66
    2 -1 -16 -1.64
    2 -1 -15 24.71
    2 -1 -14 207.95
    2 -1 -13 438.29
    2 -1 -12 177.06
    2 -1 -11 215.12
    2 -1 -10 156.82
    2 -1 -9 46.09
    2 -1 -8 2370.3
    2 -1 -7 277.83
    2 -1 -6 2245.46
    2 -1 -5 564.97
    2 -1 -4 619.74
    2 -1 -3 439.52
    2 -1 -2 4647.75
    2 0 -2 4107.91
    2 0 -3 4.05
    2 0 -4 710.21
    2 0 -5 0.71
    2 0 -6 3658.16
    2 0 -7 2.94
    2 0 -8 19.33
    2 0 -9 -5.88
    2 0 -10 779.83
    2 0 -11 2.52
    2 0 -12 39.29
    2 0 -13 -9.75
    2 0 -14 145.47
    2 0 -16 9.4
    2 1 -16 -2.93
    2 1 -15 18.22
    2 1 -14 208.15
    2 1 -13 422.09
    2 1 -12 149.46
    2 1 -11 232.53
    2 1 -10 164.77
    2 1 -9 45.79
    2 1 -8 2319.86
    2 1 -7 263.86
    2 1 -6 2313.09
    2 1 -5 558.55
    2 1 -4 607.77
    2 1 -3 444.11
    2 1 -2 4629.03
    2 2 -2 19.96
    2 2 -3 119.08
    2 2 -4 288.79
    2 2 -5 1490.08
    2 2 -6 12.01
    2 2 -7 243.26
    2 2 -8 38.47
    2 2 -9 320.7
    2 2 -10 6.72
    2 2 -11 32.71
    2 2 -12 9.35
    2 2 -13 69.33
    2 2 -14 23.34
    2 2 -15 1382.66
    2 2 -16 6.59
    2 3 -16 3.83
    2 3 -15 88.3
    2 3 -14 24.23
    2 3 -13 768.01
    2 3 -12 143.06
    2 3 -11 20.56
    2 3 -10 4.31
    2 3 -9 1170.56
    2 3 -8 8.81
    2 3 -7 129.67
    2 3 -6 493.23
    2 3 -5 9.25
    2 3 -4 78.23
    2 3 -3 37.81
    2 3 -2 267.84
    2 4 -2 471.64
    2 4 -3 301.61
    2 4 -4 41.69
    2 4 -5 176.05
    2 4 -6 605.8
    2 4 -7 329.7
    2 4 -8 36.45
    2 4 -9 102.29
    2 4 -10 601.55
    2 4 -11 249.38
    2 4 -12 100.17
    2 4 -13 5.99
    2 4 -14 3.94
    2 4 -15 487.73
    2 4 -16 -6.29
    2 5 -16 5.09
    2 5 -15 -1.38
    2 5 -14 247.27
    2 5 -13 117.79
    2 5 -12 408.07
    2 5 -11 3.9
    2 5 -10 35.18
    2 5 -9 23.64
    2 5 -8 1606.6
    2 5 -7 4.91
    2 5 -6 0.02
    2 5 -5 -0.81
    2 5 -4 752.92
    2 5 -3 314.46
    2 5 -2 2249.67
    2 6 -2 1968.38
    2 6 -3 17.5
    2 6 -4 2172.61
    2 6 -5 77.87
    2 6 -6 1615.49
    2 6 -7 211.66
    2 6 -8 215.77
    2 6 -9 418.82
    2 6 -10 291.49
    2 6 -11 41.48
    2 6 -12 116.12
    2 6 -13 103.69
    2 6 -14 9.93
    2 6 -15 20.7
    2 7 -15 8.66
    2 7 -14 68.12
    2 7 -13 131.23
    2 7 -12 111.43
    2 7 -11 207.02
    2 7 -10 98.05
    2 7 -9 31.61
    2 7 -8 873.84
    2 7 -7 757.16
    2 7 -6 31.56
    2 7 -5 51
    2 7 -4 1061.54
    2 7 -3 256.3
    2 7 -2 3345.73
    2 8 -2 1257.99
    2 8 -3 183.11
    2 8 -4 353.64
    2 8 -5 103.31
    2 8 -6 66.35
    2 8 -7 70.92
    2 8 -8 57.25
    2 8 -9 1623.34
    2 8 -10 -0.1
    2 8 -11 110.32
    2 8 -12 49.84
    2 8 -13 16.49
    2 8 -14 15.61
    2 9 -14 2.87
    2 9 -13 313.69
    2 9 -12 2.15
    2 9 -11 34.89
    2 9 -10 75.77
    2 9 -9 278.38
    2 9 -8 224.48
    2 9 -7 970.83
    2 9 -6 16.16
    2 9 -5 35.38
    2 9 -4 13.74
    2 9 -3 46.38
    2 9 -2 299.26
    2 10 -2 12.38
    2 10 -3 67
    2 10 -4 315.03
    2 10 -5 23.42
    2 10 -6 886.97
    2 10 -7 27.68
    2 10 -8 14.61
    2 10 -9 400.35
    2 10 -10 117.71
    2 10 -11 411.11
    2 10 -12 42.66
    2 10 -13 6.98
    2 11 -12 102.01
    2 11 -11 2.72
    2 11 -10 17.87
    2 11 -9 97.77
    2 11 -8 726.62
    2 11 -7 35.98
    2 11 -6 22.28
    2 11 -5 233.3
    2 11 -4 220.67
    2 11 -3 17.79
    2 11 -2 779.1
    2 12 -2 225.63
    2 12 -3 245.81
    2 12 -4 425.75
    2 12 -5 204.9
    2 12 -6 390.34
    2 12 -7 131.04
    2 12 -8 0.1
    2 12 -9 15.16
    2 12 -10 1058.81
    2 12 -11 8.29
    2 13 -10 20.33
    2 13 -9 43.41
    2 13 -8 963.29
    2 13 -7 400.08
    2 13 -6 220.1
    2 13 -5 14.2
    2 13 -4 378.48
    2 13 -3 48.13
    2 13 -2 545.53
    2 14 -2 416.87
    2 14 -3 41.75
    2 14 -4 36.96
    2 14 -5 251.17
    2 14 -6 124.68
    2 14 -7 57.09
    2 14 -8 5.64
    2 14 -9 62.43
    2 15 -7 78.33
    2 15 -6 16.15
    2 15 -5 192.05
    2 15 -4 -3.54
    2 15 -3 -1.32
    2 15 -2 37.98
    2 16 -2 65.26
    2 16 -3 230.25
    2 16 -4 47.29
    2 16 -5 23.15
    3 -1 -1 20.08
    3 -1 0 557.79
    3 -1 1 282.58
    3 -1 2 269.42
    3 -1 3 2037.88
    3 -1 4 378.4
    3 -1 5 2082.34
    3 -1 6 346.89
    3 -1 7 1742.51
    3 -1 8 43.21
    3 -1 9 59.9
    3 -1 10 165.96
    3 -1 11 1653.58
    3 -1 12 12.99
    3 -1 13 187.81
    3 -1 14 45.24
    3 0 14 5.95
    3 0 13 1585.75
    3 0 12 3.98
    3 0 11 171.14
    3 0 10 -1.81
    3 0 9 2268.24
    3 0 8 -3.19
    3 0 7 360.47
    3 0 6 -2.83
    3 0 5 55.88
    3 0 4 -0.9
    3 0 3 3643.42
    3 0 2 3.32
    3 0 1 150.07
    3 0 0 1.7
    3 0 -1 275.08
    3 1 -1 19.48
    3 1 0 529.79
    3 1 1 282.28
    3 1 2 284.64
    3 1 3 2050.59
    3 1 4 384.51
    3 1 5 2139.97
    3 1 6 360.55
    3 1 7 1725.2
    3 1 8 44.91
    3 1 9 60.82
    3 1 10 165.76
    3 1 11 1690.16
    3 1 12 -6.4
    3 1 13 216.59
    3 1 14 51.06
    3 2 14 -7.09
    3 2 13 267.37
    3 2 12 13.35
    3 2 11 14.34
    3 2 10 276.11
    3 2 9 403.32
    3 2 8 41.72
    3 2 7 15.44
    3 2 6 392.15
    3 2 5 161.37
    3 2 4 2337.74
    3 2 3 48.34
    3 2 2 36.65
    3 2 1 148.15
    3 2 0 794.01
    3 2 -1 -0.56
    3 3 -1 85.27
    3 3 0 999.82
    3 3 1 244.67
    3 3 2 1975.29
    3 3 3 12.1
    3 3 4 50.63
    3 3 5 205.54
    3 3 6 684.25
    3 3 7 24.74
    3 3 8 94.39
    3 3 9 110.74
    3 3 10 29.01
    3 3 11 61.13
    3 3 12 71.95
    3 3 13 17.29
    3 3 14 122.72
    3 4 14 6.46
    3 4 13 5.99
    3 4 12 27.56
    3 4 11 251.04
    3 4 10 123.25
    3 4 9 22.71
    3 4 8 311.4
    3 4 7 10.89
    3 4 6 405.79
    3 4 5 34.95
    3 4 4 1350.69
    3 4 3 81.46
    3 4 2 665.08
    3 4 1 175.47
    3 4 0 1219.63
    3 4 -1 73.69
    3 5 -1 38.04
    3 5 0 638.04
    3 5 1 805.14
    3 5 2 267.13
    3 5 3 142.77
    3 5 4 31.04
    3 5 5 181.09
    3 5 6 0.9
    3 5 7 318.66
    3 5 8 176.43
    3 5 9 -0.17
    3 5 10 5.71
    3 5 11 426.64
    3 5 12 -4.18
    3 5 13 71.81
    3 6 13 387.19
    3 6 12 8.22
    3 6 11 13.18
    3 6 10 61.1
    3 6 9 744.43
    3 6 8 72.17
    3 6 7 54.53
    3 6 6 216.93
    3 6 5 1012.29
    3 6 4 260.04
    3 6 3 1053.02
    3 6 2 912.69
    3 6 1 329.82
    3 6 0 912.18
    3 6 -1 638.92
    3 7 -1 44.54
    3 7 0 1062.88
    3 7 1 149.44
    3 7 2 297.17
    3 7 3 457.15
    3 7 4 103.15
    3 7 5 427.16
    3 7 6 1315.86
    3 7 7 89.63
    3 7 8 123.45
    3 7 9 134.65
    3 7 10 10.47
    3 7 11 1338.34
    3 7 12 103.76
    3 8 12 6.93
    3 8 11 7.15
    3 8 10 46.01
    3 8 9 123.02
    3 8 8 133.18
    3 8 7 31.6
    3 8 6 206.81
    3 8 5 43.49
    3 8 4 2202.65
    3 8 3 13.35
    3 8 2 257.06
    3 8 1 312.79
    3 8 0 2725.59
    3 8 -1 33.3
    3 9 -1 0.78
    3 9 0 1888.05
    3 9 1 123.66
    3 9 2 1474.24
    3 9 3 8.11
    3 9 4 17.08
    3 9 5 4.36
    3 9 6 853.5
    3 9 7 41.35
    3 9 8 49.79
    3 9 9 198.58
    3 9 10 114.82
    3 9 11 0.91
    3 10 11 12.07
    3 10 10 9.32
    3 10 9 94.1
    3 10 8 408.42
    3 10 7 161.56
    3 10 6 -7.06
    3 10 5 138.19
    3 10 4 1895.37
    3 10 3 36.27
    3 10 2 1133.89
    3 10 1 135.81
    3 10 0 81.93
    3 10 -1 24.42
    3 11 -1 27.39
    3 11 0 33.49
    3 11 1 51.36
    3 11 2 264.07
    3 11 3 355.76
    3 11 4 206.56
    3 11 5 190.32
    3 11 6 286.24
    3 11 7 189.34
    3 11 8 0.42
    3 11 9 15.72
    3 11 10 59.22
    3 12 9 230.11
    3 12 8 0.78
    3 12 7 27.25
    3 12 6 9.69
    3 12 5 516.67
    3 12 4 144.21
    3 12 3 440.38
    3 12 2 53.07
    3 12 1 94.98
    3 12 0 51.87
    3 12 -1 16.14
    3 13 -1 20.22
    3 13 0 157.96
    3 13 1 12.8
    3 13 2 98.33
    3 13 3 225.01
    3 13 4 32.39
    3 13 5 292.25
    3 13 6 183.34
    3 13 7 56.55
    3 13 8 103.47
    3 14 7 5.89
    3 14 6 82.92
    3 14 5 0.61
    3 14 4 287.74
    3 14 3 3.86
    3 14 2 -6.6
    3 14 1 72.94
    3 14 0 379.91
    3 14 -1 0.18
    3 15 -1 60.2
    3 15 0 261.74
    3 15 1 161.55
    3 15 2 444.82
    3 15 3 7.69
    3 15 4 42.02
    3 15 5 55.3
    3 16 2 18.81
    3 16 1 17.14
    3 16 0 49.75
    3 16 -1 14.74
    3 16 -2 425.05
    3 16 -3 47.83
    3 16 -4 18.72
    3 16 -5 5.42
    3 15 -7 40.24
    3 15 -6 105.61
    3 15 -5 145.56
    3 15 -4 656.66
    3 15 -3 -2.09
    3 15 -2 162.48
    3 14 -2 808.07
    3 14 -3 95.03
    3 14 -4 292.65
    3 14 -5 212.98
    3 14 -6 527.35
    3 14 -7 18.03
    3 14 -8 26.67
    3 14 -9 1.91
    3 13 -11 3.65
    3 13 -10 51.18
    3 13 -9 8.97
    3 13 -8 151.9
    3 13 -7 0.33
    3 13 -6 64.06
    3 13 -5 -0.62
    3 13 -4 113.58
    3 13 -3 70.92
    3 13 -2 40.67
    3 12 -2 32.04
    3 12 -3 85.11
    3 12 -4 -1.19
    3 12 -5 14.01
    3 12 -6 2.38
    3 12 -7 11.77
    3 12 -8 5.56
    3 12 -9 162.98
    3 12 -10 179.24
    3 12 -11 268.28
    3 12 -12 22.97
    3 11 -13 245.15
    3 11 -12 473.4
    3 11 -11 14.05
    3 11 -10 33.79
    3 11 -9 327.43
    3 11 -8 223.13
    3 11 -7 282.78
    3 11 -6 -0.78
    3 11 -5 2.99
    3 11 -4 80.31
    3 11 -3 48.66
    3 11 -2 63.5
    3 10 -2 1964.53
    3 10 -3 329.41
    3 10 -4 36.32
    3 10 -5 19.52
    3 10 -6 250.97
    3 10 -7 11.22
    3 10 -8 40.74
    3 10 -9 126.91
    3 10 -10 548.07
    3 10 -11 32.14
    3 10 -12 20.16
    3 10 -13 -1.94
    3 9 -14 30.49
    3 9 -13 -0.32
    3 9 -12 256.22
    3 9 -11 213.35
    3 9 -10 89.65
    3 9 -9 50.76
    3 9 -8 726.33
    3 9 -7 -4.3
    3 9 -6 31.54
    3 9 -5 965.44
    3 9 -4 4292.69
    3 9 -3 7.6
    3 9 -2 1947.79
    3 8 -2 3970.93
    3 8 -3 342.84
    3 8 -4 466.71
    3 8 -5 51.21
    3 8 -6 2118.17
    3 8 -7 110.05
    3 8 -8 373.86
    3 8 -9 91.74
    3 8 -10 134.05
    3 8 -11 91.12
    3 8 -12 106.49
    3 8 -13 15.68
    3 8 -14 10.58
    3 8 -15 42.92
    3 7 -15 -3.21
    3 7 -14 101.68
    3 7 -13 50.94
    3 7 -12 19.32
    3 7 -11 24.77
    3 7 -10 51.37
    3 7 -9 225.89
    3 7 -8 566.71
    3 7 -7 109.37
    3 7 -6 459.06
    3 7 -5 233.94
    3 7 -4 1405.4
    3 7 -2 1246.22
    3 6 -2 763.46
    3 6 -3 150.33
    3 6 -4 278.74
    3 6 -5 1.57
    3 6 -6 64.11
    3 6 -7 192.54
    3 6 -8 105.23
    3 6 -9 1151.17
    3 6 -10 7.98
    3 6 -11 149.46
    3 6 -12 297.64
    3 6 -13 2.88
    3 6 -14 5.29
    3 6 -15 626.06
    3 5 -16 8.74
    3 5 -15 95.17
    3 5 -14 1.95
    3 5 -13 170.43
    3 5 -12 186.31
    3 5 -11 12.82
    3 5 -10 58.25
    3 5 -9 839.74
    3 5 -8 1129.5
    3 5 -7 99.17
    3 5 -6 467.86
    3 5 -5 75.46
    3 5 -4 511.03
    3 5 -3 376.78
    3 5 -2 1598.08
    3 4 -2 1448.64
    3 4 -3 50.86
    3 4 -4 669.75
    3 4 -5 799.8
    3 4 -6 548.49
    3 4 -7 89.88
    3 4 -8 59.93
    3 4 -9 795.22
    3 4 -10 844.69
    3 4 -11 60.1
    3 4 -12 18.78
    3 4 -13 57.22
    3 4 -14 213.2
    3 4 -15 461.57
    3 4 -16 65.42
    3 3 -16 73.7
    3 3 -15 141.01
    3 3 -14 381.31
    3 3 -13 30.74
    3 3 -12 661.58
    3 3 -11 165.95
    3 3 -10 490.17
    3 3 -9 485.65
    3 3 -8 2763.83
    3 3 -7 295.31
    3 3 -6 103.55
    3 3 -5 1603.21
    3 3 -4 718.48
    3 3 -3 102.63
    3 3 -2 463.76
    3 2 -2 1136.07
    3 2 -3 15.41
    3 2 -4 113.78
    3 2 -5 112.8
    3 2 -6 1928.36
    3 2 -7 1335.63
    3 2 -8 258.58
    3 2 -9 9.51
    3 2 -10 1206.35
    3 2 -11 384.5
    3 2 -12 291.52
    3 2 -13 313.13
    3 2 -14 79.42
    3 2 -15 85.79
    3 2 -16 32.23
    3 1 -17 105.78
    3 1 -16 -1.99
    3 1 -15 656.46
    3 1 -14 171.63
    3 1 -13 304.65
    3 1 -12 304.16
    3 1 -11 0.02
    3 1 -10 534.23
    3 1 -9 810.06
    3 1 -8 1697.79
    3 1 -7 90.71
    3 1 -6 67.76
    3 1 -5 1350.38
    3 1 -4 698.22
    3 1 -3 193.07
    3 1 -2 1862.65
    3 0 -2 0.7
    3 0 -3 39.31
    3 0 -4 3.78
    3 0 -5 193.33
    3 0 -6 2.74
    3 0 -7 877.19
    3 0 -8 0.98
    3 0 -9 132.64
    3 0 -10 1.99
    3 0 -11 43.44
    3 0 -12 -0.54
    3 0 -13 27.13
    3 0 -14 -0.66
    3 0 -15 1170.04
    3 0 -16 17.21
    3 0 -17 363.86
    3 -1 -17 98.98
    3 -1 -16 6.3
    3 -1 -15 659.76
    3 -1 -14 160.4
    3 -1 -13 299.92
    3 -1 -12 296.38
    3 -1 -11 -3.77
    3 -1 -10 556.74
    3 -1 -9 809.87
    3 -1 -8 1690.05
    3 -1 -7 92.47
    3 -1 -6 56.89
    3 -1 -5 1347.54
    3 -1 -4 699.7
    3 -1 -3 196.96
    3 -1 -2 1821.06
    4 16 1 5.52
    4 16 0 120.92
    4 16 -1 6.12
    4 15 -1 10.5
    4 15 0 2.85
    4 15 1 11.67
    4 15 2 14.69
    4 15 3 34.4
    4 15 4 23.62
    4 14 6 7.11
    4 14 5 42.08
    4 14 4 107.73
    4 14 3 407.92
    4 14 2 65.23
    4 14 1 50.45
    4 14 0 72.52
    4 14 -1 61.08
    4 13 -1 234.27
    4 13 0 110.32
    4 13 1 276.97
    4 13 2 489.23
    4 13 3 36.62
    4 13 4 91.14
    4 13 5 344.6
    4 13 6 94.35
    4 13 7 196.54
    4 12 8 144.7
    4 12 7 39.6
    4 12 6 10.9
    4 12 5 34.1
    4 12 4 583.15
    4 12 3 4.19
    4 12 2 358.79
    4 12 1 168.07
    4 12 0 170.59
    4 12 -1 -6.66
    4 11 -1 9.12
    4 11 0 440.02
    4 11 1 7.74
    4 11 2 299.08
    4 11 3 290.63
    4 11 4 30.27
    4 11 5 25.71
    4 11 6 72.82
    4 11 7 4.45
    4 11 8 8.45
    4 11 9 5.6
    4 10 10 3.31
    4 10 9 234.96
    4 10 8 106.7
    4 10 7 10.04
    4 10 6 30.62
    4 10 5 151.1
    4 10 4 1.13
    4 10 3 778.38
    4 10 2 5.77
    4 10 1 108.49
    4 10 0 1183.84
    4 10 -1 28.41
    4 9 -1 5.34
    4 9 0 18.79
    4 9 1 359.72
    4 9 2 36.5
    4 9 3 87.67
    4 9 4 293.4
    4 9 5 327.11
    4 9 6 82.54
    4 9 7 64.46
    4 9 8 8.09
    4 9 9 413.84
    4 9 10 79.68
    4 9 11 526.22
    4 8 11 26.01
    4 8 10 18.31
    4 8 9 464.42
    4 8 8 109.66
    4 8 7 299.52
    4 8 6 54.06
    4 8 5 169.18
    4 8 4 339.5
    4 8 3 1315.44
    4 8 2 802.13
    4 8 1 202.12
    4 8 0 4.61
    4 8 -1 143.54
    4 7 -1 183.71
    4 7 0 1036.65
    4 7 1 760.83
    4 7 2 1145.23
    4 7 3 89.95
    4 7 4 122.55
    4 7 5 32.39
    4 7 6 124.69
    4 7 7 52.45
    4 7 8 19
    4 7 9 309.27
    4 7 10 -0.85
    4 7 11 195.82
    4 7 12 1.44
    4 6 12 9.4
    4 6 11 17.01
    4 6 10 92.15
    4 6 9 25.08
    4 6 8 54.62
    4 6 7 43.62
    4 6 6 27.9
    4 6 5 124.06
    4 6 4 2088.22
    4 6 3 148.4
    4 6 2 635.48
    4 6 1 874.5
    4 6 0 955.29
    4 6 -1 221.61
    4 5 -1 425.57
    4 5 0 1869.18
    4 5 1 1134.16
    4 5 2 465.4
    4 5 3 1030.26
    4 5 4 89.33
    4 5 5 1694.69
    4 5 6 1113.84
    4 5 7 277.9
    4 5 8 5.78
    4 5 9 5.85
    4 5 10 9.65
    4 5 11 195.52
    4 5 12 52.65
    4 5 13 6.3
    4 4 13 175.81
    4 4 12 36.37
    4 4 11 19.68
    4 4 10 169.95
    4 4 9 583.11
    4 4 8 79.7
    4 4 7 12.89
    4 4 6 21.94
    4 4 5 1866.78
    4 4 4 1578.86
    4 4 3 2032.9
    4 4 2 725.39
    4 4 1 1265.37
    4 4 0 128.82
    4 4 -1 1555.14
    4 3 -1 49.05
    4 3 0 744.77
    4 3 1 927.31
    4 3 2 205.73
    4 3 3 112.63
    4 3 4 227.92
    4 3 5 804.13
    4 3 6 327.2
    4 3 7 1191.31
    4 3 8 71.87
    4 3 9 37.17
    4 3 10 13.85
    4 3 11 747.85
    4 3 12 5.17
    4 3 13 31.88
    4 2 13 467.76
    4 2 12 10.68
    4 2 11 92.26
    4 2 10 55.09
    4 2 9 993.87
    4 2 8 603.83
    4 2 7 389.67
    4 2 6 929.43
    4 2 5 652.15
    4 2 4 177.3
    4 2 3 1152.43
    4 2 2 11.84
    4 2 1 540.19
    4 2 0 1321.4
    4 2 -1 280.07
    4 1 -1 521.08
    4 1 0 1438.38
    4 1 1 2.73
    4 1 2 642.03
    4 1 3 23.6
    4 1 4 226.76
    4 1 5 426.9
    4 1 6 643.16
    4 1 7 542.81
    4 1 8 5.92
    4 1 9 100.2
    4 1 10 24.51
    4 1 11 713.82
    4 1 12 18.84
    4 1 13 57.52
    4 0 13 1.45
    4 0 12 3.24
    4 0 11 -0.37
    4 0 10 210.52
    4 0 9 0.41
    4 0 8 350.25
    4 0 7 -3.17
    4 0 6 12.78
    4 0 5 0.3
    4 0 4 1735.82
    4 0 3 -0.86
    4 0 2 283.68
    4 0 1 2.09
    4 0 0 19.01
    4 0 -1 1.07
    4 -1 -1 520.19
    4 -1 0 1438.31
    4 -1 1 15.21
    4 -1 2 632.05
    4 -1 3 28.21
    4 -1 4 250.71
    4 -1 5 410.66
    4 -1 6 657.01
    4 -1 7 540.85
    4 -1 8 6.79
    4 -1 9 110.11
    4 -1 10 14.17
    4 -1 11 703.56
    4 -1 12 10.21
    4 -1 13 66.31
    4 -1 -17 172.66
    4 -1 -16 63.38
    4 -1 -15 80.79
    4 -1 -14 362.13
    4 -1 -13 41.48
    4 -1 -12 22.9
    4 -1 -11 208.64
    4 -1 -10 747.4
    4 -1 -9 113.29
    4 -1 -8 1475.53
    4 -1 -7 235.48
    4 -1 -6 78.58
    4 -1 -5 350.41
    4 -1 -4 751.08
    4 -1 -3 3.61
    4 -1 -2 108.95
    4 0 -2 2108.04
    4 0 -3 2.93
    4 0 -4 10.1
    4 0 -6 3089.59
    4 0 -7 -1.3
    4 0 -8 350.09
    4 0 -9 3.64
    4 0 -10 165.48
    4 0 -11 13.74
    4 0 -12 379.2
    4 0 -13 -1.86
    4 0 -14 115.58
    4 0 -15 6.06
    4 0 -16 162.94
    4 0 -17 -3.5
    4 1 -17 164.44
    4 1 -16 67.65
    4 1 -15 79.58
    4 1 -14 373.23
    4 1 -13 43.07
    4 1 -12 25.64
    4 1 -11 245
    4 1 -10 727.83
    4 1 -9 119.05
    4 1 -8 1464.47
    4 1 -7 243.38
    4 1 -6 75.87
    4 1 -5 340.14
    4 1 -4 740.74
    4 1 -3 6.02
    4 1 -2 109.31
    4 2 -2 1383.72
    4 2 -3 596.07
    4 2 -4 247.18
    4 2 -5 30.4
    4 2 -6 23.2
    4 2 -7 225.29
    4 2 -8 2.26
    4 2 -9 458.82
    4 2 -10 -1.89
    4 2 -11 269.53
    4 2 -12 29.43
    4 2 -13 77.39
    4 2 -14 125.66
    4 2 -15 662.7
    4 2 -16 115.96
    4 2 -17 291.68
    4 3 -17 204.68
    4 3 -16 7.17
    4 3 -15 658.55
    4 3 -14 -2.38
    4 3 -13 377.22
    4 3 -12 11.9
    4 3 -11 8.57
    4 3 -10 190.83
    4 3 -9 1293.9
    4 3 -8 86.8
    4 3 -7 156.27
    4 3 -6 129.59
    4 3 -5 102.04
    4 3 -4 212.72
    4 3 -3 429.47
    4 3 -2 1215.86
    4 4 -2 704.28
    4 4 -3 642.65
    4 4 -4 41.64
    4 4 -5 315.75
    4 4 -6 161.03
    4 4 -7 349.86
    4 4 -8 30.32
    4 4 -9 8.95
    4 4 -10 207.52
    4 4 -11 692.83
    4 4 -12 562.64
    4 4 -13 308.8
    4 4 -14 25.7
    4 4 -15 597.59
    4 4 -16 3.05
    4 5 -16 7.12
    4 5 -15 17.59
    4 5 -14 315.69
    4 5 -13 96.98
    4 5 -12 216.01
    4 5 -11 6.53
    4 5 -10 403.35
    4 5 -9 77.76
    4 5 -8 1227.24
    4 5 -7 200.14
    4 5 -6 447.95
    4 5 -5 235.72
    4 5 -4 2634.2
    4 5 -3 52.72
    4 5 -2 1408.77
    4 6 -2 3693.98
    4 6 -3 41.4
    4 6 -4 0.77
    4 6 -5 39.12
    4 6 -6 1802.31
    4 6 -7 19.56
    4 6 -8 201.28
    4 6 -9 184.42
    4 6 -10 715.9
    4 6 -11 32.84
    4 6 -12 177.5
    4 6 -13 22.89
    4 6 -14 128.79
    4 6 -15 25.22
    4 6 -16 52.03
    4 7 -15 1.19
    4 7 -14 25.57
    4 7 -13 26.05
    4 7 -12 180.25
    4 7 -11 112.53
    4 7 -10 186.92
    4 7 -9 162.77
    4 7 -8 898.24
    4 7 -7 14.21
    4 7 -6 25.08
    4 7 -5 272.79
    4 7 -4 5485.08
    4 7 -3 10.05
    4 7 -2 684.2
    4 8 -2 2396.3
    4 8 -3 143.28
    4 8 -4 109.56
    4 8 -5 345.79
    4 8 -6 220.95
    4 8 -7 37.11
    4 8 -8 50.77
    4 8 -9 149.21
    4 8 -10 72.42
    4 8 -11 18.02
    4 8 -12 51.95
    4 8 -13 71.15
    4 8 -14 7.72
    4 8 -15 240.98
    4 9 -14 36.1
    4 9 -13 21.35
    4 9 -12 2.78
    4 9 -11 29.14
    4 9 -10 0.02
    4 9 -9 191.43
    4 9 -8 185.64
    4 9 -7 14.18
    4 9 -6 -4.4
    4 9 -5 83.16
    4 9 -4 68.58
    4 9 -3 63.13
    4 9 -2 742.57
    4 10 -2 613.11
    4 10 -3 5.04
    4 10 -4 156.51
    4 10 -5 82.36
    4 10 -6 532.2
    4 10 -7 20.62
    4 10 -8 201.21
    4 10 -9 15.11
    4 10 -10 118.88
    4 10 -11 220.52
    4 10 -12 119.49
    4 10 -13 13.27
    4 10 -14 39.67
    4 11 -13 -0.17
    4 11 -12 229.28
    4 11 -11 85.6
    4 11 -10 304.28
    4 11 -9 10.16
    4 11 -8 431.91
    4 11 -7 0.41
    4 11 -6 3.17
    4 11 -5 5.25
    4 11 -4 1017.42
    4 11 -3 176.23
    4 11 -2 501.76
    4 12 -2 573.73
    4 12 -3 34.85
    4 12 -4 177.3
    4 12 -5 354.55
    4 12 -6 498.76
    4 12 -7 437.31
    4 12 -8 33.6
    4 12 -9 -2.01
    4 12 -10 875.29
    4 12 -11 71.61
    4 12 -12 196.98
    4 13 -11 37.66
    4 13 -10 385.31
    4 13 -9 385.53
    4 13 -8 717.22
    4 13 -7 139.84
    4 13 -6 179.37
    4 13 -5 10.35
    4 13 -4 759.55
    4 13 -3 82.46
    4 13 -2 376.74
    4 14 -2 274.63
    4 14 -3 174.62
    4 14 -4 90.08
    4 14 -5 39.21
    4 14 -6 87.21
    4 14 -7 106.17
    4 14 -8 18.8
    4 14 -9 53.92
    4 15 -7 0.3
    4 15 -6 2.75
    4 15 -5 42.26
    4 15 -4 50.76
    4 15 -3 38.31
    4 15 -2 9.42
    4 16 -2 33.78
    4 16 -3 8.02
    4 16 -4 47.03
    5 -1 -1 388.57
    5 -1 0 169.26
    5 -1 1 69.21
    5 -1 2 624.33
    5 -1 3 188.34
    5 -1 4 12.65
    5 -1 5 457.3
    5 -1 6 77.43
    5 -1 7 852.89
    5 -1 8 5.36
    5 -1 9 288.7
    5 -1 10 64.39
    5 -1 11 985.92
    5 -1 12 22.57
    5 -1 13 3.43
    5 0 13 940.75
    5 0 12 12.89
    5 0 11 50.26
    5 0 10 0.18
    5 0 9 1814.93
    5 0 8 2.81
    5 0 7 1191.51
    5 0 6 2.74
    5 0 5 1199.63
    5 0 4 -1.04
    5 0 3 391.33
    5 0 2 0.31
    5 0 1 1175.99
    5 0 0 0.35
    5 0 -1 215.96
    5 1 -1 401.55
    5 1 0 189.95
    5 1 1 70.55
    5 1 2 624.37
    5 1 3 213.7
    5 1 4 20.64
    5 1 5 474.78
    5 1 6 81.45
    5 1 7 867.08
    5 1 8 6.08
    5 1 9 295.82
    5 1 10 73.72
    5 1 11 961.73
    5 1 12 11.24
    5 1 13 12
    5 2 13 29.48
    5 2 12 25.78
    5 2 11 6.06
    5 2 10 137.42
    5 2 9 294.94
    5 2 8 44.34
    5 2 7 5.21
    5 2 6 389.9
    5 2 5 83.36
    5 2 4 862.58
    5 2 3 118.92
    5 2 2 201.17
    5 2 1 59.6
    5 2 0 1356.47
    5 2 -1 130.25
    5 3 -1 29.85
    5 3 0 3106.95
    5 3 1 38.79
    5 3 2 771.98
    5 3 3 -0.2
    5 3 4 110.11
    5 3 5 85.37
    5 3 6 312.33
    5 3 7 83.14
    5 3 8 11.26
    5 3 9 147.85
    5 3 10 -2.68
    5 3 11 71.97
    5 3 12 5.64
    5 4 12 18.1
    5 4 11 12.45
    5 4 10 61.1
    5 4 9 110.73
    5 4 8 21.4
    5 4 7 310.68
    5 4 6 639.14
    5 4 5 24.41
    5 4 4 291.43
    5 4 3 215.47
    5 4 2 759.12
    5 4 1 62.98
    5 4 0 15.86
    5 4 -1 13.7
    5 5 -1 7.93
    5 5 0 807.45
    5 5 1 930.21
    5 5 2 290.76
    5 5 3 41.7
    5 5 4 61.23
    5 5 5 270.22
    5 5 6 439.19
    5 5 7 194.59
    5 5 8 3.02
    5 5 9 363.62
    5 5 10 44.64
    5 5 11 345.18
    5 5 12 25.72
    5 6 12 8.28
    5 6 11 54.55
    5 6 10 57.78
    5 6 9 601.42
    5 6 8 46.62
    5 6 7 253.58
    5 6 6 4.13
    5 6 5 308.08
    5 6 4 835.08
    5 6 3 2531.31
    5 6 2 138.59
    5 6 1 277.31
    5 6 0 99.54
    5 6 -1 820.44
    5 7 -1 4.85
    5 7 0 84.94
    5 7 1 332.02
    5 7 2 718.91
    5 7 3 8.83
    5 7 4 45.48
    5 7 5 304.08
    5 7 6 460.62
    5 7 7 31.04
    5 7 8 127.25
    5 7 9 478.17
    5 7 10 3.45
    5 7 11 445.96
    5 8 11 62.98
    5 8 10 35.35
    5 8 9 279.67
    5 8 8 23.27
    5 8 7 4.37
    5 8 6 138.67
    5 8 5 12.54
    5 8 4 1258.4
    5 8 3 175.69
    5 8 2 4.59
    5 8 1 3.85
    5 8 0 1163.71
    5 8 -1 14.65
    5 9 -1 107.18
    5 9 0 652.2
    5 9 1 483.93
    5 9 2 1142.93
    5 9 3 47.79
    5 9 4 2.65
    5 9 5 186.7
    5 9 6 109.19
    5 9 7 22.64
    5 9 8 -5.25
    5 9 9 -0.32
    5 9 10 9.86
    5 10 9 79.61
    5 10 8 84.18
    5 10 7 285.33
    5 10 6 11.26
    5 10 5 3.72
    5 10 4 649.6
    5 10 3 662.55
    5 10 2 970.81
    5 10 1 249.33
    5 10 0 38.47
    5 10 -1 72.1
    5 11 -1 141.96
    5 11 0 0.58
    5 11 1 898.38
    5 11 2 343.68
    5 11 3 29.12
    5 11 4 236.58
    5 11 5 680.11
    5 11 6 61.74
    5 11 7 121.04
    5 11 8 13.62
    5 11 9 35.93
    5 12 8 3.62
    5 12 7 101.23
    5 12 6 8.9
    5 12 5 74.16
    5 12 4 1.71
    5 12 3 1458.33
    5 12 2 20.23
    5 12 1 -1.75
    5 12 0 98.73
    5 12 -1 365.11
    5 13 -1 7.11
    5 13 0 322.59
    5 13 1 343.33
    5 13 2 19.05
    5 13 3 89.34
    5 13 4 6.37
    5 13 5 219.71
    5 13 6 179.77
    5 14 5 5.38
    5 14 4 172.9
    5 14 3 122.64
    5 14 2 39.61
    5 14 1 128.7
    5 14 0 17.69
    5 14 -1 22.53
    5 15 -1 160.08
    5 15 0 87.28
    5 15 1 33.86
    5 15 2 263.83
    5 15 3 3.94
    5 16 -1 2.36
    5 16 -2 120.74
    5 16 -3 97.65
    5 15 -7 73.28
    5 15 -6 1.28
    5 15 -5 106.08
    5 15 -4 579.31
    5 15 -3 30.69
    5 15 -2 3.03
    5 14 -2 339.55
    5 14 -3 30.21
    5 14 -4 2.66
    5 14 -5 128.67
    5 14 -6 569.83
    5 14 -7 15.48
    5 14 -8 95.31
    5 14 -9 13.06
    5 13 -11 11.69
    5 13 -10 34.15
    5 13 -9 1.82
    5 13 -8 90.57
    5 13 -7 -1.16
    5 13 -6 2.93
    5 13 -5 56.9
    5 13 -4 14.64
    5 13 -3 248.73
    5 13 -2 337.37
    5 12 -2 0.49
    5 12 -3 308.52
    5 12 -4 314.79
    5 12 -5 42.15
    5 12 -6 2.7
    5 12 -7 -2.53
    5 12 -8 111.53
    5 12 -9 44.43
    5 12 -10 30.48
    5 12 -11 240.51
    5 12 -12 11.34
    5 11 -13 159.49
    5 11 -12 130.62
    5 11 -11 7.41
    5 11 -10 222.83
    5 11 -9 139.65
    5 11 -8 165.36
    5 11 -7 77.66
    5 11 -6 49.75
    5 11 -5 115.54
    5 11 -4 821.82
    5 11 -3 25.32
    5 11 -2 131.98
    5 10 -2 982.35
    5 10 -3 147.52
    5 10 -4 13.42
    5 10 -5 34.57
    5 10 -6 498.83
    5 10 -7 46.75
    5 10 -8 40.07
    5 10 -9 -1.01
    5 10 -10 577.49
    5 10 -11 23.51
    5 10 -12 354.69
    5 10 -13 7.34
    5 10 -14 23.92
    5 9 -14 111.99
    5 9 -13 6.73
    5 9 -12 187.35
    5 9 -11 254.1
    5 9 -10 737.7
    5 9 -9 150.96
    5 9 -8 840.09
    5 9 -7 94.02
    5 9 -6 503.39
    5 9 -5 405.24
    5 9 -4 4436.99
    5 9 -3 68.6
    5 9 -2 371.56
    5 8 -2 2843.78
    5 8 -3 95.69
    5 8 -4 19.26
    5 8 -5 574.22
    5 8 -6 1452.48
    5 8 -7 151.88
    5 8 -8 121.86
    5 8 -9 226.7
    5 8 -10 618.96
    5 8 -11 156.33
    5 8 -12 386.5
    5 8 -13 26.45
    5 8 -14 25.25
    5 8 -15 -3.2
    5 7 -15 -2.63
    5 7 -14 122.97
    5 7 -13 1.42
    5 7 -12 -1.2
    5 7 -11 54.09
    5 7 -10 3.31
    5 7 -9 23.89
    5 7 -8 787.54
    5 7 -7 1180.42
    5 7 -6 316.52
    5 7 -5 145.7
    5 7 -4 875.65
    5 7 -3 384.32
    5 7 -2 529.87
    5 6 -2 4.75
    5 6 -3 161.95
    5 6 -4 3.43
    5 6 -5 61.11
    5 6 -6 4.55
    5 6 -7 65.49
    5 6 -8 52.08
    5 6 -9 3.81
    5 6 -10 13.9
    5 6 -11 129.75
    5 6 -12 7.31
    5 6 -13 24.2
    5 6 -14 96.02
    5 6 -15 218.8
    5 6 -16 22.37
    5 5 -16 12.63
    5 5 -15 188.69
    5 5 -14 339.29
    5 5 -13 6.91
    5 5 -12 477.99
    5 5 -11 23.06
    5 5 -10 874.77
    5 5 -9 1038.53
    5 5 -8 267.44
    5 5 -7 37.14
    5 5 -6 42.24
    5 5 -5 470.67
    5 5 -4 1631.91
    5 5 -3 96.21
    5 5 -2 21.63
    5 4 -2 2677.86
    5 4 -3 214.18
    5 4 -4 -0.09
    5 4 -5 72.67
    5 4 -6 1267.6
    5 4 -7 364.09
    5 4 -8 722.61
    5 4 -9 333.36
    5 4 -10 733.31
    5 4 -11 172.26
    5 4 -12 754.13
    5 4 -13 102.51
    5 4 -14 381.65
    5 4 -15 51
    5 4 -16 261.43
    5 4 -17 134.33
    5 3 -17 -0.08
    5 3 -16 70.38
    5 3 -15 28.28
    5 3 -14 746.25
    5 3 -13 96.9
    5 3 -12 8.57
    5 3 -11 84.27
    5 3 -10 2002.71
    5 3 -9 85.21
    5 3 -8 1407.69
    5 3 -7 286.67
    5 3 -6 166.07
    5 3 -5 565.08
    5 3 -4 3087.05
    5 3 -3 538.42
    5 3 -2 2212.75
    5 2 -2 2311.63
    5 2 -3 524.92
    5 2 -4 1816.07
    5 2 -5 36.83
    5 2 -6 2163.82
    5 2 -7 1763.22
    5 2 -8 655.82
    5 2 -9 -1.96
    5 2 -10 106.27
    5 2 -11 1265.04
    5 2 -12 961.06
    5 2 -13 181.05
    5 2 -14 5.81
    5 2 -15 33.2
    5 2 -16 124.43
    5 2 -17 208.67
    5 1 -17 83.74
    5 1 -16 14.84
    5 1 -15 410.46
    5 1 -14 108.53
    5 1 -13 220.91
    5 1 -12 2.66
    5 1 -11 208.04
    5 1 -10 944.64
    5 1 -9 932.8
    5 1 -8 1418.35
    5 1 -7 264.31
    5 1 -6 7.57
    5 1 -5 373.08
    5 1 -4 2023.05
    5 1 -3 89.1
    5 1 -2 1148.44
    5 0 -2 -5.78
    5 0 -3 2557.86
    5 0 -4 6.1
    5 0 -5 443.73
    5 0 -6 3.64
    5 0 -7 610.82
    5 0 -8 -2.56
    5 0 -9 167.16
    5 0 -10 6.66
    5 0 -11 1152.28
    5 0 -12 0.14
    5 0 -13 59.75
    5 0 -14 3.98
    5 0 -15 135.27
    5 0 -16 -1.15
    5 0 -17 302.76
    5 -1 -17 83.59
    5 -1 -16 4.72
    5 -1 -15 413.85
    5 -1 -14 106.35
    5 -1 -13 254.14
    5 -1 -12 -3.08
    5 -1 -11 219.69
    5 -1 -10 990.6
    5 -1 -9 953.27
    5 -1 -8 1442.85
    5 -1 -7 273.26
    5 -1 -6 11.19
    5 -1 -5 364.44
    5 -1 -4 2011.02
    5 -1 -3 92.36
    5 -1 -2 1133.67
    6 15 -1 -1.49
    6 15 0 11.85
    6 15 1 108.79
    6 14 3 199.39
    6 14 2 22.83
    6 14 1 9.55
    6 14 0 76.78
    6 14 -1 175.51
    6 13 -1 343.25
    6 13 0 81.27
    6 13 1 54.31
    6 13 2 114.54
    6 13 3 27
    6 13 4 78.6
    6 13 5 99.16
    6 12 7 3.14
    6 12 6 6.39
    6 12 5 25.49
    6 12 4 115.46
    6 12 3 87.85
    6 12 2 344.19
    6 12 1 176.2
    6 12 0 18.36
    6 12 -1 110.75
    6 11 -1 127.09
    6 11 0 507.92
    6 11 1 419.74
    6 11 2 273.52
    6 11 3 82.74
    6 11 4 19.9
    6 11 5 8.87
    6 11 6 78.47
    6 11 7 2.17
    6 11 8 93.97
    6 10 9 209
    6 10 8 33.56
    6 10 7 233.34
    6 10 6 94.03
    6 10 5 7.39
    6 10 4 76.31
    6 10 3 888
    6 10 2 9.75
    6 10 1 24.45
    6 10 0 79.74
    6 10 -1 20.13
    6 9 -1 -1.42
    6 9 0 41.79
    6 9 1 316.86
    6 9 2 14.47
    6 9 3 182.7
    6 9 4 357
    6 9 5 342.37
    6 9 6 20.13
    6 9 7 103.62
    6 9 8 91.51
    6 9 9 664.34
    6 8 10 67.1
    6 8 9 303.12
    6 8 8 63.72
    6 8 7 878.74
    6 8 6 112.15
    6 8 5 2.45
    6 8 4 13.79
    6 8 3 960.61
    6 8 2 379.36
    6 8 1 565.83
    6 8 0 3.47
    6 8 -1 61.2
    6 7 -1 18.88
    6 7 0 192.17
    6 7 1 279.95
    6 7 2 1039.81
    6 7 3 21.6
    6 7 4 -2.67
    6 7 5 188.57
    6 7 6 27.86
    6 7 7 40.55
    6 7 8 16.38
    6 7 9 401.5
    6 7 10 6.26
    6 6 11 105.2
    6 6 10 8.01
    6 6 9 84.53
    6 6 8 23.19
    6 6 7 134.65
    6 6 6 8.29
    6 6 5 47.15
    6 6 4 964.42
    6 6 3 98.21
    6 6 2 86.6
    6 6 1 44.48
    6 6 0 18.03
    6 6 -1 28.22
    6 5 -1 -2.91
    6 5 0 1041.72
    6 5 1 219.86
    6 5 2 362.08
    6 5 3 2.7
    6 5 4 219.03
    6 5 5 181.71
    6 5 6 195.35
    6 5 7 245.91
    6 5 8 54.8
    6 5 9 0.5
    6 5 10 0.89
    6 5 11 63.57
    6 4 11 1.69
    6 4 10 98.26
    6 4 9 600.48
    6 4 8 1.71
    6 4 7 119.63
    6 4 6 157.89
    6 4 5 194.74
    6 4 4 343.39
    6 4 3 1905.59
    6 4 2 183.37
    6 4 1 226.99
    6 4 0 107.28
    6 4 -1 1031.39
    6 3 -1 29.72
    6 3 0 309.97
    6 3 1 2433.91
    6 3 2 11.85
    6 3 3 2.12
    6 3 4 215.62
    6 3 5 676.7
    6 3 6 4.51
    6 3 7 147.97
    6 3 8 54.53
    6 3 9 191.1
    6 3 10 10.18
    6 3 11 215.72
    6 3 12 -5.59
    6 2 12 9.62
    6 2 11 75.4
    6 2 10 15.44
    6 2 9 566.68
    6 2 8 482.95
    6 2 7 1042.78
    6 2 6 1127.42
    6 2 5 164.54
    6 2 4 80.19
    6 2 3 1316.64
    6 2 2 1169.78
    6 2 1 46.26
    6 2 0 788.72
    6 2 -1 1492.94
    6 1 -1 920.15
    6 1 0 2081.28
    6 1 1 712.22
    6 1 2 497.37
    6 1 3 -1.07
    6 1 4 1184.65
    6 1 5 184.91
    6 1 6 191.55
    6 1 7 74.26
    6 1 8 116.21
    6 1 9 406.94
    6 1 10 6.01
    6 1 11 313.1
    6 1 12 0.93
    6 0 12 4.68
    6 0 11 8.99
    6 0 10 6.01
    6 0 9 3.77
    6 0 8 36.98
    6 0 7 -2.44
    6 0 6 2015.37
    6 0 5 -3.1
    6 0 4 313.68
    6 0 3 1.8
    6 0 2 673.14
    6 0 1 -2.26
    6 0 0 267.6
    6 0 -1 -3.25
    6 -1 -1 906.15
    6 -1 0 2055.35
    6 -1 1 697.19
    6 -1 2 488.62
    6 -1 3 0.42
    6 -1 4 1130.25
    6 -1 5 191.91
    6 -1 6 180.35
    6 -1 7 72.82
    6 -1 8 108.62
    6 -1 9 404.14
    6 -1 10 5.65
    6 -1 11 359.21
    6 -1 12 6.54
    6 -1 -17 73.11
    6 -1 -16 27.14
    6 -1 -15 12.28
    6 -1 -14 236.36
    6 -1 -13 0.56
    6 -1 -12 -3.27
    6 -1 -11 168.02
    6 -1 -10 973.05
    6 -1 -9 2.72
    6 -1 -8 882.04
    6 -1 -7 45.21
    6 -1 -6 684.27
    6 -1 -5 238.32
    6 -1 -4 1956.84
    6 -1 -3 721.2
    6 -1 -2 453.32
    6 0 -2 3038.24
    6 0 -4 9.39
    6 0 -5 -2.03
    6 0 -6 3185.46
    6 0 -7 4.26
    6 0 -8 2444.98
    6 0 -9 -5.28
    6 0 -10 377.06
    6 0 -11 3.15
    6 0 -12 123.47
    6 0 -13 -2.41
    6 0 -14 121.42
    6 0 -15 5.39
    6 0 -16 215.69
    6 0 -17 -3.36
    6 1 -17 85.77
    6 1 -16 22.4
    6 1 -15 9.46
    6 1 -14 233.44
    6 1 -13 -1.07
    6 1 -12 0.57
    6 1 -11 150.85
    6 1 -10 1042.58
    6 1 -9 7.31
    6 1 -8 883.33
    6 1 -7 49
    6 1 -6 684.66
    6 1 -5 236.72
    6 1 -4 1973.15
    6 1 -3 716.69
    6 1 -2 455.75
    6 2 -2 72.4
    6 2 -3 466.26
    6 2 -4 743.22
    6 2 -5 605.15
    6 2 -6 2.65
    6 2 -7 3.77
    6 2 -8 332.75
    6 2 -9 125.09
    6 2 -10 69.51
    6 2 -11 1060.21
    6 2 -12 67.78
    6 2 -13 98.4
    6 2 -14 95.8
    6 2 -15 49.09
    6 2 -16 197.27
    6 2 -17 251.28
    6 3 -17 157.79
    6 3 -16 10.11
    6 3 -15 730.02
    6 3 -14 73.89
    6 3 -13 240.97
    6 3 -12 256.35
    6 3 -11 157.76
    6 3 -10 5.78
    6 3 -9 743.38
    6 3 -8 67.81
    6 3 -7 47.9
    6 3 -6 72.13
    6 3 -5 65.96
    6 3 -4 938.24
    6 3 -3 94.7
    6 3 -2 2642.4
    6 4 -2 1138.43
    6 4 -3 625.07
    6 4 -4 297.22
    6 4 -5 834.1
    6 4 -6 522.79
    6 4 -7 63.99
    6 4 -8 124.83
    6 4 -9 139.79
    6 4 -10 17.86
    6 4 -11 658.19
    6 4 -12 528.57
    6 4 -13 236.81
    6 4 -14 79.46
    6 4 -15 83.74
    6 4 -16 6.14
    6 4 -17 636.24
    6 5 -16 32.44
    6 5 -15 73.65
    6 5 -14 421.52
    6 5 -13 87.41
    6 5 -12 5.22
    6 5 -11 96.22
    6 5 -10 626.01
    6 5 -9 393.75
    6 5 -8 1080.03
    6 5 -7 23.02
    6 5 -6 1451.43
    6 5 -5 95.83
    6 5 -4 2718.48
    6 5 -3 48.82
    6 5 -2 31.16
    6 6 -2 1593.76
    6 6 -3 78.07
    6 6 -4 219.56
    6 6 -5 8
    6 6 -6 1111.33
    6 6 -7 11.92
    6 6 -8 237.97
    6 6 -9 52.3
    6 6 -10 712.95
    6 6 -11 27.08
    6 6 -12 1231.85
    6 6 -13 7.13
    6 6 -14 12.43
    6 6 -15 -3.94
    6 6 -16 146.97
    6 7 -16 17.68
    6 7 -15 -3.42
    6 7 -14 186.82
    6 7 -13 12.21
    6 7 -12 57.54
    6 7 -11 28.84
    6 7 -10 1231.92
    6 7 -9 87.34
    6 7 -8 304.85
    6 7 -7 201.51
    6 7 -6 409.6
    6 7 -5 568.03
    6 7 -4 2020.21
    6 7 -3 5.94
    6 7 -2 19.63
    6 8 -2 2.34
    6 8 -3 6.38
    6 8 -4 579.23
    6 8 -5 343.35
    6 8 -6 291.31
    6 8 -7 266.78
    6 8 -8 62.67
    6 8 -9 199.19
    6 8 -10 123.99
    6 8 -11 17.04
    6 8 -12 206.75
    6 8 -13 2.78
    6 8 -14 14.59
    6 8 -15 64.53
    6 9 -14 130.74
    6 9 -12 53.89
    6 9 -11 173.93
    6 9 -10 4.06
    6 9 -9 -2.59
    6 9 -8 24.7
    6 9 -7 628.15
    6 9 -6 29.56
    6 9 -5 98.69
    6 9 -4 11.24
    6 9 -3 99.99
    6 9 -2 299.59
    6 10 -2 720.74
    6 10 -3 9.32
    6 10 -4 43.81
    6 10 -5 76.73
    6 10 -6 297.11
    6 10 -7 -0.3
    6 10 -8 404.04
    6 10 -9 84.03
    6 10 -10 -5.68
    6 10 -11 88.24
    6 10 -12 352.76
    6 10 -13 153.36
    6 10 -14 34.68
    6 11 -13 16.62
    6 11 -12 3.98
    6 11 -11 289.99
    6 11 -10 742.95
    6 11 -9 3.24
    6 11 -8 92.99
    6 11 -7 4.21
    6 11 -6 240.91
    6 11 -5 19.32
    6 11 -4 994.89
    6 11 -3 340.11
    6 11 -2 37.19
    6 12 -2 576.34
    6 12 -3 106.95
    6 12 -4 17.09
    6 12 -5 158.37
    6 12 -6 586.48
    6 12 -7 18.23
    6 12 -8 65.99
    6 12 -9 19.4
    6 12 -10 91.06
    6 12 -11 51.06
    6 12 -12 689.21
    6 13 -11 26.33
    6 13 -10 467.61
    6 13 -9 53.2
    6 13 -8 251.02
    6 13 -7 59.31
    6 13 -6 -1.17
    6 13 -5 109.06
    6 13 -4 1340.14
    6 13 -3 108.91
    6 13 -2 31.97
    6 14 -2 63.57
    6 14 -3 407.91
    6 14 -4 -1.06
    6 14 -5 16.97
    6 14 -6 343.95
    6 14 -7 5.92
    6 14 -8 -3.8
    6 14 -9 5.95
    6 15 -7 41
    6 15 -6 -1.37
    6 15 -5 10.98
    6 15 -4 39.11
    6 15 -3 88.02
    6 15 -2 5.23
    7 -1 -1 2.03
    7 -1 0 520.57
    7 -1 1 941.92
    7 -1 2 35.17
    7 -1 3 -7.49
    7 -1 4 39.1
    7 -1 5 416.15
    7 -1 6 157.69
    7 -1 7 -0.53
    7 -1 8 6.78
    7 -1 9 404.92
    7 -1 10 8.52
    7 -1 11 -1.3
    7 0 11 219.22
    7 0 10 5.42
    7 0 9 240.55
    7 0 8 1.37
    7 0 7 1655.6
    7 0 6 -1.29
    7 0 5 30.57
    7 0 4 -3.06
    7 0 3 611.65
    7 0 2 3.6
    7 0 1 615.19
    7 0 0 2.4
    7 0 -1 1803.67
    7 1 -1 0
    7 1 0 520.37
    7 1 1 958.8
    7 1 2 33.76
    7 1 3 -1.32
    7 1 4 33.64
    7 1 5 469.64
    7 1 6 169.23
    7 1 7 -1.5
    7 1 8 11.48
    7 1 9 395.34
    7 1 10 1.2
    7 1 11 2.01
    7 2 11 2.09
    7 2 10 17.46
    7 2 9 3.87
    7 2 8 7.95
    7 2 7 267.65
    7 2 6 136.62
    7 2 5 8.42
    7 2 4 7.92
    7 2 3 13
    7 2 2 88.28
    7 2 1 171.39
    7 2 0 27.86
    7 2 -1 45.83
    7 3 -1 -0.35
    7 3 0 2536.43
    7 3 1 376.24
    7 3 2 542.61
    7 3 3 50.92
    7 3 4 753.54
    7 3 5 31.49
    7 3 6 105.07
    7 3 7 21.9
    7 3 8 178.82
    7 3 9 108.43
    7 3 10 17.11
    7 3 11 56.08
    7 4 11 122.23
    7 4 10 15.14
    7 4 8 102.35
    7 4 7 466.11
    7 4 6 64.6
    7 4 5 10.67
    7 4 4 187.38
    7 4 3 521.95
    7 4 2 1156.35
    7 4 1 853.54
    7 4 0 498.35
    7 4 -1 429.45
    7 5 -1 247.52
    7 5 0 1066.37
    7 5 1 1087.25
    7 5 2 400.52
    7 5 3 172.57
    7 5 4 18.11
    7 5 5 529.51
    7 5 6 51.55
    7 5 7 110.7
    7 5 8 29.1
    7 5 9 532.62
    7 5 10 -5.3
    7 6 10 127.58
    7 6 9 431.19
    7 6 8 36.37
    7 6 7 1304.43
    7 6 6 28.9
    7 6 5 32.92
    7 6 4 13.8
    7 6 3 1075.07
    7 6 2 4.79
    7 6 1 860.91
    7 6 0 113.68
    7 6 -1 111.64
    7 7 -1 41.06
    7 7 0 9.84
    7 7 1 14.25
    7 7 2 168.68
    7 7 3 118.6
    7 7 4 8.48
    7 7 5 198.75
    7 7 6 -6.07
    7 7 7 184.87
    7 7 8 117.57
    7 7 9 708.39
    7 7 10 0.72
    7 8 9 83.52
    7 8 8 119.72
    7 8 7 237.67
    7 8 6 8.21
    7 8 5 12.24
    7 8 4 108.3
    7 8 3 106.59
    7 8 2 5.64
    7 8 1 5.16
    7 8 0 520.7
    7 8 -1 194.95
    7 9 -1 89.06
    7 9 0 64.86
    7 9 1 54.86
    7 9 2 182.99
    7 9 3 99.42
    7 9 4 137.85
    7 9 5 137.93
    7 9 6 15.85
    7 9 7 38.59
    7 9 8 81.35
    7 10 8 26.88
    7 10 7 279.8
    7 10 6 20
    7 10 5 5.1
    7 10 4 6.58
    7 10 3 204.85
    7 10 2 576.94
    7 10 1 471.27
    7 10 0 1.12
    7 10 -1 66.74
    7 11 -1 338.68
    7 11 0 12.04
    7 11 1 460.43
    7 11 2 1.89
    7 11 3 267.44
    7 11 4 50.32
    7 11 5 314.57
    7 11 6 2.92
    7 11 7 190.95
    7 12 6 5.12
    7 12 5 19
    7 12 4 374.26
    7 12 3 770.71
    7 12 2 30.1
    7 12 1 235.11
    7 12 0 29.74
    7 12 -1 431.49
    7 13 0 260.88
    7 13 1 821.8
    7 13 2 148.88
    7 13 3 -4.08
    7 13 4 120.69
    7 14 2 132.4
    7 14 1 6.97
    7 14 0 20.76
    7 14 -1 117.38
    7 15 -1 76.06
    7 15 0 163.82
    7 15 -6 245.28
    7 15 -5 63.15
    7 15 -4 301.96
    7 15 -3 103.44
    7 15 -2 36
    7 14 -2 96.91
    7 14 -3 1.31
    7 14 -4 146.68
    7 14 -5 183.01
    7 14 -6 320.75
    7 14 -7 38.7
    7 14 -8 248.58
    7 14 -9 225.75
    7 13 -10 69.19
    7 13 -9 -2.48
    7 13 -8 27.87
    7 13 -7 22.27
    7 13 -6 64.77
    7 13 -5 54.27
    7 13 -4 0.9
    7 13 -3 352.58
    7 13 -2 76.91
    7 12 -2 19.69
    7 12 -3 390
    7 12 -4 9.27
    7 12 -5 69.6
    7 12 -6 23.56
    7 12 -7 -0.83
    7 12 -8 130.66
    7 12 -9 -1.31
    7 12 -10 23
    7 12 -11 199.1
    7 12 -12 21.82
    7 11 -13 137.02
    7 11 -12 7.09
    7 11 -11 4.57
    7 11 -10 58.28
    7 11 -9 81.34
    7 11 -8 25.34
    7 11 -7 210.68
    7 11 -6 16.54
    7 11 -5 101.04
    7 11 -4 383.34
    7 11 -3 -0.85
    7 11 -2 0.15
    7 10 -2 21.29
    7 10 -3 0.33
    7 10 -4 176.12
    7 10 -5 105.37
    7 10 -6 344.5
    7 10 -7 24.9
    7 10 -8 18.52
    7 10 -9 136.82
    7 10 -10 76.4
    7 10 -11 32.71
    7 10 -12 953.17
    7 10 -13 32.85
    7 10 -14 18.76
    7 9 -14 324.41
    7 9 -13 6.62
    7 9 -12 73.43
    7 9 -11 351.81
    7 9 -10 1224.49
    7 9 -9 -5.75
    7 9 -8 191.6
    7 9 -7 5.66
    7 9 -6 323.88
    7 9 -5 49.15
    7 9 -4 914.92
    7 9 -3 27.61
    7 9 -2 15.23
    7 8 -2 155.67
    7 8 -3 24.08
    7 8 -4 2.85
    7 8 -5 99
    7 8 -6 224.56
    7 8 -7 2.06
    7 8 -8 144.95
    7 8 -9 173.31
    7 8 -10 287.98
    7 8 -11 -5.89
    7 8 -12 1044.54
    7 8 -13 62.23
    7 8 -14 91.08
    7 8 -15 5.62
    7 7 -16 4.44
    7 7 -15 -2.78
    7 7 -14 159.09
    7 7 -13 22.36
    7 7 -12 5.18
    7 7 -11 18.94
    7 7 -10 54.55
    7 7 -9 419.87
    7 7 -8 277.14
    7 7 -7 582.99
    7 7 -6 40.61
    7 7 -5 215.66
    7 7 -4 32.36
    7 7 -3 225.01
    7 7 -2 80.31
    7 6 -2 1.61
    7 6 -3 -5.9
    7 6 -4 2.58
    7 6 -5 26.83
    7 6 -6 147.59
    7 6 -7 451.23
    7 6 -8 -2.39
    7 6 -9 194.96
    7 6 -10 101.22
    7 6 -11 67.38
    7 6 -12 21.59
    7 6 -13 75.01
    7 6 -14 5.29
    7 6 -15 5.08
    7 6 -16 -0.95
    7 5 -16 88.36
    7 5 -15 284.95
    7 5 -14 432.54
    7 5 -13 4.75
    7 5 -12 2.38
    7 5 -11 102.29
    7 5 -10 443.27
    7 5 -9 567.09
    7 5 -8 95.36
    7 5 -7 -3.22
    7 5 -6 55.81
    7 5 -5 316.1
    7 5 -4 405.11
    7 5 -3 39.6
    7 5 -2 86.36
    7 4 -2 1393.88
    7 4 -3 6.77
    7 4 -4 427.56
    7 4 -5 201.35
    7 4 -6 1605.62
    7 4 -7 93.92
    7 4 -8 434.58
    7 4 -9 286.77
    7 4 -10 71.75
    7 4 -11 530.73
    7 4 -12 1608.23
    7 4 -13 122.84
    7 4 -14 42.39
    7 4 -16 503.51
    7 4 -17 235.84
    7 3 -17 17.42
    7 3 -16 39.93
    7 3 -15 -0.14
    7 3 -14 914.72
    7 3 -13 106.75
    7 3 -12 198.29
    7 3 -11 177.12
    7 3 -10 1562.17
    7 3 -9 359.02
    7 3 -8 525.05
    7 3 -7 9.85
    7 3 -6 1905.12
    7 3 -5 66.36
    7 3 -4 3225.39
    7 3 -3 152.43
    7 3 -2 354.34
    7 2 -2 2477.17
    7 2 -3 364.57
    7 2 -4 36.66
    7 2 -5 417.89
    7 2 -6 2494.19
    7 2 -7 12.67
    7 2 -8 1671.69
    7 2 -9 8.61
    7 2 -10 106.19
    7 2 -11 280.83
    7 2 -12 656.8
    7 2 -13 91.01
    7 2 -14 1.79
    7 2 -15 36.08
    7 2 -16 247.81
    7 2 -17 19.95
    7 1 -17 195.11
    7 1 -16 8.91
    7 1 -15 53.18
    7 1 -14 141.58
    7 1 -13 286.17
    7 1 -12 22.84
    7 1 -11 84.45
    7 1 -10 291.31
    7 1 -9 131.43
    7 1 -8 619.88
    7 1 -7 219.03
    7 1 -6 452.32
    7 1 -5 968.29
    7 1 -4 2972.84
    7 1 -3 9.5
    7 1 -2 1.33
    7 0 -2 0.59
    7 0 -3 1131.82
    7 0 -4 -4.72
    7 0 -5 57.67
    7 0 -6 -0.2
    7 0 -7 292.9
    7 0 -8 -0.19
    7 0 -9 277.56
    7 0 -10 -5
    7 0 -11 530.54
    7 0 -12 0.91
    7 0 -13 0.72
    7 0 -14 7.82
    7 0 -15 5.28
    7 0 -16 -12.95
    7 0 -17 19.47
    7 -1 -17 181.88
    7 -1 -16 -3.25
    7 -1 -15 46.57
    7 -1 -14 147.05
    7 -1 -13 254.11
    7 -1 -12 32.76
    7 -1 -11 90.45
    7 -1 -10 288.48
    7 -1 -9 123.61
    7 -1 -8 609.47
    7 -1 -7 224.82
    7 -1 -6 471.37
    7 -1 -5 933.99
    7 -1 -4 2959.48
    7 -1 -3 -1.1
    7 -1 -2 6.68
    8 14 1 20.98
    8 14 0 11.9
    8 14 -1 230.51
    8 13 -1 117.06
    8 13 0 96.68
    8 13 1 54.24
    8 13 2 0.85
    8 13 3 7.73
    8 12 4 16.04
    8 12 3 102.13
    8 12 2 255.76
    8 12 1 11.32
    8 12 0 15.06
    8 12 -1 29.39
    8 11 -1 43.71
    8 11 0 712.42
    8 11 1 284.55
    8 11 2 129.1
    8 11 3 -0.72
    8 11 4 112.75
    8 11 5 39.14
    8 11 6 183.8
    8 10 7 382.21
    8 10 6 19.9
    8 10 5 -0.5
    8 10 4 235.71
    8 10 3 491.43
    8 10 2 52.17
    8 10 1 377.78
    8 10 0 7.62
    8 10 -1 20.92
    8 9 -1 5.7
    8 9 0 19.48
    8 9 1 236.9
    8 9 2 140.76
    8 9 3 207.01
    8 9 4 72.8
    8 9 5 619.44
    8 9 6 -0.4
    8 9 7 34.58
    8 8 8 7.94
    8 8 7 1156.13
    8 8 6 72.6
    8 8 5 3.06
    8 8 4 201.1
    8 8 3 309.7
    8 8 2 282.78
    8 8 1 279.88
    8 8 0 2.86
    8 8 -1 61.88
    8 7 -1 1.82
    8 7 0 211.78
    8 7 1 37.41
    8 7 2 15.57
    8 7 3 46.75
    8 7 4 204.54
    8 7 5 372.79
    8 7 6 -4.96
    8 7 7 4.2
    8 7 8 -4.18
    8 7 9 75.97
    8 6 9 96.84
    8 6 8 26.24
    8 6 7 30.44
    8 6 6 7.93
    8 6 5 60.52
    8 6 4 6.36
    8 6 3 9.23
    8 6 2 272.16
    8 6 1 29.55
    8 6 0 86.83
    8 6 -1 29.02
    8 5 -1 96.52
    8 5 0 623.86
    8 5 1 117.34
    8 5 2 33.76
    8 5 3 107.39
    8 5 4 313.55
    8 5 5 114.83
    8 5 6 7.49
    8 5 7 63.84
    8 5 8 219.61
    8 5 9 163.6
    8 4 10 8.55
    8 4 9 87.91
    8 4 8 0.11
    8 4 7 1338.94
    8 4 6 -1.9
    8 4 5 8.85
    8 4 4 9.24
    8 4 3 389.45
    8 4 2 5.74
    8 4 1 1932.38
    8 4 0 83.81
    8 4 -1 358.63
    8 3 -1 2890.69
    8 3 0 663.8
    8 3 1 1125.9
    8 3 2 -1.56
    8 3 3 372.56
    8 3 4 239.74
    8 3 5 638.53
    8 3 6 62.4
    8 3 7 22.64
    8 3 8 21.58
    8 3 9 289.03
    8 3 10 5.79
    8 2 10 15.85
    8 2 9 36
    8 2 8 151.04
    8 2 7 1043.49
    8 2 6 171.15
    8 2 5 50.21
    8 2 4 100.82
    8 2 3 348.63
    8 2 2 1639.59
    8 2 1 3443.31
    8 2 0 169.89
    8 2 -1 858.84
    8 1 -1 392.53
    8 1 0 2190.34
    8 1 1 274.8
    8 1 2 369.76
    8 1 3 95.16
    8 1 4 264.92
    8 1 5 320.85
    8 1 6 -0.03
    8 1 7 0.75
    8 1 8 15.05
    8 1 9 173.82
    8 1 10 31.46
    8 0 10 8.99
    8 0 9 2.26
    8 0 8 20.67
    8 0 7 3.22
    8 0 5 1.38
    8 0 4 182.12
    8 0 3 7.78
    8 0 2 337.67
    8 0 1 1.69
    8 0 0 128.59
    8 0 -1 15.22
    8 -1 -1 380.63
    8 -1 0 2155.48
    8 -1 1 256.2
    8 -1 2 361.08
    8 -1 3 97.4
    8 -1 4 281.5
    8 -1 5 281.24
    8 -1 6 8.56
    8 -1 7 0.62
    8 -1 8 16.07
    8 -1 9 181.71
    8 -1 10 26.31
    8 -1 -17 73.31
    8 -1 -16 -3.01
    8 -1 -15 4.26
    8 -1 -14 908.79
    8 -1 -13 7.16
    8 -1 -12 2.74
    8 -1 -11 8.9
    8 -1 -10 1008.65
    8 -1 -9 368.45
    8 -1 -8 57.76
    8 -1 -7 35.47
    8 -1 -6 2990.06
    8 -1 -5 248.17
    8 -1 -4 858.77
    8 -1 -3 226.31
    8 -1 -2 299.47
    8 0 -2 1310.86
    8 0 -3 -1.54
    8 0 -4 1311.05
    8 0 -5 -1.95
    8 0 -6 1843.1
    8 0 -7 4.51
    8 0 -8 3746.27
    8 0 -9 -0.59
    8 0 -10 75.02
    8 0 -11 7.13
    8 0 -12 875.88
    8 0 -13 -15.06
    8 0 -14 1.96
    8 0 -15 -3.85
    8 0 -16 749.82
    8 0 -17 3.48
    8 1 -17 75.2
    8 1 -16 0.02
    8 1 -14 913.08
    8 1 -13 11.82
    8 1 -12 -0.71
    8 1 -11 14.05
    8 1 -10 1049.07
    8 1 -9 331.46
    8 1 -8 50.01
    8 1 -7 45.93
    8 1 -6 2989.8
    8 1 -5 254.21
    8 1 -4 847.24
    8 1 -3 247.33
    8 1 -2 304.51
    8 2 -2 66.87
    8 2 -3 518.07
    8 2 -4 137.72
    8 2 -5 176.41
    8 2 -6 142.36
    8 2 -7 31.26
    8 2 -8 520.79
    8 2 -9 463.39
    8 2 -10 99.29
    8 2 -11 141.02
    8 2 -12 435.22
    8 2 -13 9.25
    8 2 -14 11.51
    8 2 -15 40.81
    8 2 -16 135.31
    8 2 -17 180.51
    8 3 -17 1.42
    8 3 -16 6.98
    8 3 -15 219.12
    8 3 -14 19.8
    8 3 -13 178.21
    8 3 -12 58.71
    8 3 -11 3.69
    8 3 -10 -4.35
    8 3 -9 21.42
    8 3 -8 0.48
    8 3 -7 205.95
    8 3 -6 83.98
    8 3 -5 244.35
    8 3 -4 244.62
    8 3 -3 7.35
    8 3 -2 55.74
    8 4 -2 469.65
    8 4 -3 197.92
    8 4 -4 742.68
    8 4 -5 409.35
    8 4 -6 6.72
    8 4 -7 59.16
    8 4 -8 733.8
    8 4 -9 68.91
    8 4 -10 80.22
    8 4 -11 250.3
    8 4 -12 467.59
    8 4 -13 152.94
    8 4 -14 121.22
    8 4 -15 59.72
    8 4 -16 97.29
    8 4 -17 174.56
    8 5 -16 61.36
    8 5 -15 -7
    8 5 -14 657.46
    8 5 -13 47.06
    8 5 -12 254.58
    8 5 -11 305.31
    8 5 -10 779.25
    8 5 -9 249.24
    8 5 -8 244.77
    8 5 -7 8.66
    8 5 -6 1627.17
    8 5 -5 116.94
    8 5 -4 473.08
    8 5 -3 431.15
    8 5 -2 702.93
    8 6 -2 271.04
    8 6 -3 58.6
    8 6 -4 127.81
    8 6 -5 334.26
    8 6 -6 653.73
    8 6 -7 9.63
    8 6 -8 413.59
    8 6 -9 131.66
    8 6 -10 109.16
    8 6 -11 88.96
    8 6 -12 1578.03
    8 6 -13 27.1
    8 6 -14 214.48
    8 6 -15 55.96
    8 6 -16 208.87
    8 7 -15 103.23
    8 7 -14 215.38
    8 7 -13 21.07
    8 7 -12 105.63
    8 7 -11 18.43
    8 7 -10 659.3
    8 7 -9 26.58
    8 7 -8 294.47
    8 7 -7 5.1
    8 7 -6 437.24
    8 7 -5 197.96
    8 7 -4 293.82
    8 7 -3 20.28
    8 7 -2 16.01
    8 8 -2 59.84
    8 8 -3 145.98
    8 8 -4 69.32
    8 8 -5 12.2
    8 8 -6 119.5
    8 8 -7 253.36
    8 8 -8 74.53
    8 8 -9 108.53
    8 8 -10 29.9
    8 8 -11 20.78
    8 8 -12 662.4
    8 8 -13 11.2
    8 8 -14 5.76
    8 8 -15 28.62
    8 9 -14 1.26
    8 9 -13 94.05
    8 9 -12 102.06
    8 9 -11 50.56
    8 9 -10 14.37
    8 9 -9 2.6
    8 9 -8 56.89
    8 9 -7 42.33
    8 9 -6 1.04
    8 9 -5 4.78
    8 9 -4 137.5
    8 9 -3 173.24
    8 9 -2 22.27
    8 10 -2 483.55
    8 10 -3 5.03
    8 10 -4 82.82
    8 10 -5 57.41
    8 10 -6 332.48
    8 10 -7 36.86
    8 10 -8 558.35
    8 10 -9 75.23
    8 10 -10 62.53
    8 10 -11 20.5
    8 10 -12 130.49
    8 10 -13 275.89
    8 11 -13 -0.27
    8 11 -12 379.68
    8 11 -11 291.85
    8 11 -10 455.86
    8 11 -9 30.74
    8 11 -8 73.76
    8 11 -7 4.28
    8 11 -6 543.8
    8 11 -5 43.69
    8 11 -4 642.96
    8 11 -3 147.91
    8 11 -2 197.71
    8 12 -2 292.2
    8 12 -3 12.1
    8 12 -4 677.29
    8 12 -5 197.04
    8 12 -6 462.7
    8 12 -7 106.42
    8 12 -8 256.25
    8 12 -9 205.11
    8 12 -10 12.21
    8 12 -11 156.52
    8 13 -10 187.92
    8 13 -9 10.05
    8 13 -8 30.7
    8 13 -7 133.16
    8 13 -6 604.37
    8 13 -5 118.19
    8 13 -4 180.96
    8 13 -3 54.15
    8 13 -2 103.54
    8 14 -2 1.11
    8 14 -3 229.74
    8 14 -4 257.29
    8 14 -5 1.39
    8 14 -6 72.24
    8 14 -7 92.36
    8 14 -8 70.75
    9 -1 -1 2069.43
    9 -1 0 28.83
    9 -1 1 546.34
    9 -1 2 141.42
    9 -1 3 0.39
    9 -1 4 106.74
    9 -1 5 648.26
    9 -1 6 38.82
    9 -1 7 32.87
    9 -1 8 11.43
    9 -1 9 77.95
    9 0 9 0.98
    9 0 8 5.83
    9 0 7 1242.3
    9 0 6 -1.46
    9 0 5 161.08
    9 0 4 4.26
    9 0 3 339.82
    9 0 2 6.92
    9 0 1 1661.27
    9 0 0 5.95
    9 0 -1 655.29
    9 1 -1 2124.39
    9 1 0 35.07
    9 1 1 583.72
    9 1 2 143.43
    9 1 3 -3.6
    9 1 4 100.17
    9 1 5 684.4
    9 1 6 35.46
    9 1 7 52.34
    9 1 8 2.37
    9 1 9 81.98
    9 2 9 43.04
    9 2 8 4.94
    9 2 7 262.35
    9 2 6 103.11
    9 2 5 176.6
    9 2 4 31.51
    9 2 3 11.48
    9 2 2 15.91
    9 2 1 119.21
    9 2 0 66.02
    9 2 -1 746.09
    9 3 -1 104.06
    9 3 0 1881.63
    9 3 1 343.22
    9 3 2 165.9
    9 3 3 49.55
    9 3 4 179.68
    9 3 5 12.97
    9 3 6 258.63
    9 3 7 34.43
    9 3 8 72.13
    9 3 9 5.14
    9 4 9 2.87
    9 4 8 51.39
    9 4 7 139.81
    9 4 6 -7.11
    9 4 5 16.63
    9 4 4 36.93
    9 4 3 129.57
    9 4 2 615.3
    9 4 1 1203.59
    9 4 0 144.4
    9 4 -1 34.52
    9 5 -1 1470.93
    9 5 0 587.81
    9 5 1 234.09
    9 5 2 12.27
    9 5 3 95.39
    9 5 4 50.47
    9 5 5 1027.09
    9 5 6 17.15
    9 5 7 2.21
    9 5 8 3.7
    9 6 8 -0.46
    9 6 7 1338.24
    9 6 6 6.41
    9 6 5 10.14
    9 6 4 3.48
    9 6 3 490.54
    9 6 2 7.87
    9 6 1 900.12
    9 6 0 50.98
    9 6 -1 152.92
    9 7 -1 65.24
    9 7 0 -1.62
    9 7 1 446.13
    9 7 2 100.85
    9 7 3 102.57
    9 7 4 59.84
    9 7 5 690.38
    9 7 6 18.37
    9 7 7 12.27
    9 7 8 70.05
    9 8 7 289.38
    9 8 6 -2.34
    9 8 5 44.81
    9 8 4 181.42
    9 8 3 253.02
    9 8 2 -2
    9 8 1 17.19
    9 8 0 5.24
    9 8 -1 25.7
    9 9 -1 4.12
    9 9 0 312.37
    9 9 1 157.09
    9 9 2 517.17
    9 9 3 33.29
    9 9 4 103.86
    9 9 5 28.53
    9 9 6 4.89
    9 10 5 37.62
    9 10 4 224.83
    9 10 3 7.29
    9 10 2 235.95
    9 10 1 186.4
    9 10 0 58.83
    9 10 -1 1.36
    9 11 -1 663.26
    9 11 0 85.15
    9 11 1 55.85
    9 11 2 263.39
    9 11 3 139.61
    9 11 4 7.06
    9 12 3 246.43
    9 12 2 143.99
    9 12 1 453.43
    9 12 -1 42.48
    9 13 -1 173.84
    9 13 0 223.73
    9 13 1 136.12
    9 14 -1 8.96
    9 14 -2 92.52
    9 14 -3 7.99
    9 14 -4 52.52
    9 14 -5 66.51
    9 14 -6 76.32
    9 13 -9 45.59
    9 13 -8 11.8
    9 13 -7 15.96
    9 13 -6 57.69
    9 13 -5 112.06
    9 13 -4 96.19
    9 13 -3 37.17
    9 13 -2 10.76
    9 12 -2 97.6
    9 12 -3 393.53
    9 12 -4 140.34
    9 12 -5 35.78
    9 12 -6 34.95
    9 12 -7 18.55
    9 12 -8 60.44
    9 12 -9 2.29
    9 12 -11 27.25
    9 11 -12 27.05
    9 11 -11 20.91
    9 11 -10 0.29
    9 11 -9 207.83
    9 11 -8 4.48
    9 11 -7 262.66
    9 11 -6 222.25
    9 11 -5 37.47
    9 11 -4 21
    9 11 -3 10.02
    9 11 -2 240.86
    9 10 -2 105.91
    9 10 -3 35.78
    9 10 -4 792.23
    9 10 -5 96.39
    9 10 -6 61.81
    9 10 -7 -2.75
    9 10 -8 339.05
    9 10 -9 4.36
    9 10 -10 7.37
    9 10 -11 349.74
    9 10 -12 651.32
    9 9 -14 177.44
    9 9 -13 28.76
    9 9 -12 501.92
    9 9 -11 82.32
    9 9 -10 1030.83
    9 9 -9 18.88
    9 9 -8 106.44
    9 9 -7 -0.81
    9 9 -6 941.88
    9 9 -5 54.63
    9 9 -4 166.29
    9 9 -3 12.94
    9 9 -2 194.92
    9 8 -2 220.52
    9 8 -3 7.94
    9 8 -4 50.61
    9 8 -5 30.51
    9 8 -6 206.57
    9 8 -7 3.86
    9 8 -8 675.08
    9 8 -9 19.25
    9 8 -10 6.07
    9 8 -11 101.29
    9 8 -12 574.98
    9 8 -13 82.72
    9 8 -14 429.03
    9 8 -15 -6
    9 7 -15 24.81
    9 7 -14 134
    9 7 -13 19.98
    9 7 -12 138.09
    9 7 -11 -1.1
    9 7 -10 298.07
    9 7 -9 144.17
    9 7 -8 34.7
    9 7 -7 81.32
    9 7 -6 3.04
    9 7 -5 135.71
    9 7 -4 5.02
    9 7 -3 822.68
    9 7 -2 5.63
    9 6 -2 0.76
    9 6 -3 170.12
    9 6 -4 2.4
    9 6 -5 9.87
    9 6 -6 918.58
    9 6 -7 164.69
    9 6 -8 5.72
    9 6 -9 27.21
    9 6 -11 10.03
    9 6 -12 75.82
    9 6 -13 174.53
    9 6 -14 3
    9 6 -15 -1.48
    9 6 -16 100.05
    9 5 -16 12.41
    9 5 -15 286.83
    9 5 -14 3.78
    9 5 -13 141.94
    9 5 -12 76.95
    9 5 -11 126.56
    9 5 -10 28.37
    9 5 -9 95.68
    9 5 -8 213.33
    9 5 -7 724.48
    9 5 -6 755.54
    9 5 -5 305.63
    9 5 -4 421.36
    9 5 -3 7.16
    9 5 -2 52.8
    9 4 -2 597.63
    9 4 -3 156.16
    9 4 -4 860.68
    9 4 -5 1057.52
    9 4 -6 768.19
    9 4 -7 72.42
    9 4 -8 1906.18
    9 4 -9 120.03
    9 4 -10 4.17
    9 4 -11 107.22
    9 4 -12 552.8
    9 4 -13 3.2
    9 4 -14 565.32
    9 4 -15 1.55
    9 4 -16 119.79
    9 4 -17 351.4
    9 3 -17 4.32
    9 3 -16 208.97
    9 3 -15 0.64
    9 3 -14 668.35
    9 3 -13 -4.9
    9 3 -12 378.8
    9 3 -11 72.6
    9 3 -10 509.56
    9 3 -9 71.89
    9 3 -8 12.46
    9 3 -7 -0.23
    9 3 -6 4132.31
    9 3 -5 70.42
    9 3 -4 349.47
    9 3 -3 200.3
    9 3 -2 1174.97
    9 2 -2 848.75
    9 2 -3 188.74
    9 2 -4 1048.24
    9 2 -5 48.82
    9 2 -6 208.38
    9 2 -7 299.36
    9 2 -8 2400.26
    9 2 -9 88.08
    9 2 -10 1.84
    9 2 -11 2.73
    9 2 -12 425.59
    9 2 -13 89.2
    9 2 -14 664.42
    9 2 -15 20.76
    9 2 -16 391.39
    9 2 -17 0.02
    9 1 -17 26.77
    9 1 -16 19.1
    9 1 -15 7.22
    9 1 -14 223.18
    9 1 -13 -1.92
    9 1 -12 69.06
    9 1 -11 6.75
    9 1 -10 286.43
    9 1 -9 2040.34
    9 1 -8 34.31
    9 1 -7 64.38
    9 1 -6 957.45
    9 1 -5 508.29
    9 1 -4 153.67
    9 1 -3 258.3
    9 1 -2 40.44
    9 0 -2 0.99
    9 0 -3 164.27
    9 0 -4 5.01
    9 0 -5 2.66
    9 0 -6 4.39
    9 0 -7 2058.76
    9 0 -8 0.34
    9 0 -9 109.89
    9 0 -10 4.93
    9 0 -11 927.89
    9 0 -12 7.95
    9 0 -13 6.41
    9 0 -14 5.16
    9 0 -15 104.89
    9 0 -16 -4.55
    9 0 -17 15.57
    9 -1 -17 31.65
    9 -1 -16 16.47
    9 -1 -15 24.85
    9 -1 -14 202.88
    9 -1 -13 -4.99
    9 -1 -12 75.64
    9 -1 -11 9.26
    9 -1 -10 284.13
    9 -1 -9 1989.52
    9 -1 -8 40.23
    9 -1 -7 69.04
    9 -1 -6 952.29
    9 -1 -5 502.48
    9 -1 -4 144.12
    9 -1 -3 240.26
    9 -1 -2 47.13
    10 13 -1 261.31
    10 12 1 7.77
    10 12 0 40.62
    10 12 -1 21.98
    10 11 -1 166.54
    10 11 0 417.48
    10 11 1 60.56
    10 11 2 -1.28
    10 11 3 17.5
    10 10 4 47.82
    10 10 3 170.72
    10 10 2 7.1
    10 10 1 489.87
    10 10 0 1.95
    10 10 -1 11.29
    10 9 -1 867.81
    10 9 0 42.68
    10 9 1 82.86
    10 9 2 181.92
    10 9 3 324.77
    10 9 4 7.39
    10 9 5 417.87
    10 8 6 8.1
    10 8 5 126.47
    10 8 4 286.9
    10 8 3 148.37
    10 8 2 -5.1
    10 8 1 494.46
    10 8 0 32.21
    10 8 -1 39.09
    10 7 -1 269.79
    10 7 0 57.76
    10 7 1 1.19
    10 7 2 742.94
    10 7 3 24.78
    10 7 4 5.3
    10 7 5 201.02
    10 7 6 29.09
    10 6 7 83.44
    10 6 6 2.52
    10 6 5 50.79
    10 6 4 167.46
    10 6 3 27.13
    10 6 2 3.16
    10 6 1 20.9
    10 6 0 71.16
    10 6 -1 27.72
    10 5 -1 490.94
    10 5 0 285.02
    10 5 1 231.43
    10 5 2 86.73
    10 5 3 71.58
    10 5 4 292.1
    10 5 5 203.67
    10 5 6 63.77
    10 5 7 47.09
    10 4 8 -3.12
    10 4 7 856.8
    10 4 6 4.66
    10 4 5 345.97
    10 4 4 82.26
    10 4 3 92.5
    10 4 2 262.38
    10 4 1 962.23
    10 4 0 30.28
    10 4 -1 42.16
    10 3 -1 3075.17
    10 3 0 25.96
    10 3 1 24.54
    10 3 2 23.54
    10 3 3 179.33
    10 3 4 19.78
    10 3 5 1249.44
    10 3 6 -1.51
    10 3 7 120.73
    10 2 8 4.14
    10 2 7 797.21
    10 2 6 46.57
    10 2 5 214.91
    10 2 4 21.82
    10 2 3 166.05
    10 2 2 121.76
    10 2 1 920.99
    10 2 0 69.2
    10 2 -1 157.6
    10 1 -1 672.02
    10 1 0 606.81
    10 1 1 30.6
    10 1 2 57.67
    10 1 3 52.06
    10 1 4 22.76
    10 1 5 366.15
    10 1 6 1.13
    10 1 7 4.17
    10 1 8 28.66
    10 0 8 75.86
    10 0 7 4.7
    10 0 6 172.34
    10 0 5 0.02
    10 0 4 -3.86
    10 0 3 -2.36
    10 0 2 47.37
    10 0 1 2.23
    10 0 0 199.71
    10 0 -1 -1.8
    10 -1 -1 631.6
    10 -1 0 621.5
    10 -1 1 31.17
    10 -1 2 54.68
    10 -1 3 49.77
    10 -1 4 24.6
    10 -1 5 388.85
    10 -1 6 -9.89
    10 -1 7 -4.38
    10 -1 8 9.36
    10 -1 -17 0.96
    10 -1 -16 374.77
    10 -1 -15 28.38
    10 -1 -14 627.63
    10 -1 -13 9.67
    10 -1 -12 99.03
    10 -1 -11 6.36
    10 -1 -10 422.66
    10 -1 -9 504.87
    10 -1 -8 11.82
    10 -1 -7 18.65
    10 -1 -6 550.33
    10 -1 -5 7.28
    10 -1 -4 296.52
    10 -1 -3 -5.49
    10 -1 -2 -2.59
    10 0 -2 767.42
    10 0 -3 3.42
    10 0 -4 101.13
    10 0 -5 2.81
    10 0 -6 356.07
    10 0 -7 1.03
    10 0 -8 2323.46
    10 0 -9 -0.21
    10 0 -10 48.54
    10 0 -11 8.42
    10 0 -12 574.73
    10 0 -13 -3.09
    10 0 -14 1687.33
    10 0 -15 -2.93
    10 0 -16 281.23
    10 0 -17 9.76
    10 1 -17 9.14
    10 1 -16 358.79
    10 1 -15 19.34
    10 1 -14 611.48
    10 1 -13 4.94
    10 1 -12 105.82
    10 1 -11 13.62
    10 1 -10 409.42
    10 1 -9 475.87
    10 1 -8 13.9
    10 1 -7 18.89
    10 1 -6 564.45
    10 1 -5 4.14
    10 1 -4 319.99
    10 1 -3 -0.84
    10 1 -2 0.87
    10 2 -2 255.63
    10 2 -3 145.9
    10 2 -4 6.74
    10 2 -5 108.46
    10 2 -6 595.78
    10 2 -7 118.97
    10 2 -8 536.9
    10 2 -9 2.67
    10 2 -10 -2.7
    10 2 -11 119.18
    10 2 -12 376.12
    10 2 -13 4.5
    10 2 -14 286.86
    10 2 -15 47.1
    10 2 -16 61.77
    10 2 -17 62
    10 3 -17 122.94
    10 3 -16 21.39
    10 3 -15 199.82
    10 3 -13 73.65
    10 3 -12 20.04
    10 3 -11 50.59
    10 3 -10 14.71
    10 3 -9 3.83
    10 3 -8 83.1
    10 3 -7 768.6
    10 3 -6 68.8
    10 3 -5 284.19
    10 3 -4 11.79
    10 3 -3 77.9
    10 3 -2 39.95
    10 4 -2 301.89
    10 4 -3 1105.78
    10 4 -4 509.97
    10 4 -5 6.34
    10 4 -6 460.5
    10 4 -7 51.39
    10 4 -8 426.13
    10 4 -9 -0.62
    10 4 -10 18.06
    10 4 -11 45.58
    10 4 -12 222.52
    10 4 -13 382.64
    10 4 -14 453.16
    10 4 -15 57.32
    10 4 -16 168.37
    10 5 -16 309.99
    10 5 -15 -0.54
    10 5 -14 281.84
    10 5 -13 5.18
    10 5 -12 340.86
    10 5 -11 192.17
    10 5 -10 770.95
    10 5 -9 65.25
    10 5 -8 10.44
    10 5 -7 134.98
    10 5 -6 933.54
    10 5 -5 257.61
    10 5 -3 128.37
    10 5 -2 649.86
    10 6 -2 496.83
    10 6 -3 -0.85
    10 6 -4 156.84
    10 6 -5 613.73
    10 6 -6 88.1
    10 6 -7 7.08
    10 6 -8 1950.19
    10 6 -9 251.51
    10 6 -10 -2.94
    10 6 -11 169.49
    10 6 -12 535.87
    10 6 -13 54.43
    10 6 -14 509.96
    10 6 -15 82.75
    10 6 -16 159.02
    10 7 -15 85.88
    10 7 -14 109.19
    10 7 -13 97.02
    10 7 -12 208.14
    10 7 -11 59.46
    10 7 -10 648.52
    10 7 -9 7.18
    10 7 -8 65.89
    10 7 -7 677.39
    10 7 -6 587.74
    10 7 -5 33.72
    10 7 -4 156.67
    10 7 -3 45.83
    10 7 -2 30.93
    10 8 -2 14.27
    10 8 -3 360.66
    10 8 -4 153.18
    10 8 -5 74.79
    10 8 -6 88.84
    10 8 -7 12.57
    10 8 -8 288.91
    10 8 -9 10.67
    10 8 -10 1.69
    10 8 -11 7.91
    10 8 -12 368.83
    10 8 -13 -1.82
    10 8 -14 63.06
    10 9 -14 86.4
    10 9 -13 64.56
    10 9 -12 13.37
    10 9 -11 3.78
    10 9 -10 71.53
    10 9 -9 103.69
    10 9 -8 1.28
    10 9 -7 634.75
    10 9 -6 27.13
    10 9 -5 265.29
    10 9 -4 134.21
    10 9 -3 68.22
    10 9 -2 23.68
    10 10 -2 182.43
    10 10 -3 537.51
    10 10 -4 364.4
    10 10 -5 47.87
    10 10 -6 74
    10 10 -7 53.03
    10 10 -8 1214.83
    10 10 -9 22.62
    10 10 -10 29.17
    10 10 -11 2.78
    10 10 -12 8.67
    10 10 -13 114.32
    10 11 -12 232.75
    10 11 -11 7.67
    10 11 -10 611.13
    10 11 -9 47.78
    10 11 -8 -5.84
    10 11 -7 18.63
    10 11 -6 1265.14
    10 11 -5 118.93
    10 11 -4 143.35
    10 11 -3 -10.52
    10 11 -2 217.62
    10 12 -2 223.74
    10 12 -3 20.01
    10 12 -4 528.21
    10 12 -5 49.88
    10 12 -6 -8.21
    10 12 -7 28.99
    10 12 -8 734.8
    10 12 -9 57.87
    10 12 -10 45.87
    10 13 -8 -6.28
    10 13 -7 100.9
    10 13 -6 522.1
    10 13 -5 15.5
    10 13 -4 81.77
    10 13 -3 21.14
    10 13 -2 106.42
    11 -1 -1 1047.24
    11 -1 0 1.19
    11 -1 1 100.74
    11 -1 2 -1.49
    11 -1 3 269.55
    11 -1 4 7.56
    11 -1 5 612.98
    11 -1 6 3.13
    11 -1 7 65.85
    11 0 7 582.84
    11 0 6 2.75
    11 0 5 724.15
    11 0 4 5.21
    11 0 3 344.42
    11 0 2 -0.06
    11 0 1 246.46
    11 0 0 5.21
    11 0 -1 14.56
    11 1 -1 1070.19
    11 1 0 5.83
    11 1 1 116.07
    11 1 2 -1.3
    11 1 3 274.53
    11 1 4 6.62
    11 1 5 618.03
    11 1 6 0.22
    11 1 7 52.2
    11 2 7 52.66
    11 2 6 15.78
    11 2 5 200.28
    11 2 4 72.01
    11 2 3 22.4
    11 2 2 150.9
    11 2 1 86.71
    11 2 0 18.3
    11 2 -1 134.04
    11 3 -1 127.3
    11 3 0 393.53
    11 3 1 202.27
    11 3 2 5.89
    11 3 3 7.56
    11 3 4 219.58
    11 3 5 55.57
    11 3 6 45.96
    11 3 7 -13.38
    11 4 7 106.51
    11 4 6 19.99
    11 4 5 90.56
    11 4 4 53.74
    11 4 3 104.28
    11 4 2 31.63
    11 4 1 150.91
    11 4 0 102.97
    11 4 -1 193.29
    11 5 -1 1504.55
    11 5 0 26.4
    11 5 1 17.12
    11 5 2 53.82
    11 5 3 216.14
    11 5 4 0.65
    11 5 5 557.33
    11 5 6 -10.19
    11 6 6 11.13
    11 6 5 288.79
    11 6 4 38.56
    11 6 3 181.01
    11 6 2 81.83
    11 6 1 631.66
    11 6 0 68.07
    11 6 -1 -3.26
    11 7 -1 612.55
    11 7 0 7.83
    11 7 1 82.94
    11 7 2 36.27
    11 7 3 260.56
    11 7 4 36.44
    11 7 5 238.37
    11 8 4 26.03
    11 8 3 38.43
    11 8 2 51.79
    11 8 1 150.91
    11 8 0 62.31
    11 8 -1 15.45
    11 9 -1 7.33
    11 9 0 31.7
    11 9 1 183.57
    11 9 2 178.7
    11 9 3 -1.32
    11 9 4 3.65
    11 10 3 -0.39
    11 10 2 23.26
    11 10 1 166.59
    11 10 0 234.4
    11 10 -1 170.66
    11 11 -1 758.32
    11 11 0 143.33
    11 11 1 24.25
    11 12 -1 66.05
    11 12 -2 30.28
    11 12 -3 375.12
    11 12 -4 28.63
    11 12 -5 92.46
    11 12 -6 66.66
    11 12 -7 7.85
    11 12 -8 27.61
    11 12 -9 51.83
    11 11 -11 15.67
    11 11 -10 26.26
    11 11 -9 9.69
    11 11 -8 4.55
    11 11 -7 203.6
    11 11 -6 114.05
    11 11 -5 113.51
    11 11 -4 224.95
    11 11 -3 343.89
    11 11 -2 211.91
    11 10 -2 254.43
    11 10 -3 197.69
    11 10 -4 878.87
    11 10 -5 143.55
    11 10 -6 62.91
    11 10 -7 -5.27
    11 10 -8 765.34
    11 10 -9 1.56
    11 10 -10 80.47
    11 10 -11 25.71
    11 10 -12 315.98
    11 9 -13 3.22
    11 9 -12 460.96
    11 9 -11 73.49
    11 9 -10 1086.24
    11 9 -9 40.28
    11 9 -8 68.93
    11 9 -7 -3.6
    11 9 -6 1229.94
    11 9 -5 58.02
    11 9 -4 46.54
    11 9 -3 17.2
    11 9 -2 429.17
    11 8 -2 307.53
    11 8 -3 243.07
    11 8 -4 359.93
    11 8 -5 21.44
    11 8 -6 0.32
    11 8 -7 31.51
    11 8 -8 1661.95
    11 8 -9 66.48
    11 8 -10 148.74
    11 8 -11 184.15
    11 8 -12 167.94
    11 8 -13 2.99
    11 8 -14 465.9
    11 7 -15 47.14
    11 7 -14 15.42
    11 7 -13 74.55
    11 7 -12 194.91
    11 7 -11 8.46
    11 7 -10 499.47
    11 7 -9 44.24
    11 7 -8 -3.33
    11 7 -7 193.05
    11 7 -6 51.19
    11 7 -5 692.19
    11 7 -4 118.4
    11 7 -3 2.9
    11 7 -2 106.94
    11 6 -2 97.34
    11 6 -3 1081.52
    11 6 -4 22
    11 6 -5 59.92
    11 6 -6 12.54
    11 6 -7 54.04
    11 6 -8 70.89
    11 6 -9 93.62
    11 6 -10 43.21
    11 6 -11 73.29
    11 6 -12 23.27
    11 6 -13 1.98
    11 6 -14 41.23
    11 6 -15 2.13
    11 5 -16 -1.12
    11 5 -15 179.37
    11 5 -14 14.55
    11 5 -13 131.88
    11 5 -12 20.19
    11 5 -11 52.62
    11 5 -10 91.15
    11 5 -9 164.92
    11 5 -8 115.56
    11 5 -7 1271.82
    11 5 -6 590.96
    11 5 -5 360.32
    11 5 -4 102.33
    11 5 -3 63.4
    11 5 -2 3.98
    11 4 -2 139.13
    11 4 -3 98.05
    11 4 -4 505.28
    11 4 -5 493.46
    11 4 -6 38.55
    11 4 -7 3.07
    11 4 -8 1762.72
    11 4 -9 313.53
    11 4 -10 287.88
    11 4 -11 97.55
    11 4 -12 184
    11 4 -13 5.87
    11 4 -14 627.99
    11 4 -15 115.9
    11 4 -16 12.6
    11 3 -16 774.83
    11 3 -15 9.56
    11 3 -14 69.7
    11 3 -13 105.9
    11 3 -12 96.4
    11 3 -11 76.14
    11 3 -10 641.46
    11 3 -9 4.54
    11 3 -8 376.96
    11 3 -7 50.81
    11 3 -6 923.81
    11 3 -5 75.56
    11 3 -4 31.71
    11 3 -3 16.51
    11 3 -2 867
    11 2 -2 398.5
    11 2 -3 276.31
    11 2 -4 108.6
    11 2 -5 12.66
    11 2 -6 5.38
    11 2 -7 91.99
    11 2 -8 1239.81
    11 2 -9 214.96
    11 2 -10 45.51
    11 2 -11 7.04
    11 2 -12 102.29
    11 2 -13 92.44
    11 2 -14 1328.05
    11 2 -15 76.24
    11 2 -16 14.49
    11 1 -17 46.87
    11 1 -16 265.09
    11 1 -15 42.37
    11 1 -14 0.29
    11 1 -13 2.56
    11 1 -12 109.45
    11 1 -11 88.6
    11 1 -10 237.67
    11 1 -9 172.05
    11 1 -8 32.6
    11 1 -7 107.82
    11 1 -6 2.02
    11 1 -5 27.78
    11 1 -4 9.25
    11 1 -3 72.88
    11 1 -2 51.27
    11 0 -2 0.71
    11 0 -3 33.28
    11 0 -4 -3.94
    11 0 -5 462.26
    11 0 -6 -1.79
    11 0 -7 337.84
    11 0 -8 -4.34
    11 0 -9 180.36
    11 0 -10 -2.74
    11 0 -11 161.61
    11 0 -12 4.1
    11 0 -13 141.76
    11 0 -14 -5.35
    11 0 -15 105.29
    11 0 -16 -2.94
    11 0 -17 28.59
    11 -1 -17 30.84
    11 -1 -16 285.19
    11 -1 -15 45.83
    11 -1 -14 2.31
    11 -1 -13 7.17
    11 -1 -12 113.28
    11 -1 -11 97.74
    11 -1 -10 223.49
    11 -1 -9 181.87
    11 -1 -8 23
    11 -1 -7 107.92
    11 -1 -6 4.18
    11 -1 -5 27.85
    11 -1 -4 6.81
    11 -1 -3 83.44
    11 -1 -2 63.29
    12 11 -1 62.74
    12 10 1 305.37
    12 10 0 51.65
    12 10 -1 88.64
    12 9 -1 942.63
    12 9 0 8.93
    12 9 1 38.56
    12 9 2 99.53
    12 8 3 39.98
    12 8 2 69.33
    12 8 1 347.08
    12 8 0 20.84
    12 8 -1 175.49
    12 7 -1 593.98
    12 7 0 23.37
    12 7 1 -2.7
    12 7 2 48.02
    12 7 3 56.13
    12 7 4 47.79
    12 6 4 21.33
    12 6 3 17.35
    12 6 2 2.77
    12 6 1 52.43
    12 6 0 10.41
    12 6 -1 19.64
    12 5 -1 96.68
    12 5 0 106.75
    12 5 1 7.68
    12 5 2 4
    12 5 3 48.29
    12 5 4 88.61
    12 5 5 27.62
    12 4 5 465.4
    12 4 4 22.36
    12 4 3 50.14
    12 4 2 353.34
    12 4 1 288.25
    12 4 0 171.07
    12 4 -1 86.37
    12 3 -1 993.36
    12 3 0 132.2
    12 3 1 7.6
    12 3 2 17.09
    12 3 3 681.76
    12 3 4 113.65
    12 3 5 495.24
    12 3 6 7.27
    12 2 6 78.46
    12 2 5 722.21
    12 2 4 67.91
    12 2 3 92.1
    12 2 2 28.86
    12 2 1 202.09
    12 2 0 23.56
    12 2 -1 194.87
    12 1 -1 94.22
    12 1 0 129.79
    12 1 1 4.34
    12 1 2 6.02
    12 1 3 278
    12 1 4 34.78
    12 1 5 214.32
    12 1 6 20.24
    12 0 6 357.1
    12 0 5 5.51
    12 0 4 -1.72
    12 0 3 -6.71
    12 0 2 134.18
    12 0 1 0.11
    12 0 0 38.55
    12 0 -1 0.6
    12 -1 -1 94.83
    12 -1 0 132.4
    12 -1 1 7.73
    12 -1 2 8.66
    12 -1 3 284.58
    12 -1 4 30.7
    12 -1 5 196.11
    12 -1 6 28.1
    12 -1 -16 1156.78
    12 -1 -15 5.05
    12 -1 -14 20.19
    12 -1 -13 2.79
    12 -1 -12 187.64
    12 -1 -11 17.39
    12 -1 -10 480.96
    12 -1 -9 39.28
    12 -1 -8 33.47
    12 -1 -7 1.18
    12 -1 -6 45.32
    12 -1 -5 9.46
    12 -1 -4 115.89
    12 -1 -3 15.17
    12 -1 -2 185.89
    12 0 -2 13.99
    12 0 -3 3.1
    12 0 -4 53.97
    12 0 -5 1.15
    12 0 -6 156.14
    12 0 -7 0.56
    12 0 -8 863.93
    12 0 -9 -1.76
    12 0 -10 355.57
    12 0 -11 -4.15
    12 0 -12 198.65
    12 0 -13 2.25
    12 0 -14 2004.6
    12 0 -15 0.13
    12 0 -16 212.3
    12 1 -16 1161.39
    12 1 -15 0.41
    12 1 -14 3.04
    12 1 -13 7.4
    12 1 -12 177.77
    12 1 -11 15.72
    12 1 -10 500.49
    12 1 -9 42.39
    12 1 -8 25.97
    12 1 -7 4.55
    12 1 -6 48.48
    12 1 -5 15.47
    12 1 -4 117.44
    12 1 -3 8.8
    12 1 -2 180.31
    12 2 -2 36.02
    12 2 -3 126.67
    12 2 -4 30.01
    12 2 -5 -2.19
    12 2 -6 4.59
    12 2 -7 155.69
    12 2 -8 270.58
    12 2 -9 61.51
    12 2 -10 166.55
    12 2 -11 9.68
    12 2 -12 80.26
    12 2 -13 1.49
    12 2 -14 450.84
    12 2 -15 -1.71
    12 2 -16 5.38
    12 3 -16 27.37
    12 3 -15 150.89
    12 3 -14 65.01
    12 3 -13 42.86
    12 3 -12 7.73
    12 3 -11 17.05
    12 3 -10 136.64
    12 3 -9 51.08
    12 3 -8 53.18
    12 3 -7 567.19
    12 3 -6 39.95
    12 3 -5 168.65
    12 3 -4 55.83
    12 3 -3 478.08
    12 3 -2 78.22
    12 4 -2 239.27
    12 4 -3 305.85
    12 4 -4 425.46
    12 4 -5 258.04
    12 4 -6 16.2
    12 4 -7 69.2
    12 4 -8 296.12
    12 4 -9 92.16
    12 4 -10 -0.67
    12 4 -11 21.25
    12 4 -12 47.67
    12 4 -13 22.21
    12 4 -14 148.63
    12 4 -15 31.42
    12 4 -16 4.67
    12 5 -15 2.15
    12 5 -14 10.56
    12 5 -13 399.57
    12 5 -12 169.15
    12 5 -11 65.71
    12 5 -10 677.95
    12 5 -9 62.88
    12 5 -8 330.44
    12 5 -7 57.29
    12 5 -6 130.25
    12 5 -5 51.71
    12 5 -4 26.2
    12 5 -3 432.68
    12 5 -2 690.62
    12 6 -2 148.37
    12 6 -3 267.58
    12 6 -4 482.49
    12 6 -5 133.8
    12 6 -6 151.46
    12 6 -7 25.08
    12 6 -8 701.99
    12 6 -9 245.94
    12 6 -10 549.74
    12 6 -11 457.95
    12 6 -12 87.65
    12 6 -13 0.78
    12 6 -14 525.84
    12 6 -15 89.16
    12 7 -14 12.08
    12 7 -13 97.49
    12 7 -12 283.3
    12 7 -11 119.66
    12 7 -10 277.68
    12 7 -9 25.69
    12 7 -8 216.61
    12 7 -7 461.02
    12 7 -6 199.56
    12 7 -5 139.4
    12 7 -4 2.83
    12 7 -3 28.42
    12 7 -2 82.6
    12 8 -2 56.9
    12 8 -3 899.57
    12 8 -4 151.66
    12 8 -5 293.78
    12 8 -6 51.36
    12 8 -7 -6.13
    12 8 -8 172.95
    12 8 -9 171.45
    12 8 -10 174.03
    12 8 -11 36.63
    12 8 -12 26.88
    12 8 -13 198.02
    12 9 -12 5.6
    12 9 -11 199.95
    12 9 -10 35.34
    12 9 -9 6.05
    12 9 -8 26.44
    12 9 -7 585.27
    12 9 -6 17.16
    12 9 -5 456.1
    12 9 -4 57.9
    12 9 -3 445.25
    12 9 -2 23.73
    12 10 -2 73.33
    12 10 -3 712.41
    12 10 -4 44.45
    12 10 -5 220.04
    12 10 -6 19.91
    12 10 -7 77.89
    12 10 -8 342.77
    12 10 -9 259.68
    12 10 -10 195.5
    12 10 -11 4.44
    12 11 -10 318.44
    12 11 -9 20.99
    12 11 -8 272.8
    12 11 -7 45.25
    12 11 -6 296.85
    12 11 -5 316.59
    12 11 -4 8.73
    12 11 -3 20.6
    12 11 -2 118.79
    12 12 -4 170.17
    12 12 -5 124.61
    12 12 -6 142.22
    13 -1 -1 817.24
    13 -1 0 182.14
    13 -1 1 34.68
    13 -1 2 24.95
    13 -1 3 591.87
    13 -1 4 6.57
    13 0 4 -5.37
    13 0 3 24.19
    13 0 2 0.85
    13 0 1 453.1
    13 0 0 -5.9
    13 0 -1 323.63
    13 1 -1 829.05
    13 1 0 179.25
    13 1 1 28.26
    13 1 2 22.6
    13 1 3 626.12
    13 1 4 12.41
    13 2 4 7.87
    13 2 3 34.37
    13 2 2 3.02
    13 2 1 197.08
    13 2 0 123.58
    13 2 -1 138.37
    13 3 -1 13.38
    13 3 0 15.86
    13 3 1 41.86
    13 3 2 29.16
    13 3 3 14.13
    13 3 4 -10.98
    13 4 4 27.06
    13 4 3 15.67
    13 4 2 14.67
    13 4 1 194.76
    13 4 0 69.45
    13 4 -1 30.86
    13 5 -1 928.75
    13 5 0 87.46
    13 5 1 10.16
    13 5 2 50.53
    13 5 3 515.02
    13 6 3 28.48
    13 6 2 76.04
    13 6 1 329.2
    13 6 0 15.17
    13 6 -1 115.63
    13 7 -1 325.33
    13 7 0 57.18
    13 7 1 29.33
    13 7 2 137.97
    13 8 1 159.17
    13 8 0 90.1
    13 8 -1 20.33
    13 9 -1 35.47
    13 9 0 55.66
    13 11 -7 255.5
    13 11 -6 2.78
    13 11 -5 -0.99
    13 10 -2 140.23
    13 10 -3 12.47
    13 10 -4 228.29
    13 10 -5 180.5
    13 10 -6 146.99
    13 10 -7 46.42
    13 10 -8 268.94
    13 10 -9 26.37
    13 10 -10 197.6
    13 9 -11 59.35
    13 9 -10 279.98
    13 9 -9 58
    13 9 -8 198.64
    13 9 -6 212.17
    13 9 -5 200.6
    13 9 -4 40.01
    13 9 -3 1.06
    13 9 -2 70.22
    13 8 -2 195.8
    13 8 -3 119.74
    13 8 -4 315.67
    13 8 -5 52.78
    13 8 -6 1.88
    13 8 -7 96.92
    13 8 -8 439.91
    13 8 -9 79.49
    13 8 -10 360.77
    13 8 -11 -1.53
    13 8 -12 1.24
    13 7 -13 55
    13 7 -12 45.87
    13 7 -11 225.18
    13 7 -10 239.38
    13 7 -9 -3.06
    13 7 -8 7.37
    13 7 -7 71.01
    13 7 -6 119.36
    13 7 -5 65.24
    13 7 -4 118.23
    13 7 -3 410.02
    13 7 -2 90.47
    13 6 -2 42.38
    13 6 -3 565.08
    13 6 -4 86.23
    13 6 -5 417.47
    13 6 -6 148.52
    13 6 -7 4.87
    13 6 -8 106.79
    13 6 -9 270.75
    13 6 -10 54.38
    13 6 -11 12.24
    13 6 -12 16
    13 6 -13 240.25
    13 6 -14 1.87
    13 5 -15 29.48
    13 5 -14 36.05
    13 5 -13 56.27
    13 5 -12 48.07
    13 5 -11 97.24
    13 5 -10 18.03
    13 5 -9 41.86
    13 5 -8 530.74
    13 5 -7 754.4
    13 5 -6 28.48
    13 5 -5 245.87
    13 5 -4 145.18
    13 5 -3 374.28
    13 5 -2 5.05
    13 4 -2 12.89
    13 4 -3 568.65
    13 4 -4 267.01
    13 4 -5 118.28
    13 4 -6 690.22
    13 4 -7 68
    13 4 -8 62.26
    13 4 -9 218.64
    13 4 -10 913.71
    13 4 -11 75.19
    13 4 -12 85.58
    13 4 -13 6.38
    13 4 -14 363.65
    13 4 -15 30.28
    13 3 -15 8.29
    13 3 -14 8.44
    13 3 -13 10.98
    13 3 -12 270.89
    13 3 -11 6.52
    13 3 -10 583.22
    13 3 -9 162.1
    13 3 -8 695.12
    13 3 -7 23.25
    13 3 -6 208.53
    13 3 -5 10.71
    13 3 -4 -5.29
    13 3 -3 241.33
    13 3 -2 446.98
    13 2 -2 0.27
    13 2 -3 134.25
    13 2 -4 435.68
    13 2 -5 182.56
    13 2 -6 21.44
    13 2 -7 1.15
    13 2 -8 607.17
    13 2 -9 149.89
    13 2 -10 667.09
    13 2 -11 244.99
    13 2 -12 135.86
    13 2 -13 3.85
    13 2 -14 544.01
    13 2 -15 2.05
    13 2 -16 136.18
    13 1 -16 102.48
    13 1 -15 29.48
    13 1 -14 17.28
    13 1 -13 22.84
    13 1 -12 136.68
    13 1 -11 39.47
    13 1 -10 507.21
    13 1 -9 152.45
    13 1 -8 128.47
    13 1 -7 173.01
    13 1 -6 -0.12
    13 1 -5 54.09
    13 1 -4 2.49
    13 1 -3 446.83
    13 1 -2 50.14
    13 0 -2 7.78
    13 0 -3 617.59
    13 0 -4 5.05
    13 0 -5 11.01
    13 0 -6 -0.42
    13 0 -7 40.17
    13 0 -8 4.27
    13 0 -9 64.38
    13 0 -10 -8.59
    13 0 -11 169.97
    13 0 -12 2.88
    13 0 -13 1.57
    13 0 -14 -1.21
    13 0 -15 48.7
    13 0 -16 -4.02
    13 -1 -16 112.26
    13 -1 -15 24.27
    13 -1 -14 23
    13 -1 -13 22.88
    13 -1 -12 128.61
    13 -1 -11 45.56
    13 -1 -10 515.12
    13 -1 -9 167.31
    13 -1 -8 135.01
    13 -1 -7 166.85
    13 -1 -6 9.66
    13 -1 -5 53.48
    13 -1 -4 0.18
    13 -1 -3 484.69
    13 -1 -2 40.18
    14 8 -1 173.1
    14 7 -1 117.53
    14 7 0 1.55
    14 6 1 -7.04
    14 6 0 9.87
    14 6 -1 4.6
    14 5 -1 -0.72
    14 5 0 21.46
    14 5 1 -2.37
    14 5 2 103.43
    14 4 2 21.91
    14 4 1 203.56
    14 4 0 2.76
    14 4 -1 110.72
    14 3 -1 523.79
    14 3 0 4.02
    14 3 1 49.31
    14 3 2 9.02
    14 2 3 4.76
    14 2 2 28
    14 2 1 164.55
    14 2 0 35.45
    14 2 -1 263.44
    14 1 -1 42.31
    14 1 0 369.39
    14 1 1 104.69
    14 1 2 4.36
    14 1 3 157.53
    14 0 3 4.4
    14 0 2 49.37
    14 0 1 4.69
    14 0 0 -8.35
    14 0 -1 1.02
    14 -1 -1 30.87
    14 -1 0 384.98
    14 -1 1 81.49
    14 -1 2 0.85
    14 -1 3 167.04
    14 -1 -15 -3.02
    14 -1 -14 37.54
    14 -1 -13 16.81
    14 -1 -12 593.03
    14 -1 -11 -2.18
    14 -1 -10 569.78
    14 -1 -9 22.72
    14 -1 -8 592.71
    14 -1 -7 97.5
    14 -1 -6 351.65
    14 -1 -5 21.46
    14 -1 -4 0.28
    14 -1 -3 92.06
    14 -1 -2 43.2
    14 0 -2 230.5
    14 0 -3 9.91
    14 0 -4 426.6
    14 0 -5 -5.86
    14 0 -6 231.41
    14 0 -7 2.48
    14 0 -8 650.9
    14 0 -9 -4.16
    14 0 -10 1696.29
    14 0 -11 -0.41
    14 0 -12 90.8
    14 0 -13 0.5
    14 0 -14 838.03
    14 0 -15 1.48
    14 1 -15 12.92
    14 1 -14 48.47
    14 1 -13 27.42
    14 1 -12 566.99
    14 1 -10 574.44
    14 1 -9 26.74
    14 1 -8 594.13
    14 1 -7 105.48
    14 1 -6 411.44
    14 1 -5 19.76
    14 1 -4 4.32
    14 1 -3 96.29
    14 1 -2 56.17
    14 2 -2 5.14
    14 2 -3 394.51
    14 2 -4 243.13
    14 2 -5 314.69
    14 2 -6 93.6
    14 2 -7 40.58
    14 2 -8 59.49
    14 2 -9 305.12
    14 2 -10 211.67
    14 2 -11 18.25
    14 2 -12 61.25
    14 2 -13 4.44
    14 2 -14 228.13
    14 2 -15 21.62
    14 3 -15 -6.99
    14 3 -14 27.8
    14 3 -13 7.3
    14 3 -12 14.19
    14 3 -11 20.08
    14 3 -10 91.73
    14 3 -9 108.63
    14 3 -8 2.37
    14 3 -7 763.75
    14 3 -6 -13.89
    14 3 -5 70.95
    14 3 -4 8.56
    14 3 -3 879.18
    14 4 -2 8.61
    14 4 -3 125.66
    14 4 -4 184.87
    14 4 -5 394.91
    14 4 -6 14.86
    14 4 -8 106.32
    14 4 -9 380.88
    14 4 -10 436.45
    14 4 -11 60.09
    14 4 -12 4.38
    14 4 -13 65.94
    14 4 -14 68.47
    14 5 -14 16.31
    14 5 -13 35.55
    14 5 -12 320.63
    14 5 -11 62.54
    14 5 -10 206.29
    14 5 -9 19.31
    14 5 -8 309.66
    14 5 -7 25.36
    14 5 -6 116.43
    14 5 -5 69.38
    14 5 -4 4.55
    14 5 -3 88.76
    14 5 -2 144.78
    14 6 -2 37.88
    14 6 -3 448.7
    14 6 -4 524.63
    14 6 -5 102.11
    14 6 -6 122.89
    14 6 -7 13.98
    14 6 -8 73.13
    14 6 -9 26.95
    14 6 -10 582.7
    14 6 -11 27.96
    14 6 -12 3.47
    14 6 -13 78.78
    14 7 -12 399.77
    14 7 -11 13.87
    14 7 -10 74.74
    14 7 -9 12.72
    14 7 -8 96.96
    14 7 -7 143.05
    14 7 -6 51.41
    14 7 -5 30.37
    14 7 -4 18.64
    14 7 -3 112.55
    14 7 -2 78.83
    14 8 -2 17.71
    14 8 -3 129.25
    14 8 -4 95.91
    14 8 -5 195.18
    14 8 -6 30.4
    14 8 -7 3.04
    14 8 -8 107.8
    14 8 -9 53.89
    14 8 -10 170.43
    14 8 -11 -0.82
    14 9 -9 4.71
    14 9 -8 15.29
    14 9 -7 117.79
    14 9 -6 55.74
    14 9 -5 35.57
    14 9 -4 24.8
    14 9 -3 472.58
    15 -1 -1 185.63
    15 -1 0 113.56
    15 -1 1 176.88
    15 0 1 213.11
    15 0 0 2.96
    15 0 -1 876.85
    15 1 -1 198.75
    15 1 0 99.24
    15 1 1 152.66
    15 2 1 218.25
    15 2 0 27.88
    15 2 -1 162.64
    15 3 -1 21.74
    15 3 0 23.95
    15 3 1 0.89
    15 4 0 150.78
    15 4 -1 75.88
    15 5 -1 157.26
    15 6 -1 161.46
    15 8 -5 152.82
    15 8 -6 -0.19
    15 8 -7 67.87
    15 8 -8 41
    15 7 -10 21.2
    15 7 -9 9.49
    15 7 -8 79.59
    15 7 -7 8
    15 7 -6 25.07
    15 7 -5 -2.71
    15 7 -4 3.52
    15 7 -3 200.45
    15 6 -2 34.01
    15 6 -3 126.13
    15 6 -4 0.23
    15 6 -5 341.71
    15 6 -6 13.44
    15 6 -7 0.32
    15 6 -8 -1.66
    15 6 -9 122.37
    15 6 -10 53.55
    15 6 -11 101.32
    15 6 -12 4.3
    15 5 -12 57.79
    15 5 -11 60.6
    15 5 -10 -5.92
    15 5 -9 19.89
    15 5 -8 2.81
    15 5 -7 448.13
    15 5 -6 -1.12
    15 5 -5 36
    15 5 -4 34.49
    15 5 -3 437.46
    15 5 -2 80.88
    15 4 -2 50.26
    15 4 -3 233.72
    15 4 -4 254.82
    15 4 -5 304.61
    15 4 -6 121.63
    15 4 -7 29.65
    15 4 -8 34.08
    15 4 -9 200.19
    15 4 -10 214.55
    15 4 -11 -1.37
    15 4 -12 41.06
    15 4 -13 4.59
    15 3 -13 59.9
    15 3 -12 574.82
    15 3 -11 2.97
    15 3 -10 81.28
    15 3 -9 108.59
    15 3 -8 362.86
    15 3 -7 7.29
    15 3 -6 53.39
    15 3 -5 -5.34
    15 3 -4 3.5
    15 3 -3 7.3
    15 3 -2 60.99
    15 2 -2 59.11
    15 2 -3 64.38
    15 2 -4 97.46
    15 2 -5 598.14
    15 2 -6 29.73
    15 2 -7 0.76
    15 2 -8 10.84
    15 2 -9 282.62
    15 2 -10 1102.1
    15 2 -11 396.3
    15 2 -12 -3.67
    15 2 -13 22.32
    15 2 -14 261.82
    15 1 -14 75.06
    15 1 -13 49.64
    15 1 -12 243.31
    15 1 -11 13.93
    15 1 -10 24.62
    15 1 -9 351.58
    15 1 -8 181.05
    15 1 -7 689.93
    15 1 -6 20.99
    15 1 -5 7.44
    15 1 -4 -4.69
    15 1 -3 1404.95
    15 1 -2 28.8
    15 0 -2 10.57
    15 0 -3 141.68
    15 0 -4 7.66
    15 0 -5 1445.8
    15 0 -6 -0.6
    15 0 -7 94.72
    15 0 -8 0.21
    15 0 -9 469.66
    15 0 -10 -1.29
    15 0 -11 283.19
    15 0 -12 -4.55
    15 0 -13 -2.97
    15 0 -14 -1.9
    15 -1 -14 74.4
    15 -1 -13 57.42
    15 -1 -12 282.79
    15 -1 -11 12.65
    15 -1 -10 20.41
    15 -1 -9 326.69
    15 -1 -8 190.81
    15 -1 -7 732.29
    15 -1 -6 22.74
    15 -1 -5 16.2
    15 -1 -4 4.63
    15 -1 -3 1390.67
    15 -1 -2 33.74
    16 1 -1 19.5
    16 0 -1 15.96
    16 -1 -1 18.89
    16 -1 -13 5.4
    16 -1 -12 447.62
    16 -1 -11 12.5
    16 -1 -10 -2.21
    16 -1 -9 25.47
    16 -1 -8 323.75
    16 -1 -7 40.05
    16 -1 -6 185.96
    16 -1 -5 92.27
    16 -1 -4 10.3
    16 -1 -3 116.43
    16 -1 -2 -5.38
    16 0 -2 4.32
    16 0 -3 -2.58
    16 0 -4 208.6
    16 0 -5 5.85
    16 0 -6 83.87
    16 0 -7 0.42
    16 0 -8 13.21
    16 0 -9 6.02
    16 0 -10 903.74
    16 0 -11 -2.66
    16 0 -12 36.09
    16 0 -13 -1.18
    16 1 -13 8.76
    16 1 -12 452.34
    16 1 -11 12.54
    16 1 -10 -5.84
    16 1 -9 33.39
    16 1 -8 326.67
    16 1 -7 45.76
    16 1 -6 183.74
    16 1 -5 89.67
    16 1 -4 6.02
    16 1 -3 124.41
    16 1 -2 5.36
    16 2 -2 6.1
    16 2 -3 5.01
    16 2 -4 133.91
    16 2 -5 490.64
    16 2 -6 112.67
    16 2 -7 222.82
    16 2 -8 0.83
    16 2 -9 277.38
    16 2 -10 49.61
    16 2 -11 118.92
    16 2 -12 61.31
    16 3 -12 1.75
    16 3 -11 107.57
    16 3 -10 16.37
    16 3 -9 183.95
    16 3 -8 2.54
    16 3 -7 596.29
    16 3 -6 10.96
    16 3 -5 10.14
    16 3 -4 22.72
    16 3 -3 554.96
    16 3 -2 51.5
    16 4 -3 84.93
    16 4 -4 15.84
    16 4 -5 467.39
    16 4 -6 1.86
    16 4 -7 1.65
    16 4 -8 19.87
    16 4 -9 526.62
    16 4 -10 224.21
    16 4 -11 347.23
    16 5 -10 2.04
    16 5 -9 -1.75
    16 5 -8 68.62
    16 5 -7 32.81
    16 5 -6 40.76
    16 5 -5 21.96
    16 6 -5 25.05
    16 6 -6 33.02
    16 6 -7 127.49
    16 6 -8 12.02
    16 6 -9 5.48
    17 3 -8 7.84
    17 3 -7 153.02
    17 2 -5 416.42
    17 2 -6 1.87
    17 2 -7 11.12
    17 2 -8 24.14
    17 2 -9 328.09
    17 1 -10 49.74
    17 1 -9 155.29
    17 1 -8 5.17
    17 1 -7 343.59
    17 1 -6 28.11
    17 1 -5 171.81
    17 0 -5 521.07
    17 0 -6 -2.9
    17 0 -7 498.29
    17 0 -8 -0.73
    17 0 -9 178.88
    17 0 -10 -1.94
    17 -1 -10 67.78
    17 -1 -9 150.46
    17 -1 -8 1.86
    17 -1 -7 335.64
    17 -1 -6 21.59
    17 -1 -5 161.65
_refine_special_details
;
Refinement of <i>F</i>^2^ against ALL reflections. The weighted <i>R</i>-factor
<i>wR</i> and goodness of fit <i>S</i> are based on <i>F</i>^2^, conventional
<i>R</i>-factors <i>R</i> are based on <i>F</i>, with <i>F</i> set to zero for
negative <i>F</i>^2^. The threshold expression of <i>F</i>^2^ >
\s(<i>F</i>^2^) is used only for calculating <i>R</i>-factors(gt) <i>etc</i>.
and is not relevant to the choice of reflections for refinement.
<i>R</i>-factors based on <i>F</i>^2^ are statistically about twice as large
as those based on <i>F</i>, and <i>R</i>- factors based on ALL data will be
even larger.
;
_reflns_number_total     4858
_reflns_number_gt     4171
_reflns_threshold_expression     I>2sigma(I)
_refine_ls_structure_factor_coef     Fsqd
_refine_ls_matrix_type     full
_refine_ls_R_factor_all     0.0375
_refine_ls_R_factor_gt     0.0286
_refine_ls_wR_factor_gt     0.0671
_refine_ls_wR_factor_ref     0.0709
_refine_ls_goodness_of_fit_ref     1.079
_refine_ls_restrained_S_all     1.079
_refine_ls_number_reflns     4858
_refine_ls_number_parameters     328
_refine_ls_number_restraints     0
_refine_ls_hydrogen_treatment     constr
_refine_ls_weighting_scheme     calc
_refine_ls_weighting_details
         'calc w=1/[\s^2^(Fo^2^)+(0.0286P)^2^+4.1793P] where P=(Fo^2^+2Fc^2^)/3'
_atom_sites_solution_hydrogens     geom
_atom_sites_solution_primary     direct
_atom_sites_solution_secondary     difmap
_refine_ls_shift/su_max     0.003
_refine_ls_shift/su_mean     0.000
_refine_diff_density_max     1.031
_refine_diff_density_min     -0.408
_refine_ls_extinction_method
;
SHELXL2014 (Sheldrick, 2015)
;
_refine_ls_extinction_coef     0.00519(17)
_refine_ls_extinction_expression
                                  'Fc^*^=kFc[1+0.001xFc^2^\l^3^/sin(2\q)]^-1/4^'
loop_
    _atom_type_symbol
    _atom_type_description
    _atom_type_scat_dispersion_real
    _atom_type_scat_dispersion_imag
    _atom_type_scat_source
    'C' 'C' 0.0033 0.0016
                         'International Tables Vol C Tables 4.2.6.8 and 6.1.1.4'
    'H' 'H' 0.0000 0.0000
                         'International Tables Vol C Tables 4.2.6.8 and 6.1.1.4'
    'O' 'O' 0.0106 0.0060
                         'International Tables Vol C Tables 4.2.6.8 and 6.1.1.4'
    'P' 'P' 0.1023 0.0942
                         'International Tables Vol C Tables 4.2.6.8 and 6.1.1.4'
    'Cl' 'Cl' 0.1484 0.1585
                         'International Tables Vol C Tables 4.2.6.8 and 6.1.1.4'
    'Rh' 'Rh' -1.1178 0.9187
                         'International Tables Vol C Tables 4.2.6.8 and 6.1.1.4'
_computing_data_collection
;
XSCANS (Siemens, 1996)
;
_computing_cell_refinement
;
XSCANS (Siemens, 1996)
;
_computing_data_reduction
;
XSCANS (Siemens, 1996)
;
_computing_structure_solution
;
SHELXS87 (Sheldrick, 2008)
;
_computing_structure_refinement
;
SHELXL2014 (Sheldrick, 2015)
;
_computing_molecular_graphics
;
OLEX2 (Dolomanov <i>et al.</i>,  2009)
;
_computing_publication_material
;
OLEX2 (Dolomanov <i>et al.</i>,  2009)
;
loop_
    _atom_site_type_symbol
    _atom_site_label
    _atom_site_fract_x
    _atom_site_fract_y
    _atom_site_fract_z
    _atom_site_U_iso_or_equiv
    _atom_site_adp_type
    _atom_site_calc_flag
    _atom_site_occupancy
    _atom_site_disorder_assembly
    _atom_site_disorder_group
    Rh Rh1 0.76635(2) 0.66132(2) 0.08786(2) 0.02237(12) Uani d 1 . .
    Cl Cl1 0.82866(8) 0.79954(7) 0.07477(9) 0.0435(3) Uani d 1 . .
    Cl Cl2 0.65651(8) 0.67764(8) -0.06932(7) 0.0445(3) Uani d 1 . .
    Cl Cl3 0.87487(8) 0.60045(8) 0.03606(8) 0.0449(3) Uani d 1 . .
    P P1 0.72796(9) 0.52126(7) 0.09374(8) 0.0361(3) Uani d 1 . .
    P P2 0.87465(8) 0.66934(7) 0.23406(8) 0.0308(3) Uani d 1 . .
    P P3 0.64873(8) 0.71971(7) 0.11404(8) 0.0314(3) Uani d 1 . .
    C C11 0.8230(4) 0.4462(3) 0.1382(4) 0.0583(15) Uani d 1 . .
    H H11A 0.8605 0.4524 0.1061 0.087 Uiso calc 1 . .
    H H11B 0.7996 0.3887 0.1311 0.087 Uiso calc 1 . .
    H H11C 0.8590 0.4577 0.2009 0.087 Uiso calc 1 . .
    C C12 0.6631(5) 0.4911(4) 0.1567(5) 0.076(2) Uani d 1 . .
    H H12A 0.6949 0.5102 0.2178 0.114 Uiso calc 1 . .
    H H12B 0.6565 0.4298 0.1557 0.114 Uiso calc 1 . .
    H H12C 0.6035 0.5172 0.1299 0.114 Uiso calc 1 . .
    C C13 0.6596(4) 0.4779(3) -0.0171(4) 0.0614(16) Uani d 1 . .
    H H13A 0.6011 0.5060 -0.0426 0.092 Uiso calc 1 . .
    H H13B 0.6509 0.4175 -0.0125 0.092 Uiso calc 1 . .
    H H13C 0.6907 0.4872 -0.0550 0.092 Uiso calc 1 . .
    C C21 0.8719(4) 0.5969(4) 0.3203(3) 0.0588(15) Uani d 1 . .
    H H21A 0.8132 0.6008 0.3222 0.088 Uiso calc 1 . .
    H H21B 0.9191 0.6127 0.3778 0.088 Uiso calc 1 . .
    H H21C 0.8818 0.5391 0.3063 0.088 Uiso calc 1 . .
    C C22 0.9893(3) 0.6550(4) 0.2430(4) 0.0567(15) Uani d 1 . .
    H H22A 0.9979 0.5962 0.2310 0.085 Uiso calc 1 . .
    H H22B 1.0329 0.6699 0.3027 0.085 Uiso calc 1 . .
    H H22C 0.9983 0.6914 0.2002 0.085 Uiso calc 1 . .
    C C23 0.8810(4) 0.7718(3) 0.2882(4) 0.0536(14) Uani d 1 . .
    H H23A 0.8582 0.8160 0.2434 0.080 Uiso calc 1 . .
    H H23B 0.9436 0.7839 0.3282 0.080 Uiso calc 1 . .
    H H23C 0.8445 0.7699 0.3217 0.080 Uiso calc 1 . .
    C C31 0.5349(3) 0.6773(4) 0.0457(4) 0.0572(15) Uani d 1 . .
    H H31A 0.5217 0.6830 -0.0169 0.086 Uiso calc 1 . .
    H H31B 0.4902 0.7086 0.0580 0.086 Uiso calc 1 . .
    H H31C 0.5327 0.6178 0.0597 0.086 Uiso calc 1 . .
    C C32 0.6344(4) 0.8316(3) 0.0863(5) 0.071(2) Uani d 1 . .
    H H32A 0.6892 0.8621 0.1238 0.107 Uiso calc 1 . .
    H H32B 0.5835 0.8537 0.0958 0.107 Uiso calc 1 . .
    H H32C 0.6228 0.8391 0.0243 0.107 Uiso calc 1 . .
    C C33 0.6502(4) 0.7160(4) 0.2248(3) 0.0554(15) Uani d 1 . .
    H H33A 0.6542 0.6574 0.2442 0.083 Uiso calc 1 . .
    H H33B 0.5950 0.7413 0.2227 0.083 Uiso calc 1 . .
    H H33C 0.7023 0.7473 0.2664 0.083 Uiso calc 1 . .
    Rh Rh2 0.29937(2) 0.83004(2) 0.11738(2) 0.02531(12) Uani d 1 . .
    Cl Cl4 0.44698(8) 0.89262(9) 0.14246(9) 0.0497(3) Uani d 1 . .
    Cl Cl5 0.29238(9) 0.77329(8) -0.02441(8) 0.0480(3) Uani d 1 . .
    Cl Cl6 0.38403(10) 0.69898(8) 0.18403(9) 0.0534(4) Uani d 1 . .
    P P4 0.15796(9) 0.76893(8) 0.07421(9) 0.0412(3) Uani d 1 . .
    P P5 0.31781(8) 0.86191(7) 0.26057(7) 0.0309(3) Uani d 1 . .
    P P6 0.24255(8) 0.96155(7) 0.05702(7) 0.0277(3) Uani d 1 . .
    C C41 0.0844(4) 0.7767(4) -0.0452(4) 0.0686(17) Uani d 1 . .
    H H41A 0.0786 0.8357 -0.0634 0.103 Uiso calc 1 . .
    H H41B 0.0250 0.7539 -0.0571 0.103 Uiso calc 1 . .
    H H41C 0.1108 0.7445 -0.0782 0.103 Uiso calc 1 . .
    C C42 0.0818(4) 0.8051(4) 0.1233(4) 0.0610(16) Uani d 1 . .
    H H42A 0.1085 0.7920 0.1864 0.092 Uiso calc 1 . .
    H H42B 0.0237 0.7766 0.0943 0.092 Uiso calc 1 . .
    H H42C 0.0729 0.8660 0.1152 0.092 Uiso calc 1 . .
    C C43 0.1622(5) 0.6541(3) 0.0936(5) 0.0735(19) Uani d 1 . .
    H H43A 0.1949 0.6269 0.0635 0.110 Uiso calc 1 . .
    H H43B 0.1010 0.6317 0.0706 0.110 Uiso calc 1 . .
    H H43C 0.1931 0.6429 0.1570 0.110 Uiso calc 1 . .
    C C51 0.2460(4) 0.9416(3) 0.2801(3) 0.0477(13) Uani d 1 . .
    H H51A 0.2562 0.9965 0.2596 0.072 Uiso calc 1 . .
    H H51B 0.2612 0.9444 0.3432 0.072 Uiso calc 1 . .
    H H51C 0.1828 0.9258 0.2477 0.072 Uiso calc 1 . .
    C C52 0.4313(3) 0.9011(4) 0.3307(3) 0.0522(14) Uani d 1 . .
    H H52A 0.4761 0.8607 0.3302 0.078 Uiso calc 1 . .
    H H52B 0.4376 0.9082 0.3911 0.078 Uiso calc 1 . .
    H H52C 0.4406 0.9553 0.3080 0.078 Uiso calc 1 . .
    C C53 0.3059(4) 0.7705(3) 0.3231(3) 0.0480(13) Uani d 1 . .
    H H53A 0.2448 0.7482 0.2937 0.072 Uiso calc 1 . .
    H H53B 0.3177 0.7882 0.3830 0.072 Uiso calc 1 . .
    H H53C 0.3491 0.7269 0.3256 0.072 Uiso calc 1 . .
    C C61 0.2455(4) 0.9750(3) -0.0508(3) 0.0470(13) Uani d 1 . .
    H H61A 0.3062 0.9631 -0.0452 0.071 Uiso calc 1 . .
    H H61B 0.2292 1.0329 -0.0711 0.071 Uiso calc 1 . .
    H H61C 0.2028 0.9362 -0.0934 0.071 Uiso calc 1 . .
    C C62 0.3089(4) 1.0522(3) 0.1198(3) 0.0516(14) Uani d 1 . .
    H H62A 0.3124 1.0511 0.1797 0.077 Uiso calc 1 . .
    H H62B 0.2798 1.1045 0.0905 0.077 Uiso calc 1 . .
    H H62C 0.3696 1.0493 0.1226 0.077 Uiso calc 1 . .
    C C63 0.1272(3) 0.9971(3) 0.0347(3) 0.0425(12) Uani d 1 . .
    H H63A 0.0832 0.9593 -0.0082 0.064 Uiso calc 1 . .
    H H63B 0.1180 1.0543 0.0108 0.064 Uiso calc 1 . .
    H H63C 0.1196 0.9965 0.0896 0.064 Uiso calc 1 . .
    O O1 0.0306(5) 1.0413(3) 0.1833(4) 0.1076(18) Uani d 1 . .
    H H1 0.0327 1.0913 0.1996 0.161 Uiso calc 1 . .
    C C2 -0.0030(4) 0.9903(4) 0.2311(4) 0.0705(17) Uani d 1 . .
    H H2A -0.0355 0.9425 0.1946 0.106 Uiso calc 1 . .
    H H2B -0.0439 1.0232 0.2476 0.106 Uiso calc 1 . .
    H H2C 0.0471 0.9696 0.2845 0.106 Uiso calc 1 . .
loop_
    _atom_site_aniso_label
    _atom_site_aniso_U_11
    _atom_site_aniso_U_22
    _atom_site_aniso_U_33
    _atom_site_aniso_U_12
    _atom_site_aniso_U_13
    _atom_site_aniso_U_23
    Rh1 0.0230(2) 0.02200(19) 0.02360(19) 0.00153(14) 0.01137(15) 0.00271(14)
    Cl1 0.0405(7) 0.0301(6) 0.0631(8) -0.0004(5) 0.0251(6) 0.0148(6)
    Cl2 0.0390(7) 0.0641(8) 0.0261(6) 0.0069(6) 0.0096(5) 0.0060(5)
    Cl3 0.0452(7) 0.0563(8) 0.0423(7) 0.0173(6) 0.0273(6) 0.0041(6)
    P1 0.0411(7) 0.0244(6) 0.0434(7) -0.0039(5) 0.0186(6) -0.0009(5)
    P2 0.0303(6) 0.0311(6) 0.0282(6) 0.0023(5) 0.0095(5) 0.0005(5)
    P3 0.0265(6) 0.0341(6) 0.0373(7) 0.0029(5) 0.0172(5) 0.0018(5)
    C11 0.065(4) 0.027(3) 0.068(4) 0.011(3) 0.015(3) 0.004(3)
    C12 0.102(5) 0.042(3) 0.114(6) -0.013(3) 0.076(5) 0.013(3)
    C13 0.062(4) 0.043(3) 0.064(4) -0.009(3) 0.012(3) -0.015(3)
    C21 0.078(4) 0.060(4) 0.036(3) 0.002(3) 0.022(3) 0.009(3)
    C22 0.025(3) 0.081(4) 0.050(3) 0.010(3) 0.002(2) 0.003(3)
    C23 0.057(3) 0.044(3) 0.046(3) -0.009(3) 0.008(3) -0.018(3)
    C31 0.029(3) 0.086(4) 0.054(3) -0.004(3) 0.016(3) -0.004(3)
    C32 0.069(4) 0.042(3) 0.131(6) 0.026(3) 0.070(4) 0.022(3)
    C33 0.049(3) 0.081(4) 0.043(3) 0.007(3) 0.027(3) -0.010(3)
    Rh2 0.0255(2) 0.0244(2) 0.0276(2) 0.00468(14) 0.01264(16) 0.00091(14)
    Cl4 0.0295(6) 0.0641(8) 0.0616(8) 0.0000(6) 0.0253(6) 0.0014(7)
    Cl5 0.0720(9) 0.0401(7) 0.0366(7) 0.0102(6) 0.0275(6) -0.0030(5)
    Cl6 0.0707(9) 0.0416(7) 0.0518(8) 0.0308(7) 0.0297(7) 0.0140(6)
    P4 0.0372(7) 0.0310(7) 0.0511(8) -0.0076(6) 0.0145(6) -0.0006(6)
    P5 0.0313(7) 0.0342(7) 0.0281(6) 0.0046(5) 0.0134(5) 0.0024(5)
    P6 0.0283(6) 0.0244(6) 0.0297(6) 0.0011(5) 0.0118(5) 0.0003(5)
    C41 0.050(3) 0.068(4) 0.062(4) -0.019(3) -0.001(3) -0.013(3)
    C42 0.040(3) 0.071(4) 0.079(4) -0.009(3) 0.031(3) 0.004(3)
    C43 0.079(5) 0.033(3) 0.101(5) -0.013(3) 0.032(4) 0.002(3)
    C51 0.061(3) 0.047(3) 0.043(3) 0.016(3) 0.030(3) 0.000(2)
    C52 0.045(3) 0.066(4) 0.033(3) -0.003(3) 0.004(2) 0.002(3)
    C53 0.063(3) 0.044(3) 0.045(3) 0.005(3) 0.031(3) 0.013(2)
    C61 0.064(3) 0.039(3) 0.047(3) 0.011(3) 0.032(3) 0.009(2)
    C62 0.058(3) 0.030(3) 0.053(3) -0.013(2) 0.012(3) -0.006(2)
    C63 0.035(3) 0.042(3) 0.050(3) 0.011(2) 0.017(2) 0.006(2)
    O1 0.145(5) 0.095(4) 0.077(3) -0.022(4) 0.040(3) -0.020(3)
    C2 0.063(4) 0.084(5) 0.063(4) -0.003(4) 0.026(3) 0.001(4)
_geom_special_details
;
All e.s.d.'s (except the e.s.d. in the dihedral angle between two l.s. planes)
are estimated using the full covariance matrix. The cell e.s.d.'s are taken
into account individually in the estimation of e.s.d.'s in distances, angles
and torsion angles; correlations between e.s.d.'s in cell parameters are only
used when they are defined by crystal symmetry. An approximate (isotropic)
treatment of cell e.s.d.'s is used for estimating e.s.d.'s involving l.s.
planes.
;
loop_
    _geom_bond_atom_site_label_1
    _geom_bond_atom_site_label_2
    _geom_bond_site_symmetry_2
    _geom_bond_distance
    _geom_bond_publ_flag
    Rh1 Cl1 . 2.4248(11) ?
    Rh1 Cl2 . 2.4455(12) ?
    Rh1 Cl3 . 2.4363(12) ?
    Rh1 P1 . 2.2825(12) ?
    Rh1 P2 . 2.2951(12) ?
    Rh1 P3 . 2.2998(12) ?
    P1 C11 . 1.816(5) ?
    P1 C12 . 1.816(5) ?
    P1 C13 . 1.811(5) ?
    P2 C21 . 1.827(5) ?
    P2 C22 . 1.803(5) ?
    P2 C23 . 1.810(5) ?
    P3 C31 . 1.820(5) ?
    P3 C32 . 1.793(5) ?
    P3 C33 . 1.810(5) ?
    C11 H11A . 0.9600 ?
    C11 H11B . 0.9600 ?
    C11 H11C . 0.9600 ?
    C12 H12A . 0.9600 ?
    C12 H12B . 0.9600 ?
    C12 H12C . 0.9600 ?
    C13 H13A . 0.9600 ?
    C13 H13B . 0.9600 ?
    C13 H13C . 0.9600 ?
    C21 H21A . 0.9600 ?
    C21 H21B . 0.9600 ?
    C21 H21C . 0.9600 ?
    C22 H22A . 0.9600 ?
    C22 H22B . 0.9600 ?
    C22 H22C . 0.9600 ?
    C23 H23A . 0.9600 ?
    C23 H23B . 0.9600 ?
    C23 H23C . 0.9600 ?
    C31 H31A . 0.9600 ?
    C31 H31B . 0.9600 ?
    C31 H31C . 0.9600 ?
    C32 H32A . 0.9600 ?
    C32 H32B . 0.9600 ?
    C32 H32C . 0.9600 ?
    C33 H33A . 0.9600 ?
    C33 H33B . 0.9600 ?
    C33 H33C . 0.9600 ?
    Rh2 Cl4 . 2.4371(12) ?
    Rh2 Cl5 . 2.4477(12) ?
    Rh2 Cl6 . 2.4424(12) ?
    Rh2 P4 . 2.2857(13) ?
    Rh2 P5 . 2.2952(12) ?
    Rh2 P6 . 2.2922(11) ?
    P4 C41 . 1.814(6) ?
    P4 C42 . 1.819(5) ?
    P4 C43 . 1.815(5) ?
    P5 C51 . 1.815(5) ?
    P5 C52 . 1.804(5) ?
    P5 C53 . 1.812(5) ?
    P6 C61 . 1.802(5) ?
    P6 C62 . 1.808(5) ?
    P6 C63 . 1.820(4) ?
    C41 H41A . 0.9600 ?
    C41 H41B . 0.9600 ?
    C41 H41C . 0.9600 ?
    C42 H42A . 0.9600 ?
    C42 H42B . 0.9600 ?
    C42 H42C . 0.9600 ?
    C43 H43A . 0.9600 ?
    C43 H43B . 0.9600 ?
    C43 H43C . 0.9600 ?
    C51 H51A . 0.9600 ?
    C51 H51B . 0.9600 ?
    C51 H51C . 0.9600 ?
    C52 H52A . 0.9600 ?
    C52 H52B . 0.9600 ?
    C52 H52C . 0.9600 ?
    C53 H53A . 0.9600 ?
    C53 H53B . 0.9600 ?
    C53 H53C . 0.9600 ?
    C61 H61A . 0.9600 ?
    C61 H61B . 0.9600 ?
    C61 H61C . 0.9600 ?
    C62 H62A . 0.9600 ?
    C62 H62B . 0.9600 ?
    C62 H62C . 0.9600 ?
    C63 H63A . 0.9600 ?
    C63 H63B . 0.9600 ?
    C63 H63C . 0.9600 ?
    O1 H1 . 0.8200 ?
    O1 C2 . 1.379(7) ?
    C2 H2A . 0.9600 ?
    C2 H2B . 0.9600 ?
    C2 H2C . 0.9600 ?
loop_
    _geom_angle_atom_site_label_1
    _geom_angle_atom_site_label_2
    _geom_angle_atom_site_label_3
    _geom_angle_site_symmetry_1
    _geom_angle_site_symmetry_3
    _geom_angle
    _geom_angle_publ_flag
    Cl1 Rh1 Cl2 . . 87.44(4) ?
    Cl1 Rh1 Cl3 . . 86.01(4) ?
    Cl3 Rh1 Cl2 . . 88.69(4) ?
    P1 Rh1 Cl1 . . 169.61(4) ?
    P1 Rh1 Cl2 . . 93.24(5) ?
    P1 Rh1 Cl3 . . 83.64(5) ?
    P1 Rh1 P2 . . 96.15(4) ?
    P1 Rh1 P3 . . 96.41(4) ?
    P2 Rh1 Cl1 . . 83.39(4) ?
    P2 Rh1 Cl2 . . 170.60(4) ?
    P2 Rh1 Cl3 . . 92.69(4) ?
    P2 Rh1 P3 . . 95.95(4) ?
    P3 Rh1 Cl1 . . 93.96(4) ?
    P3 Rh1 Cl2 . . 82.62(4) ?
    P3 Rh1 Cl3 . . 171.30(4) ?
    C11 P1 Rh1 . . 115.90(18) ?
    C11 P1 C12 . . 101.2(3) ?
    C12 P1 Rh1 . . 120.2(2) ?
    C13 P1 Rh1 . . 112.00(19) ?
    C13 P1 C11 . . 102.3(3) ?
    C13 P1 C12 . . 103.0(3) ?
    C21 P2 Rh1 . . 121.30(19) ?
    C22 P2 Rh1 . . 112.11(18) ?
    C22 P2 C21 . . 102.8(3) ?
    C22 P2 C23 . . 103.1(3) ?
    C23 P2 Rh1 . . 114.92(18) ?
    C23 P2 C21 . . 100.4(3) ?
    C31 P3 Rh1 . . 115.75(18) ?
    C32 P3 Rh1 . . 111.43(18) ?
    C32 P3 C31 . . 102.1(3) ?
    C32 P3 C33 . . 103.4(3) ?
    C33 P3 Rh1 . . 120.93(18) ?
    C33 P3 C31 . . 100.9(3) ?
    P1 C11 H11A . . 109.5 ?
    P1 C11 H11B . . 109.5 ?
    P1 C11 H11C . . 109.5 ?
    H11A C11 H11B . . 109.5 ?
    H11A C11 H11C . . 109.5 ?
    H11B C11 H11C . . 109.5 ?
    P1 C12 H12A . . 109.5 ?
    P1 C12 H12B . . 109.5 ?
    P1 C12 H12C . . 109.5 ?
    H12A C12 H12B . . 109.5 ?
    H12A C12 H12C . . 109.5 ?
    H12B C12 H12C . . 109.5 ?
    P1 C13 H13A . . 109.5 ?
    P1 C13 H13B . . 109.5 ?
    P1 C13 H13C . . 109.5 ?
    H13A C13 H13B . . 109.5 ?
    H13A C13 H13C . . 109.5 ?
    H13B C13 H13C . . 109.5 ?
    P2 C21 H21A . . 109.5 ?
    P2 C21 H21B . . 109.5 ?
    P2 C21 H21C . . 109.5 ?
    H21A C21 H21B . . 109.5 ?
    H21A C21 H21C . . 109.5 ?
    H21B C21 H21C . . 109.5 ?
    P2 C22 H22A . . 109.5 ?
    P2 C22 H22B . . 109.5 ?
    P2 C22 H22C . . 109.5 ?
    H22A C22 H22B . . 109.5 ?
    H22A C22 H22C . . 109.5 ?
    H22B C22 H22C . . 109.5 ?
    P2 C23 H23A . . 109.5 ?
    P2 C23 H23B . . 109.5 ?
    P2 C23 H23C . . 109.5 ?
    H23A C23 H23B . . 109.5 ?
    H23A C23 H23C . . 109.5 ?
    H23B C23 H23C . . 109.5 ?
    P3 C31 H31A . . 109.5 ?
    P3 C31 H31B . . 109.5 ?
    P3 C31 H31C . . 109.5 ?
    H31A C31 H31B . . 109.5 ?
    H31A C31 H31C . . 109.5 ?
    H31B C31 H31C . . 109.5 ?
    P3 C32 H32A . . 109.5 ?
    P3 C32 H32B . . 109.5 ?
    P3 C32 H32C . . 109.5 ?
    H32A C32 H32B . . 109.5 ?
    H32A C32 H32C . . 109.5 ?
    H32B C32 H32C . . 109.5 ?
    P3 C33 H33A . . 109.5 ?
    P3 C33 H33B . . 109.5 ?
    P3 C33 H33C . . 109.5 ?
    H33A C33 H33B . . 109.5 ?
    H33A C33 H33C . . 109.5 ?
    H33B C33 H33C . . 109.5 ?
    Cl4 Rh2 Cl5 . . 87.35(5) ?
    Cl4 Rh2 Cl6 . . 86.57(5) ?
    Cl6 Rh2 Cl5 . . 85.15(4) ?
    P4 Rh2 Cl4 . . 172.28(5) ?
    P4 Rh2 Cl5 . . 85.19(5) ?
    P4 Rh2 Cl6 . . 94.79(5) ?
    P4 Rh2 P5 . . 95.00(5) ?
    P4 Rh2 P6 . . 94.38(4) ?
    P5 Rh2 Cl4 . . 92.68(5) ?
    P5 Rh2 Cl5 . . 170.38(4) ?
    P5 Rh2 Cl6 . . 85.24(4) ?
    P6 Rh2 Cl4 . . 84.07(4) ?
    P6 Rh2 Cl5 . . 93.63(4) ?
    P6 Rh2 Cl6 . . 170.61(5) ?
    P6 Rh2 P5 . . 95.95(4) ?
    C41 P4 Rh2 . . 114.5(2) ?
    C41 P4 C42 . . 101.8(3) ?
    C41 P4 C43 . . 102.4(3) ?
    C42 P4 Rh2 . . 120.21(19) ?
    C43 P4 Rh2 . . 113.5(2) ?
    C43 P4 C42 . . 102.2(3) ?
    C51 P5 Rh2 . . 120.87(17) ?
    C52 P5 Rh2 . . 112.52(18) ?
    C52 P5 C51 . . 101.8(3) ?
    C52 P5 C53 . . 103.1(2) ?
    C53 P5 Rh2 . . 114.25(18) ?
    C53 P5 C51 . . 102.1(2) ?
    C61 P6 Rh2 . . 110.90(16) ?
    C61 P6 C62 . . 102.3(2) ?
    C61 P6 C63 . . 102.5(2) ?
    C62 P6 Rh2 . . 114.98(17) ?
    C62 P6 C63 . . 100.5(2) ?
    C63 P6 Rh2 . . 123.06(16) ?
    P4 C41 H41A . . 109.5 ?
    P4 C41 H41B . . 109.5 ?
    P4 C41 H41C . . 109.5 ?
    H41A C41 H41B . . 109.5 ?
    H41A C41 H41C . . 109.5 ?
    H41B C41 H41C . . 109.5 ?
    P4 C42 H42A . . 109.5 ?
    P4 C42 H42B . . 109.5 ?
    P4 C42 H42C . . 109.5 ?
    H42A C42 H42B . . 109.5 ?
    H42A C42 H42C . . 109.5 ?
    H42B C42 H42C . . 109.5 ?
    P4 C43 H43A . . 109.5 ?
    P4 C43 H43B . . 109.5 ?
    P4 C43 H43C . . 109.5 ?
    H43A C43 H43B . . 109.5 ?
    H43A C43 H43C . . 109.5 ?
    H43B C43 H43C . . 109.5 ?
    P5 C51 H51A . . 109.5 ?
    P5 C51 H51B . . 109.5 ?
    P5 C51 H51C . . 109.5 ?
    H51A C51 H51B . . 109.5 ?
    H51A C51 H51C . . 109.5 ?
    H51B C51 H51C . . 109.5 ?
    P5 C52 H52A . . 109.5 ?
    P5 C52 H52B . . 109.5 ?
    P5 C52 H52C . . 109.5 ?
    H52A C52 H52B . . 109.5 ?
    H52A C52 H52C . . 109.5 ?
    H52B C52 H52C . . 109.5 ?
    P5 C53 H53A . . 109.5 ?
    P5 C53 H53B . . 109.5 ?
    P5 C53 H53C . . 109.5 ?
    H53A C53 H53B . . 109.5 ?
    H53A C53 H53C . . 109.5 ?
    H53B C53 H53C . . 109.5 ?
    P6 C61 H61A . . 109.5 ?
    P6 C61 H61B . . 109.5 ?
    P6 C61 H61C . . 109.5 ?
    H61A C61 H61B . . 109.5 ?
    H61A C61 H61C . . 109.5 ?
    H61B C61 H61C . . 109.5 ?
    P6 C62 H62A . . 109.5 ?
    P6 C62 H62B . . 109.5 ?
    P6 C62 H62C . . 109.5 ?
    H62A C62 H62B . . 109.5 ?
    H62A C62 H62C . . 109.5 ?
    H62B C62 H62C . . 109.5 ?
    P6 C63 H63A . . 109.5 ?
    P6 C63 H63B . . 109.5 ?
    P6 C63 H63C . . 109.5 ?
    H63A C63 H63B . . 109.5 ?
    H63A C63 H63C . . 109.5 ?
    H63B C63 H63C . . 109.5 ?
    C2 O1 H1 . . 109.5 ?
    O1 C2 H2A . . 109.5 ?
    O1 C2 H2B . . 109.5 ?
    O1 C2 H2C . . 109.5 ?
    H2A C2 H2B . . 109.5 ?
    H2A C2 H2C . . 109.5 ?
    H2B C2 H2C . . 109.5 ?
loop_
    _geom_torsion_atom_site_label_1
    _geom_torsion_atom_site_label_2
    _geom_torsion_atom_site_label_3
    _geom_torsion_atom_site_label_4
    _geom_torsion_site_symmetry_1
    _geom_torsion_site_symmetry_2
    _geom_torsion_site_symmetry_3
    _geom_torsion_site_symmetry_4
    _geom_torsion
    _geom_torsion_publ_flag
    Cl1 Rh1 P1 C11 . . . . 36.4(4) ?
    Cl1 Rh1 P1 C12 . . . . 158.6(3) ?
    Cl1 Rh1 P1 C13 . . . . -80.4(3) ?
    Cl1 Rh1 P2 C21 . . . . 166.5(2) ?
    Cl1 Rh1 P2 C22 . . . . -71.8(2) ?
    Cl1 Rh1 P2 C23 . . . . 45.5(2) ?
    Cl1 Rh1 P3 C31 . . . . 130.6(2) ?
    Cl1 Rh1 P3 C32 . . . . 14.5(3) ?
    Cl1 Rh1 P3 C33 . . . . -107.1(2) ?
    Cl2 Rh1 P1 C11 . . . . 129.9(2) ?
    Cl2 Rh1 P1 C12 . . . . -108.0(3) ?
    Cl2 Rh1 P1 C13 . . . . 13.1(2) ?
    Cl2 Rh1 P3 C31 . . . . 43.7(2) ?
    Cl2 Rh1 P3 C32 . . . . -72.3(3) ?
    Cl2 Rh1 P3 C33 . . . . 166.0(2) ?
    Cl3 Rh1 P1 C11 . . . . 41.5(2) ?
    Cl3 Rh1 P1 C12 . . . . 163.7(3) ?
    Cl3 Rh1 P1 C13 . . . . -75.3(2) ?
    Cl3 Rh1 P2 C21 . . . . -107.9(2) ?
    Cl3 Rh1 P2 C22 . . . . 13.9(2) ?
    Cl3 Rh1 P2 C23 . . . . 131.1(2) ?
    P1 Rh1 P2 C21 . . . . -24.0(2) ?
    P1 Rh1 P2 C22 . . . . 97.7(2) ?
    P1 Rh1 P2 C23 . . . . -145.0(2) ?
    P1 Rh1 P3 C31 . . . . -48.7(2) ?
    P1 Rh1 P3 C32 . . . . -164.8(3) ?
    P1 Rh1 P3 C33 . . . . 73.5(2) ?
    P2 Rh1 P1 C11 . . . . -50.5(2) ?
    P2 Rh1 P1 C12 . . . . 71.7(3) ?
    P2 Rh1 P1 C13 . . . . -167.3(2) ?
    P2 Rh1 P3 C31 . . . . -145.7(2) ?
    P2 Rh1 P3 C32 . . . . 98.3(3) ?
    P2 Rh1 P3 C33 . . . . -23.4(2) ?
    P3 Rh1 P1 C11 . . . . -147.2(2) ?
    P3 Rh1 P1 C12 . . . . -25.0(3) ?
    P3 Rh1 P1 C13 . . . . 96.0(2) ?
    P3 Rh1 P2 C21 . . . . 73.1(2) ?
    P3 Rh1 P2 C22 . . . . -165.1(2) ?
    P3 Rh1 P2 C23 . . . . -47.9(2) ?
    Cl4 Rh2 P5 C51 . . . . 111.9(2) ?
    Cl4 Rh2 P5 C52 . . . . -8.4(2) ?
    Cl4 Rh2 P5 C53 . . . . -125.53(19) ?
    Cl4 Rh2 P6 C61 . . . . 72.9(2) ?
    Cl4 Rh2 P6 C62 . . . . -42.6(2) ?
    Cl4 Rh2 P6 C63 . . . . -165.5(2) ?
    Cl5 Rh2 P4 C41 . . . . -38.0(2) ?
    Cl5 Rh2 P4 C42 . . . . -159.7(2) ?
    Cl5 Rh2 P4 C43 . . . . 79.1(3) ?
    Cl5 Rh2 P6 C61 . . . . -14.1(2) ?
    Cl5 Rh2 P6 C62 . . . . -129.6(2) ?
    Cl5 Rh2 P6 C63 . . . . 107.5(2) ?
    Cl6 Rh2 P4 C41 . . . . -122.7(2) ?
    Cl6 Rh2 P4 C42 . . . . 115.6(2) ?
    Cl6 Rh2 P4 C43 . . . . -5.6(3) ?
    Cl6 Rh2 P5 C51 . . . . -161.7(2) ?
    Cl6 Rh2 P5 C52 . . . . 77.9(2) ?
    Cl6 Rh2 P5 C53 . . . . -39.2(2) ?
    P4 Rh2 P5 C51 . . . . -67.3(2) ?
    P4 Rh2 P5 C52 . . . . 172.3(2) ?
    P4 Rh2 P5 C53 . . . . 55.2(2) ?
    P4 Rh2 P6 C61 . . . . -99.5(2) ?
    P4 Rh2 P6 C62 . . . . 145.0(2) ?
    P4 Rh2 P6 C63 . . . . 22.1(2) ?
    P5 Rh2 P4 C41 . . . . 151.7(2) ?
    P5 Rh2 P4 C42 . . . . 30.0(2) ?
    P5 Rh2 P4 C43 . . . . -91.3(3) ?
    P5 Rh2 P6 C61 . . . . 164.96(19) ?
    P5 Rh2 P6 C62 . . . . 49.5(2) ?
    P5 Rh2 P6 C63 . . . . -73.4(2) ?
    P6 Rh2 P4 C41 . . . . 55.3(2) ?
    P6 Rh2 P4 C42 . . . . -66.4(2) ?
    P6 Rh2 P4 C43 . . . . 172.4(3) ?
    P6 Rh2 P5 C51 . . . . 27.6(2) ?
    P6 Rh2 P5 C52 . . . . -92.7(2) ?
    P6 Rh2 P5 C53 . . . . 150.16(19) ?
loop_
    _geom_hbond_atom_site_label_D
    _geom_hbond_atom_site_label_H
    _geom_hbond_atom_site_label_A
    _geom_hbond_site_symmetry_A
    _geom_hbond_distance_DH
    _geom_hbond_distance_HA
    _geom_hbond_distance_DA
    _geom_hbond_angle_DHA
    O1 H1 Cl6 2 0.82 2.47 3.184(5) 146.5
_iucr_refine_instructions_details
;
TITL RhP3Cl3MeOH in P2(1)/n
CELL 0.71073 16.0993 15.591 16.4152 90 115.084 90
ZERR 4 0.0016 0.0009 0.0014 0 0.013 0
LATT 1
SYMM 0.5-X,0.5+Y,0.5-Z
SFAC C H O P Cl Rh
UNIT 76 232 4 24 24 8
EQIV $1 0.5-X,0.5+Y,0.5-Z
L.S. 4
PLAN  2
TEMP 24.85
HTAB O1 Cl6_$1
FREE O1 Cl6_$1
BOND
MORE -1
BOND $H
CONF
fmap 2
acta 50
OMIT -4 2 6
OMIT -3 0 3
OMIT -2 3 1
REM <olex2.extras>
REM <HklSrc "%./RhP3Cl3MeOH.hkl">
REM </olex2.extras>
WGHT    0.028600    4.179300
EXTI    0.005190
FVAR       0.24051
RH1   6    0.766349    0.661318    0.087859    11.00000    0.02304    0.02200 =
         0.02360    0.00271    0.01137    0.00153
CL1   5    0.828659    0.799544    0.074766    11.00000    0.04048    0.03009 =
         0.06307    0.01476    0.02509   -0.00037
CL2   5    0.656512    0.677641   -0.069323    11.00000    0.03898    0.06410 =
         0.02609    0.00605    0.00960    0.00691
CL3   5    0.874868    0.600449    0.036060    11.00000    0.04518    0.05630 =
         0.04232    0.00408    0.02731    0.01726
P1    4    0.727960    0.521264    0.093737    11.00000    0.04111    0.02443 =
         0.04342   -0.00091    0.01857   -0.00389
P2    4    0.874647    0.669336    0.234061    11.00000    0.03026    0.03106 =
         0.02822    0.00046    0.00952    0.00230
P3    4    0.648732    0.719712    0.114036    11.00000    0.02653    0.03411 =
         0.03731    0.00179    0.01719    0.00286
C11   1    0.822972    0.446155    0.138191    11.00000    0.06532    0.02726 =
         0.06811    0.00385    0.01458    0.01128
AFIX 137
H11A  2    0.860510    0.452378    0.106118    11.00000   -1.50000
H11B  2    0.799597    0.388659    0.131094    11.00000   -1.50000
H11C  2    0.859042    0.457720    0.200865    11.00000   -1.50000
AFIX   0
C12   1    0.663056    0.491067    0.156730    11.00000    0.10246    0.04247 =
         0.11385    0.01275    0.07629   -0.01267
AFIX 137
H12A  2    0.694856    0.510222    0.217820    11.00000   -1.50000
H12B  2    0.656525    0.429824    0.155728    11.00000   -1.50000
H12C  2    0.603482    0.517197    0.129937    11.00000   -1.50000
AFIX   0
C13   1    0.659638    0.477907   -0.017113    11.00000    0.06243    0.04306 =
         0.06360   -0.01539    0.01209   -0.00874
AFIX 137
H13A  2    0.601089    0.506045   -0.042614    11.00000   -1.50000
H13B  2    0.650918    0.417500   -0.012470    11.00000   -1.50000
H13C  2    0.690695    0.487198   -0.055006    11.00000   -1.50000
AFIX   0
C21   1    0.871867    0.596878    0.320310    11.00000    0.07837    0.05971 =
         0.03561    0.00858    0.02167    0.00216
AFIX 137
H21A  2    0.813184    0.600771    0.322167    11.00000   -1.50000
H21B  2    0.919143    0.612693    0.377798    11.00000   -1.50000
H21C  2    0.881814    0.539088    0.306296    11.00000   -1.50000
AFIX   0
C22   1    0.989337    0.655034    0.243040    11.00000    0.02510    0.08085 =
         0.05004    0.00334    0.00231    0.00979
AFIX 137
H22A  2    0.997946    0.596236    0.231034    11.00000   -1.50000
H22B  2    1.032881    0.669901    0.302676    11.00000   -1.50000
H22C  2    0.998259    0.691351    0.200192    11.00000   -1.50000
AFIX   0
C23   1    0.881000    0.771802    0.288202    11.00000    0.05742    0.04402 =
         0.04550   -0.01754    0.00839   -0.00867
AFIX 137
H23A  2    0.858212    0.815984    0.243378    11.00000   -1.50000
H23B  2    0.943612    0.783859    0.328234    11.00000   -1.50000
H23C  2    0.844547    0.769916    0.321712    11.00000   -1.50000
AFIX   0
C31   1    0.534885    0.677273    0.045655    11.00000    0.02884    0.08649 =
         0.05431   -0.00408    0.01573   -0.00429
AFIX 137
H31A  2    0.521736    0.683022   -0.016856    11.00000   -1.50000
H31B  2    0.490207    0.708621    0.058041    11.00000   -1.50000
H31C  2    0.532665    0.617789    0.059713    11.00000   -1.50000
AFIX   0
C32   1    0.634384    0.831635    0.086291    11.00000    0.06863    0.04245 =
         0.13108    0.02194    0.07019    0.02632
AFIX 137
H32A  2    0.689156    0.862058    0.123838    11.00000   -1.50000
H32B  2    0.583528    0.853650    0.095844    11.00000   -1.50000
H32C  2    0.622787    0.839107    0.024340    11.00000   -1.50000
AFIX   0
C33   1    0.650230    0.716020    0.224838    11.00000    0.04914    0.08133 =
         0.04336   -0.00954    0.02699    0.00694
AFIX 137
H33A  2    0.654193    0.657448    0.244177    11.00000   -1.50000
H33B  2    0.594988    0.741313    0.222731    11.00000   -1.50000
H33C  2    0.702304    0.747339    0.266383    11.00000   -1.50000
AFIX   0
RH2   6    0.299367    0.830039    0.117383    11.00000    0.02546    0.02435 =
         0.02755    0.00091    0.01264    0.00468
CL4   5    0.446975    0.892622    0.142459    11.00000    0.02951    0.06414 =
         0.06159    0.00139    0.02530    0.00001
CL5   5    0.292375    0.773291   -0.024414    11.00000    0.07201    0.04010 =
         0.03658   -0.00301    0.02754    0.01017
CL6   5    0.384033    0.698982    0.184026    11.00000    0.07066    0.04165 =
         0.05179    0.01401    0.02965    0.03078
P4    4    0.157964    0.768928    0.074205    11.00000    0.03721    0.03102 =
         0.05114   -0.00060    0.01448   -0.00755
P5    4    0.317810    0.861906    0.260568    11.00000    0.03129    0.03422 =
         0.02812    0.00239    0.01336    0.00457
P6    4    0.242553    0.961553    0.057022    11.00000    0.02834    0.02441 =
         0.02973    0.00033    0.01179    0.00111
C41   1    0.084432    0.776669   -0.045177    11.00000    0.05044    0.06812 =
         0.06182   -0.01311   -0.00079   -0.01857
AFIX 137
H41A  2    0.078627    0.835699   -0.063409    11.00000   -1.50000
H41B  2    0.024962    0.753950   -0.057093    11.00000   -1.50000
H41C  2    0.110786    0.744455   -0.078221    11.00000   -1.50000
AFIX   0
C42   1    0.081790    0.805124    0.123305    11.00000    0.04015    0.07070 =
         0.07878    0.00352    0.03149   -0.00860
AFIX 137
H42A  2    0.108519    0.791955    0.186380    11.00000   -1.50000
H42B  2    0.023727    0.776558    0.094257    11.00000   -1.50000
H42C  2    0.072930    0.865959    0.115186    11.00000   -1.50000
AFIX   0
C43   1    0.162228    0.654074    0.093619    11.00000    0.07950    0.03270 =
         0.10121    0.00210    0.03153   -0.01337
AFIX 137
H43A  2    0.194921    0.626890    0.063505    11.00000   -1.50000
H43B  2    0.100951    0.631702    0.070613    11.00000   -1.50000
H43C  2    0.193067    0.642881    0.157006    11.00000   -1.50000
AFIX   0
C51   1    0.246042    0.941555    0.280052    11.00000    0.06148    0.04650 =
         0.04292    0.00041    0.02955    0.01589
AFIX 137
H51A  2    0.256235    0.996542    0.259579    11.00000   -1.50000
H51B  2    0.261169    0.944440    0.343193    11.00000   -1.50000
H51C  2    0.182754    0.925820    0.247691    11.00000   -1.50000
AFIX   0
C52   1    0.431323    0.901089    0.330683    11.00000    0.04491    0.06592 =
         0.03321    0.00201    0.00440   -0.00291
AFIX 137
H52A  2    0.476086    0.860659    0.330196    11.00000   -1.50000
H52B  2    0.437645    0.908192    0.391131    11.00000   -1.50000
H52C  2    0.440648    0.955267    0.308034    11.00000   -1.50000
AFIX   0
C53   1    0.305924    0.770546    0.323071    11.00000    0.06345    0.04391 =
         0.04504    0.01343    0.03100    0.00531
AFIX 137
H53A  2    0.244755    0.748153    0.293681    11.00000   -1.50000
H53B  2    0.317662    0.788155    0.383013    11.00000   -1.50000
H53C  2    0.349060    0.726937    0.325627    11.00000   -1.50000
AFIX   0
C61   1    0.245519    0.975005   -0.050753    11.00000    0.06437    0.03864 =
         0.04712    0.00929    0.03233    0.01111
AFIX 137
H61A  2    0.306200    0.963074   -0.045181    11.00000   -1.50000
H61B  2    0.229169    1.032923   -0.071087    11.00000   -1.50000
H61C  2    0.202767    0.936185   -0.093401    11.00000   -1.50000
AFIX   0
C62   1    0.308850    1.052246    0.119817    11.00000    0.05849    0.03039 =
         0.05340   -0.00557    0.01159   -0.01307
AFIX 137
H62A  2    0.312359    1.051103    0.179665    11.00000   -1.50000
H62B  2    0.279834    1.104457    0.090525    11.00000   -1.50000
H62C  2    0.369564    1.049339    0.122606    11.00000   -1.50000
AFIX   0
C63   1    0.127199    0.997089    0.034663    11.00000    0.03523    0.04178 =
         0.04987    0.00599    0.01743    0.01132
AFIX 137
H63A  2    0.083218    0.959262   -0.008184    11.00000   -1.50000
H63B  2    0.117968    1.054295    0.010806    11.00000   -1.50000
H63C  2    0.119567    0.996453    0.089575    11.00000   -1.50000
AFIX   0
O1    3    0.030603    1.041305    0.183256    11.00000    0.14470    0.09467 =
         0.07663   -0.02008    0.04040   -0.02204
AFIX 147
H1    2    0.032743    1.091272    0.199621    11.00000   -1.50000
AFIX   0
C2    1   -0.002984    0.990289    0.231127    11.00000    0.06336    0.08433 =
         0.06286    0.00052    0.02590   -0.00321
AFIX 137
H2A   2   -0.035527    0.942546    0.194610    11.00000   -1.50000
H2B   2   -0.043855    1.023244    0.247637    11.00000   -1.50000
H2C   2    0.047055    0.969572    0.284451    11.00000   -1.50000
HKLF 4
REM  RhP3Cl3MeOH in P2(1)/n
REM R1 =  0.0286 for   4171 Fo > 4sig(Fo)  and  0.0375 for all   4858 data
REM    328 parameters refined using      0 restraints
END
WGHT      0.0286      4.1810
REM Highest difference peak  1.031,  deepest hole -0.408,  1-sigma level  0.080
Q1    1  -0.0441  1.0708  0.2269  11.00000  0.05    1.03
Q2    1   0.2994  0.8266  0.1934  11.00000  0.05    0.44
REM The information below was added by Olex2.
REM
REM R1 = 0.0286 for 4171 Fo > 4sig(Fo) and 0.0375 for all 6201 data
REM n/a parameters refined using n/a restraints
REM Highest difference peak 1.03, deepest hole -0.41
REM Mean Shift 0, Max Shift 0.003.
REM +++ Tabular Listing of Refinement Information +++
REM R1_all = 0.0375
REM R1_gt = 0.0286
REM wR_ref = 0.0709
REM GOOF = 1.079
REM Shift_max = 0.003
REM Shift_mean = 0
REM Reflections_all = 6201
REM Reflections_gt = 4171
REM Parameters = n/a
REM Hole = -0.41
REM Peak = 1.03
REM Flack = n/a
;
