# Supplementary material for: Crystal structures of fac-tri­chlorido­tris­(tri­methyl­phosphane-κP)rhodium(III) monohydrate and fac-tri­chlorido­tris­(tri­methyl­phosphane-κP)rhodium(III) methanol hemisolvate: rhodium structures that are isotypic with their iridium analogs
Source: Acta Crystallogr E Crystallogr Commun. 2015 Jan 31;71(Pt 2):226–30. doi: 10.1107/S2056989015001516 (PMC4384550; doi:10.1107/S2056989015001516)
Supplement: Supplementary file 2 [file e-71-00226-RhP3Cl3watersup4.mol]

rhp3cl3water
  --CCDC--120114    3D                              

 46 44  0  0  0  0  0  0  0  0999 V2000
    0.0612   -2.4795   -3.0342 Rh     0
    2.2523   -3.3425   -2.3597 Cl     0
    0.2277   -0.8671   -1.2057 Cl     0
   -0.8747   -4.0388   -1.4124 Cl     0
    1.2952   -1.2056   -4.4641 P      0
   -1.9333   -1.4170   -3.4305 P      0
   -0.3183   -4.1523   -4.5542 P      0
    0.5062   -0.3137   -5.8452 C      0
    0.1179   -0.9464   -6.4549 H      0
    1.1650    0.2115   -6.3060 H      0
   -0.1812    0.2621   -5.5041 H      0
    2.6378   -2.0547   -5.3335 C      0
    3.2362   -2.4452   -4.6932 H      0
    3.1167   -1.4237   -5.8758 H      0
    2.2715   -2.7444   -5.8923 H      0
    2.1996    0.1049   -3.6125 C      0
    1.5781    0.6951   -3.1823 H      0
    2.7221    0.5984   -4.2490 H      0
    2.7811   -0.2838   -2.9544 H      0
   -1.9164    0.3914   -3.2205 C      0
   -1.6231    0.6075   -2.3320 H      0
   -2.7991    0.7385   -3.3605 H      0
   -1.3131    0.7810   -3.8595 H      0
   -3.2112   -1.9589   -2.2734 C      0
   -3.4487   -2.8692   -2.4631 H      0
   -3.9848   -1.3993   -2.3676 H      0
   -2.8772   -1.8956   -1.3760 H      0
   -2.7633   -1.5539   -5.0293 C      0
   -2.2103   -1.1652   -5.7116 H      0
   -3.6025   -1.0884   -4.9949 H      0
   -2.9186   -2.4796   -5.2317 H      0
    0.8874   -5.4934   -4.4259 C      0
    1.7698   -5.1444   -4.5621 H      0
    0.6983   -6.1578   -5.0929 H      0
    0.8320   -5.8911   -3.5540 H      0
   -1.9137   -5.0097   -4.3394 C      0
   -1.9747   -5.3523   -3.4445 H      0
   -1.9723   -5.7365   -4.9644 H      0
   -2.6325   -4.3932   -4.4959 H      0
   -0.3357   -3.8219   -6.3327 C      0
   -0.8926   -3.0599   -6.5109 H      0
   -0.6820   -4.5867   -6.7973 H      0
    0.5574   -3.6430   -6.6331 H      0
    1.7366   -6.1786   -0.6186 O      0
    2.4613   -6.6893   -0.2164 H      0
    1.1510   -5.4418   -0.8656 H      0
  1  2  1
  1  3  1
  1  4  1
  1  5  1
  1  6  1
  1  7  1
  5  8  1
  5 12  1
  5 16  1
  6 20  1
  6 24  1
  6 28  1
  7 32  1
  7 36  1
  7 40  1
  8  9  1
  8 10  1
  8 11  1
 12 13  1
 12 14  1
 12 15  1
 16 17  1
 16 18  1
 16 19  1
 20 21  1
 20 22  1
 20 23  1
 24 25  1
 24 26  1
 24 27  1
 28 29  1
 28 30  1
 28 31  1
 32 33  1
 32 34  1
 32 35  1
 36 37  1
 36 38  1
 36 39  1
 40 41  1
 40 42  1
 40 43  1
 44 45  1
 44 46  1
M  END
$$$$
