# Supplementary material for: Crystal structures of fac-tri­chlorido­tris­(tri­methyl­phosphane-κP)rhodium(III) monohydrate and fac-tri­chlorido­tris­(tri­methyl­phosphane-κP)rhodium(III) methanol hemisolvate: rhodium structures that are isotypic with their iridium analogs
Source: Acta Crystallogr E Crystallogr Commun. 2015 Jan 31;71(Pt 2):226–30. doi: 10.1107/S2056989015001516 (PMC4384550; doi:10.1107/S2056989015001516)
Supplement: Supplementary file 3 [file e-71-00226-RhP3Cl3MeOHsup3.hkl]

# 
# h,k,l, Fc-squared, Fo-squared, sigma(Fo-squared) and status flag 
# 
data_RhP3Cl3MeOH
_shelx_title ' RhP3Cl3MeOH in P2(1)/n' 
_shelx_refln_list_code          4 
_shelx_F_calc_maximum      536.28 
_exptl_crystal_F_000      1848.00 
_reflns_d_resolution_high  0.9288 
 
loop_ 
 _symmetry_equiv_pos_as_xyz 
 'x, y, z' 
 '-x+1/2, y+1/2, -z+1/2' 
 '-x, -y, -z' 
 'x-1/2, -y-1/2, z-1/2' 
 
_cell_length_a    16.0993 
_cell_length_b    15.5910 
_cell_length_c    16.4152 
_cell_angle_alpha  90.000 
_cell_angle_beta  115.084 
_cell_angle_gamma  90.000 
 
_shelx_F_squared_multiplier     1.000 
 
loop_ 
 _refln_index_h 
 _refln_index_k 
 _refln_index_l 
 _refln_F_squared_calc 
 _refln_F_squared_meas 
 _refln_F_squared_sigma 
 _refln_observed_status 
   2   0   0   287592.91   330895.81   4612.58 o 
   4   0   0      328.00      329.15     31.34 o 
   6   0   0     4423.83     4691.60    166.20 o 
   8   0   0     2076.76     2234.23    113.98 o 
  10   0   0     3321.45     3475.03    189.49 o 
  12   0   0      510.41      667.00     76.65 o 
  14   0   0       12.12      -86.79     86.79 o 
   1   1   0     1937.53     2114.66     27.38 o 
   2   1   0    30526.69    34469.86    782.88 o 
   3   1   0     9624.77     9928.68    255.84 o 
   4   1   0    26995.45    27827.83    190.19 o 
   5   1   0     2898.68     3152.40    180.79 o 
   6   1   0    41772.80    40234.79    286.60 o 
   7   1   0     9539.76     9230.47    162.21 o 
   8   1   0    40209.03    41064.78    347.62 o 
   9   1   0      621.39      563.68     54.01 o 
  10   1   0    11182.03    10850.19    221.81 o 
  11   1   0       56.84       61.59     43.37 o 
  12   1   0     2277.97     2280.94     77.23 o 
  13   1   0     3332.93     3138.21    115.82 o 
  14   1   0     6735.08     6585.10    189.27 o 
  15   1   0     1818.57     1852.69    124.09 o 
   0   2   0    88241.32   101893.25   1876.81 o 
   1   2   0   236378.56   289077.19  14303.31 o 
   2   2   0    14944.98    15800.55    160.63 o 
   3   2   0    15678.60    14848.44    180.83 o 
   4   2   0    25119.66    25218.50    258.98 o 
   5   2   0    23029.01    25325.06    299.65 o 
   6   2   0    14351.96    14224.52    243.29 o 
   7   2   0      490.05      482.26     49.51 o 
   8   2   0     3174.89     2959.05    154.32 o 
   9   2   0      889.07     1143.49     65.99 o 
  10   2   0     1210.15     1199.11     73.82 o 
  11   2   0      129.39      316.44     65.54 o 
  12   2   0      370.77      407.54     72.48 o 
  13   2   0     2152.99     2143.46    107.02 o 
  14   2   0      852.84      613.60     97.10 o 
  15   2   0      299.14      482.17     92.53 o 
   1   3   0    16366.92    16304.13    189.35 o 
   2   3   0    14326.15    14083.36    171.82 o 
   3   3   0    18509.58    18720.89    212.52 o 
   4   3   0    13776.83    13556.10    205.86 o 
   5   3   0    67563.53    64786.51   2370.47 o 
   6   3   0     4755.93     5432.64    174.56 o 
   7   3   0    50775.14    49255.55    506.45 o 
   8   3   0    12659.69    11805.49    282.95 o 
   9   3   0    37405.95    34971.70    492.34 o 
  10   3   0      384.06      449.11     65.22 o 
  11   3   0     6799.23     6883.75    267.98 o 
  12   3   0     2403.07     2294.33    120.44 o 
  13   3   0      164.77      274.25     78.68 o 
  14   3   0        1.48       69.50     81.25 o 
  15   3   0      405.78      414.26     91.33 o 
   0   4   0       56.85      118.63     24.38 o 
   1   4   0    60560.18    62320.55   2366.72 o 
   2   4   0     1041.60     1168.06     59.92 o 
   3   4   0    20946.85    22788.04    252.99 o 
   4   4   0     2120.58     2243.56    106.41 o 
   5   4   0       91.09      274.26     37.01 o 
   6   4   0     1875.09     1864.13     92.09 o 
   7   4   0     9362.21     8811.01    240.98 o 
   8   4   0     1411.07     1453.40     74.05 o 
   9   4   0     2483.57     2508.81    126.31 o 
  10   4   0      522.80      523.98     62.81 o 
  11   4   0     1837.86     1785.71     93.13 o 
  12   4   0     2991.48     2971.49    151.47 o 
  13   4   0     1320.29     1202.99     94.75 o 
  14   4   0      227.50       47.73     85.77 o 
  15   4   0     2471.48     2615.21    132.34 o 
   1   5   0    69701.53    71390.95   1569.05 o 
   2   5   0    21573.16    22471.14    262.54 o 
   3   5   0     9948.09    11404.80    199.84 o 
   4   5   0    35259.19    35713.83    366.85 o 
   5   5   0    14246.59    14511.02    255.19 o 
   6   5   0    18233.73    18829.68    310.00 o 
   7   5   0    19692.30    19258.67    334.11 o 
   8   5   0    11627.44    11047.35    291.30 o 
   9   5   0    10388.33    10365.08    294.48 o 
  10   5   0     5342.88     4974.41    238.93 o 
  11   5   0      471.31      456.75     72.84 o 
  12   5   0     1704.07     1850.36     90.83 o 
  13   5   0     1544.46     1515.40     93.56 o 
  14   5   0      370.53      371.18     88.04 o 
   0   6   0    99689.82   102326.97   2976.97 o 
   1   6   0     1526.26     1489.69     58.91 o 
   2   6   0    58738.95    61808.35   2278.35 o 
   3   6   0    16401.06    16537.07    257.07 o 
   4   6   0    18049.42    17333.00    277.06 o 
   5   6   0     1552.14     1727.70     86.78 o 
   6   6   0      406.99      312.00     48.28 o 
   7   6   0     2002.41     1973.83    106.44 o 
   8   6   0     1589.68     1505.88     81.34 o 
   9   6   0      987.54      882.94     65.99 o 
  10   6   0     1182.46     1232.71     78.47 o 
  11   6   0     1200.27     1179.06     80.02 o 
  12   6   0      342.50      180.06     84.06 o 
  13   6   0      242.91      262.34     83.01 o 
  14   6   0        1.39      170.63     83.67 o 
   1   7   0    12116.85    13889.67    358.06 o 
   2   7   0      643.91      585.56     43.99 o 
   3   7   0    19376.73    19310.62    299.41 o 
   4   7   0    18429.85    18740.04    305.33 o 
   5   7   0     1699.04     1474.31     84.18 o 
   6   7   0     3316.31     3346.36    169.78 o 
   7   7   0       64.36      170.13     51.18 o 
   8   7   0     3782.04     3687.53    165.24 o 
   9   7   0       10.82      -28.01     56.88 o 
  10   7   0      879.43     1000.00     75.48 o 
  11   7   0       29.39      135.37     74.51 o 
  12   7   0      517.00      404.32     87.54 o 
  13   7   0      913.50      989.77     91.05 o 
  14   7   0       12.20       26.80     83.15 o 
   0   8   0    12951.09    13107.67    247.72 o 
   1   8   0    31369.26    30796.62    293.46 o 
   2   8   0     7332.09     6931.98    198.56 o 
   3   8   0    52860.16    52799.22    524.97 o 
   4   8   0       24.05       79.70     47.54 o 
   5   8   0    21524.96    21039.29    358.34 o 
   6   8   0       47.63       59.99     50.66 o 
   7   8   0     9196.77     9159.74    272.31 o 
   8   8   0      100.70       49.45     55.50 o 
   9   8   0        7.06       90.59     63.10 o 
  10   8   0      577.10      557.35     72.33 o 
  11   8   0     1104.68     1079.00     88.31 o 
  12   8   0      421.13      360.49     84.93 o 
  13   8   0     1454.87     1560.71    100.99 o 
   1   9   0     5671.06     5810.53    137.32 o 
   2   9   0     3412.35     3433.04    169.33 o 
   3   9   0    33992.54    34986.88    449.74 o 
   4   9   0      122.79      324.92     50.49 o 
   5   9   0    11141.74    11524.74    292.09 o 
   6   9   0      711.31      723.43     62.15 o 
   7   9   0     1072.21     1123.45     64.26 o 
   8   9   0      217.54      336.89     61.05 o 
   9   9   0     5797.88     5450.80    244.12 o 
  10   9   0      644.07      738.57     83.24 o 
  11   9   0      610.62      548.51     85.82 o 
  12   9   0       66.32      154.39     83.51 o 
  13   9   0      970.81      963.47     98.15 o 
   0  10   0     3071.44     3182.05    156.94 o 
   1  10   0     1933.69     1902.90     63.39 o 
   2  10   0    20425.99    19105.00    347.19 o 
   3  10   0     1653.12     1421.06     68.51 o 
   4  10   0    20916.45    21279.78    381.07 o 
   5  10   0      608.81      665.81     60.58 o 
   6  10   0     1438.16     1382.05     69.67 o 
   7  10   0       76.76       19.36     61.72 o 
   8  10   0       88.04      131.75     65.36 o 
   9  10   0     1069.84     1018.72     84.16 o 
  10  10   0       12.06       33.71     80.73 o 
  11  10   0     3573.11     4072.64    191.99 o 
  12  10   0      788.24      893.86     94.66 o 
   1  11   0     1448.51     1403.43     47.13 o 
   2  11   0       12.87       36.65     51.00 o 
   3  11   0      657.21      579.66     57.29 o 
   4  11   0     7280.46     7705.81    253.93 o 
   5  11   0      233.55       10.03     61.40 o 
   6  11   0     9898.64     8925.29    282.21 o 
   7  11   0      169.21      208.20     66.23 o 
   8  11   0    12533.95    12552.51    325.79 o 
   9  11   0     1469.12     1475.24     93.04 o 
  10  11   0     7477.17     7293.56    256.12 o 
  11  11   0     2350.65     2485.77    122.27 o 
   0  12   0    10154.10     9937.14    272.20 o 
   1  12   0     1197.45     1240.42     75.27 o 
   2  12   0     8303.22     8379.21    261.82 o 
   3  12   0      969.58      898.20     63.55 o 
   4  12   0     2903.86     2963.41    143.66 o 
   5  12   0     2041.68     1712.48     94.53 o 
   6  12   0      378.03      317.59     72.48 o 
   7  12   0      504.56      514.53     75.43 o 
   8  12   0      328.68      260.48     80.25 o 
  10  12   0      656.43      702.85     90.50 o 
   1  13   0      163.84      135.08     42.48 o 
   2  13   0     3511.47     3521.54    181.51 o 
   3  13   0     2942.33     2743.60    153.89 o 
   4  13   0     1843.36     1912.69     98.48 o 
   5  13   0     5775.83     5626.03    232.83 o 
   6  13   0     1212.66     1407.51     83.82 o 
   7  13   0     4271.82     4537.83    212.38 o 
   8  13   0     1588.60     1675.09     95.29 o 
   9  13   0     3736.56     3887.35    179.83 o 
   0  14   0     4502.54     4186.58    206.80 o 
   1  14   0    37701.23    36899.41    618.06 o 
   2  14   0     1194.94     1289.23     80.19 o 
   3  14   0     6792.29     6634.57    232.61 o 
   4  14   0     1363.77     1256.23     84.88 o 
   5  14   0      248.82      305.93     73.33 o 
   6  14   0     1313.78     1329.81     86.77 o 
   7  14   0      328.67      359.05     80.42 o 
   8  14   0       70.05      205.74     77.80 o 
   1  15   0     3128.36     3425.26    164.11 o 
   2  15   0       58.99       13.83     73.48 o 
   3  15   0     4983.80     4556.81    209.61 o 
   4  15   0      126.48       49.28     73.66 o 
   5  15   0     1644.09     1512.27     92.35 o 
   6  15   0      221.41      204.92     76.78 o 
   7  15   0     3157.92     2843.83    170.64 o 
   0  16   0    11271.82    11233.83    270.31 o 
   1  16   0    14499.98    14127.97    624.01 o 
   2  16   0     5816.71     5593.79    218.50 o 
   3  16   0      686.17      860.85     82.37 o 
   4  16   0     2120.93     2096.32    100.90 o 
 -15   0   1    15703.98    15488.26    358.22 o 
 -13   0   1     5703.92     5645.36    253.81 o 
 -11   0   1      119.96      251.76     59.48 o 
  -9   0   1    11662.79    11623.82    294.28 o 
  -7   0   1    36020.57    34299.29    400.10 o 
  -5   0   1     3114.89     3781.04    120.63 o 
  -3   0   1     5361.69     4930.96    101.10 o 
   1   0   1     3295.02     3556.79     69.38 o 
   3   0   1     2143.82     2624.41     93.21 o 
   5   0   1    22289.49    21864.46    277.58 o 
   7   0   1    11455.60    10947.62    250.20 o 
   9   0   1    31854.27    30560.20    467.25 o 
  11   0   1     3930.38     4289.71    218.26 o 
  13   0   1     8336.80     7930.65    294.40 o 
  15   0   1     3421.42     3700.96    169.50 o 
 -16   1   1      132.01      331.94     64.06 o 
 -15   1   1     3332.09     3330.32    117.51 o 
 -14   1   1      673.27      649.18     98.98 o 
 -13   1   1    14589.66    14557.14    257.09 o 
 -12   1   1     1675.53     1638.79     59.76 o 
 -11   1   1    19446.26    18952.12    289.41 o 
 -10   1   1    12005.35    11563.53    357.81 o 
  -9   1   1    39736.50    39369.60    515.84 o 
  -8   1   1     6919.63     6803.17    151.69 o 
  -7   1   1       11.57       17.41     31.05 o 
  -6   1   1    15046.22    16571.86    177.67 o 
  -5   1   1     6279.38     7004.77    115.01 o 
  -4   1   1    10268.90     9455.23    110.44 o 
  -3   1   1      355.35      342.56     16.10 o 
  -2   1   1      130.50       57.64     23.54 o 
  -1   1   1      165.60      257.52     16.96 o 
   0   1   1      799.33      965.54     14.48 o 
   1   1   1     3910.54     4223.71     36.98 o 
   2   1   1     3035.26     3286.93    117.73 o 
   3   1   1     4715.80     5002.02     82.70 o 
   4   1   1      209.45      198.85    107.97 o 
   5   1   1     1381.07     1213.27     48.88 o 
   6   1   1    12509.21    12630.83    172.62 o 
   7   1   1    17890.37    17172.66    215.16 o 
   8   1   1     5040.89     4654.76    162.62 o 
   9   1   1    10156.66     9990.28    329.82 o 
  10   1   1      462.61      534.43     46.06 o 
  11   1   1     1717.31     1878.72    132.90 o 
  12   1   1       66.70      103.96     52.01 o 
  13   1   1      580.60      547.85     63.70 o 
  14   1   1     1693.56     1649.39    201.01 o 
  15   1   1     2870.90     2882.81    210.15 o 
 -15   2   1     3067.50     2823.62    159.55 o 
 -14   2   1     4963.38     4587.49    227.08 o 
 -13   2   1     2532.82     2401.62    145.10 o 
 -12   2   1     3489.44     3388.70    162.59 o 
 -11   2   1     2809.69     2329.16    133.97 o 
 -10   2   1     2816.28     2739.88    128.82 o 
  -9   2   1    13260.39    13271.75    302.94 o 
  -8   2   1    14855.79    15383.90    296.63 o 
  -7   2   1      581.14      793.58     47.27 o 
  -6   2   1    29313.51    28156.38    329.86 o 
  -5   2   1     2502.96     2273.18    108.55 o 
  -4   2   1     4643.22     4944.97    119.71 o 
  -3   2   1       59.55       -9.68     25.94 o 
  -2   2   1        6.38      100.62     20.40 o 
  -1   2   1      550.63      380.10     56.89 o 
   0   2   1     1352.59     1315.77     67.89 o 
   1   2   1     2231.04     2622.13     87.46 o 
   2   2   1     6246.14     6327.11    117.42 o 
   3   2   1     2333.79     2589.73     90.37 o 
   4   2   1     9382.46     9678.21    174.68 o 
   5   2   1     1186.32     1034.40     44.60 o 
   6   2   1      514.13      800.91     47.61 o 
   7   2   1     2685.60     2982.96    149.33 o 
   8   2   1    67248.55    67960.30    654.48 o 
   9   2   1     1984.71     2069.18    106.40 o 
  10   2   1    16036.29    16390.51    368.75 o 
  11   2   1     1343.88     1502.46     77.28 o 
  12   2   1     3861.80     3515.11    184.55 o 
  13   2   1     3385.17     3424.20    181.22 o 
  14   2   1     2817.42     2855.90    152.90 o 
  15   2   1     3934.81     3792.68    196.19 o 
 -15   3   1      487.58      376.08     95.15 o 
 -14   3   1     9360.97     9178.11    287.54 o 
 -13   3   1      256.45      231.40     81.46 o 
 -12   3   1    17860.80    17678.06    400.95 o 
 -11   3   1     2067.99     2208.91    117.30 o 
 -10   3   1    58272.24    58938.41    676.17 o 
  -9   3   1     1614.78     1805.21     96.97 o 
  -8   3   1    57353.44    56426.11    571.74 o 
  -7   3   1       90.06       -6.05     43.06 o 
  -6   3   1      367.80      514.37     41.54 o 
  -5   3   1      495.60      516.94     38.79 o 
  -4   3   1      693.92      850.39     38.84 o 
  -3   3   1     1275.59     1483.30     72.54 o 
  -1   3   1      290.07      326.05     20.00 o 
   0   3   1     3332.78     3355.33     58.85 o 
   1   3   1     6369.36     7146.58    140.69 o 
   2   3   1      694.56      701.03     32.79 o 
   3   3   1     3869.73     4299.00    111.22 o 
   4   3   1    17026.39    16993.43    235.67 o 
   5   3   1      792.20      672.25     41.77 o 
   6   3   1    46956.71    47195.59    464.80 o 
   7   3   1     6077.00     6600.11    209.81 o 
   8   3   1    21321.16    20355.10    371.88 o 
   9   3   1     5981.39     6003.87    237.03 o 
  10   3   1      527.99      424.65     62.99 o 
  11   3   1     3617.39     3518.11    191.85 o 
  12   3   1       91.91      131.40     73.48 o 
  13   3   1      632.54      724.33     88.42 o 
  14   3   1      974.90      853.61     96.42 o 
  15   3   1       84.46       15.39     89.91 o 
 -15   4   1     1333.33     1314.16    100.97 o 
 -14   4   1     1879.31     1919.26    104.18 o 
 -13   4   1      526.64      533.93     83.05 o 
 -12   4   1     1632.66     1497.12     86.67 o 
 -11   4   1     3503.74     3362.12    161.42 o 
 -10   4   1      712.33      729.84     68.03 o 
  -9   4   1      576.02      597.49     58.50 o 
  -8   4   1     6046.08     6285.38    221.88 o 
  -7   4   1     7749.08     7569.50    215.04 o 
  -6   4   1    19224.83    18784.46    290.49 o 
  -5   4   1      149.23      236.95     35.63 o 
  -4   4   1    28948.71    29600.67    309.49 o 
  -3   4   1     1308.97     1280.83     64.31 o 
  -2   4   1     4435.09     5041.19    119.41 o 
  -1   4   1     1464.63     1691.70     55.83 o 
   0   4   1     1020.97     1107.29     40.93 o 
   1   4   1     6343.34     6789.18     92.35 o 
   2   4   1    23459.57    24490.82    254.19 o 
   3   4   1     3180.89     3069.38    125.25 o 
   4   4   1    23595.34    23515.88    288.43 o 
   5   4   1      987.37     1091.90     45.42 o 
   6   4   1     4230.15     3967.02    166.03 o 
   7   4   1    16078.49    15300.04    306.70 o 
   8   4   1    35418.38    35827.07    486.31 o 
   9   4   1    21650.04    21663.33    412.72 o 
  10   4   1    17475.00    17146.54    384.55 o 
  11   4   1     2841.75     2621.15    127.14 o 
  12   4   1     5013.55     5021.73    240.59 o 
  13   4   1     3248.76     3382.83    167.44 o 
  14   4   1     3773.30     3537.28    166.99 o 
 -15   5   1     2708.59     2728.52    149.39 o 
 -14   5   1        9.76      -12.45     84.02 o 
 -13   5   1    16951.61    16460.02    359.95 o 
 -12   5   1     1630.17     1675.73     88.22 o 
 -11   5   1    25416.64    27121.36    463.63 o 
 -10   5   1     8310.47     8616.67    288.72 o 
  -9   5   1    26573.88    26749.63    442.64 o 
  -8   5   1     1916.32     1675.58     92.70 o 
  -7   5   1     4158.71     4321.52    170.93 o 
  -6   5   1        5.40      -41.49     41.49 o 
  -5   5   1       82.71      137.12     39.08 o 
  -4   5   1     6817.97     7517.94    176.48 o 
  -3   5   1      631.12      659.10     35.00 o 
  -2   5   1     1409.26     1624.59     80.99 o 
  -1   5   1    23587.22    24022.03    222.00 o 
   0   5   1     3496.97     4021.58    216.31 o 
   1   5   1    12290.32    12963.16    139.32 o 
   2   5   1     3911.52     4029.82    132.18 o 
   3   5   1    14143.07    14553.32    226.67 o 
   4   5   1    20368.35    20763.36    288.89 o 
   5   5   1    16123.40    16764.71    284.94 o 
   6   5   1     4007.44     3837.82    171.42 o 
   7   5   1    19709.91    19601.37    350.29 o 
   8   5   1     2042.76     2036.94     90.09 o 
   9   5   1     3830.49     4075.81    197.97 o 
  10   5   1     4124.10     4029.44    205.80 o 
  11   5   1      294.49      296.10     70.22 o 
  12   5   1       11.10      132.77     77.10 o 
  13   5   1      167.98      175.68     82.31 o 
  14   5   1       14.84      -40.97     86.44 o 
 -15   6   1     2872.11     2801.83    120.78 o 
 -14   6   1       78.46       79.53     83.85 o 
 -13   6   1     1974.80     2004.76    102.64 o 
 -12   6   1      404.84      339.74     84.42 o 
 -11   6   1       15.11      -56.36     71.05 o 
 -10   6   1      411.94      479.56     65.57 o 
  -9   6   1     2979.98     2658.69    137.87 o 
  -8   6   1      436.62      502.14     56.93 o 
  -7   6   1     1480.13     1936.40     90.54 o 
  -6   6   1      423.93      488.36     48.80 o 
  -5   6   1    14799.41    14731.31    265.20 o 
  -4   6   1     3759.33     3872.42    157.09 o 
  -3   6   1    10751.64    11407.39    212.11 o 
  -2   6   1       21.66      118.60     33.54 o 
  -1   6   1     3775.02     3985.55     94.98 o 
   0   6   1     1498.05     1511.44     49.26 o 
   1   6   1     3804.38     3993.23     94.25 o 
   2   6   1     8093.55     7871.37    181.81 o 
   3   6   1     5856.01     5798.52    170.36 o 
   4   6   1    15591.12    15741.07    273.42 o 
   5   6   1     4971.73     4852.79    180.95 o 
   6   6   1      829.14      770.41     58.20 o 
   7   6   1    14088.25    15317.26    321.32 o 
   8   6   1      550.18      511.39     59.88 o 
   9   6   1    16456.98    16016.21    369.39 o 
  10   6   1      392.66      361.55     69.20 o 
  11   6   1    11029.41    11108.18    315.84 o 
  12   6   1      879.26      907.57     88.63 o 
  13   6   1     5864.43     5737.72    232.16 o 
  14   6   1       91.53      -87.31     87.31 o 
 -14   7   1     2086.67     2037.57    107.66 o 
 -13   7   1     5281.99     5666.60    233.58 o 
 -12   7   1    10593.16    10432.03    305.95 o 
 -11   7   1    10878.88    10773.16    320.79 o 
 -10   7   1     4791.95     4702.13    224.48 o 
  -9   7   1     1086.30     1130.08     64.09 o 
  -8   7   1       23.03       31.46     53.94 o 
  -7   7   1      591.20      710.71     53.66 o 
  -6   7   1      123.11      326.48     48.07 o 
  -5   7   1       25.51       83.85     42.88 o 
  -4   7   1     3554.68     3204.97    151.60 o 
  -3   7   1      784.60      771.64     45.91 o 
  -2   7   1     6819.90     7227.66    187.66 o 
  -1   7   1     2610.79     2822.13     91.74 o 
   0   7   1    11889.06    12752.91    159.80 o 
   1   7   1       70.13      150.93     78.50 o 
   2   7   1    14887.25    14761.81    256.98 o 
   3   7   1     2464.73     2600.04    111.87 o 
   4   7   1    12688.96    13555.90    268.15 o 
   5   7   1     5647.63     5813.50    207.49 o 
   6   7   1     4669.17     4887.55    196.58 o 
   7   7   1      271.12      246.48     57.08 o 
   8   7   1      537.71      647.37     59.36 o 
   9   7   1     7562.29     7812.82    270.92 o 
  10   7   1        8.82       20.57     67.60 o 
  11   7   1     1493.71     1437.11     92.87 o 
  12   7   1       36.41      -46.68     82.12 o 
  13   7   1      523.48      507.41     90.83 o 
 -14   8   1     3240.16     3005.35    161.81 o 
 -13   8   1      597.11      351.75     90.66 o 
 -12   8   1     2856.61     3046.50    151.03 o 
 -11   8   1      300.75      267.22     81.46 o 
 -10   8   1      566.33      676.40     73.54 o 
  -9   8   1      418.09      444.61     66.26 o 
  -8   8   1     1102.56     1071.94     68.08 o 
  -7   8   1     3173.55     3391.22    186.13 o 
  -6   8   1     1187.74     1060.63     63.08 o 
  -5   8   1      229.71      253.39     49.12 o 
  -4   8   1     2649.20     2496.79    124.54 o 
  -3   8   1      616.14      576.54     50.73 o 
  -2   8   1       25.79       78.15     45.30 o 
  -1   8   1        1.12       48.15     28.10 o 
   0   8   1      245.81      254.58     44.54 o 
   1   8   1     2956.77     2538.71     86.57 o 
   2   8   1     2411.43     2327.29    112.17 o 
   3   8   1     5014.36     5470.97    190.48 o 
   4   8   1     3651.28     3522.63    173.06 o 
   5   8   1      201.33       66.59     52.06 o 
   6   8   1     9441.09     9963.93    276.47 o 
   7   8   1       12.82       89.21     52.73 o 
   8   8   1     4496.04     4876.59    225.12 o 
   9   8   1      192.44      297.27     70.04 o 
  10   8   1     8496.55     8660.98    295.15 o 
  11   8   1     2660.87     2619.14    118.89 o 
  12   8   1     6459.98     6054.47    239.51 o 
  13   8   1     2571.80     2761.13    141.90 o 
 -13   9   1      507.40      613.61     93.94 o 
 -12   9   1    16565.82    16675.24    354.16 o 
 -11   9   1      164.47      126.75     82.83 o 
 -10   9   1    15419.38    15361.93    350.68 o 
  -9   9   1      105.43       71.24     65.88 o 
  -8   9   1        4.63       98.54     58.09 o 
  -7   9   1     1384.30     1543.56     65.51 o 
  -6   9   1       11.54      -24.55     52.56 o 
  -5   9   1     1716.01     1859.37     85.53 o 
  -4   9   1      148.80       92.35     51.19 o 
  -3   9   1        0.95       13.48     49.27 o 
  -2   9   1     3824.92     3997.45    176.29 o 
  -1   9   1      950.80      923.70     44.44 o 
   0   9   1     1468.47     1340.51     77.62 o 
   1   9   1     1366.85     1715.66     62.19 o 
   2   9   1      361.48      410.22     49.14 o 
   3   9   1     1942.05     2146.68    106.24 o 
   4   9   1     6601.64     6302.64    233.03 o 
   5   9   1     8662.14     8506.97    263.33 o 
   6   9   1     5200.92     5530.57    224.46 o 
   7   9   1     1081.56      950.21     66.68 o 
   8   9   1     4119.75     4123.57    179.46 o 
   9   9   1     2885.27     2728.12    124.52 o 
  10   9   1     1268.38     1435.19     91.11 o 
  11   9   1     3509.93     3189.41    172.87 o 
  12   9   1      478.59      667.05     89.09 o 
 -12  10   1     1723.20     1536.00    103.62 o 
 -11  10   1     2991.29     2962.97    154.52 o 
 -10  10   1      250.00      195.25     80.24 o 
  -9  10   1       37.41       23.51     69.67 o 
  -8  10   1      384.99      361.89     66.95 o 
  -7  10   1     1208.34     1156.19     70.51 o 
  -6  10   1      291.88      348.18     55.52 o 
  -5  10   1     1239.61     1249.35     72.95 o 
  -4  10   1      343.83      491.47     57.43 o 
  -3  10   1      395.17      422.50     56.58 o 
  -2  10   1       27.25      -35.27     47.02 o 
  -1  10   1      370.15      335.82     34.37 o 
   0  10   1        1.17       16.82     32.48 o 
   1  10   1      128.63      134.84     48.42 o 
   2  10   1     3671.98     3552.31    186.70 o 
   3  10   1     2348.43     2358.67    122.44 o 
   4  10   1     1795.20     1881.93     88.47 o 
   5  10   1     4524.24     4345.81    215.43 o 
   6  10   1      368.59      422.95     66.60 o 
   7  10   1     8242.64     8258.48    266.89 o 
   8  10   1     6691.58     6600.13    248.44 o 
   9  10   1     3437.03     3239.19    191.68 o 
  10  10   1     8528.46     8572.76    275.63 o 
  11  10   1     2860.74     2891.34    135.38 o 
  12  10   1     5222.99     5315.57    216.19 o 
 -12  11   1     1142.98     1086.27     96.27 o 
 -11  11   1    13052.85    13344.53    309.01 o 
 -10  11   1     3129.81     2892.06    153.69 o 
  -9  11   1    11325.65    11660.14    312.22 o 
  -8  11   1      617.46      756.37     77.35 o 
  -7  11   1     6008.62     5912.21    241.08 o 
  -6  11   1     2165.61     2205.15    110.35 o 
  -5  11   1     2429.07     2464.62    103.13 o 
  -4  11   1      147.96      157.71     50.84 o 
  -3  11   1      399.11      473.86     54.84 o 
  -2  11   1     3238.35     3241.22    166.80 o 
  -1  11   1     1761.45     1695.38     57.60 o 
   0  11   1     1915.32     1984.89     72.16 o 
   1  11   1      594.94      527.30     40.41 o 
   2  11   1      233.29      317.54     51.02 o 
   3  11   1     1012.82      889.53     59.93 o 
   4  11   1        5.83      133.81     55.15 o 
   5  11   1    15940.40    15948.46    350.79 o 
   6  11   1     7152.60     7341.23    256.40 o 
   7  11   1     7762.47     8056.83    266.68 o 
   8  11   1     4743.47     4954.46    238.89 o 
   9  11   1      978.13      966.89     89.33 o 
  10  11   1     1104.93     1048.55     94.54 o 
  11  11   1      349.10      419.42     87.69 o 
 -11  12   1     1246.79     1143.75     97.84 o 
 -10  12   1      294.36      380.14     83.19 o 
  -9  12   1      655.09      735.07     86.17 o 
  -8  12   1      551.54      508.50     83.22 o 
  -7  12   1     7745.65     7548.20    258.38 o 
  -6  12   1     1932.79     1920.51     90.00 o 
  -5  12   1     6093.77     6374.88    235.54 o 
  -4  12   1       16.04      -60.85     60.85 o 
  -3  12   1      289.04      279.16     59.84 o 
  -2  12   1      405.01      492.35     58.47 o 
  -1  12   1      715.50      750.67     41.70 o 
   0  12   1       11.72       93.59     36.36 o 
   1  12   1       39.72       84.32     36.25 o 
   2  12   1        2.91       40.97     53.59 o 
   3  12   1     1618.61     1646.48     77.49 o 
   4  12   1     2759.06     2918.76    143.62 o 
   5  12   1        2.54      -30.25     65.17 o 
   6  12   1     3381.34     3062.04    165.44 o 
   7  12   1     4049.23     4089.12    200.53 o 
   8  12   1      119.26      195.73     81.09 o 
   9  12   1     7611.79     7921.48    254.02 o 
  10  12   1      100.56      134.34     84.37 o 
 -10  13   1     4494.67     4544.37    204.34 o 
  -9  13   1     3470.84     3019.59    170.92 o 
  -8  13   1     1938.82     2029.25    110.60 o 
  -6  13   1     6371.66     5990.72    235.44 o 
  -5  13   1      108.64      122.94     71.06 o 
  -4  13   1     3978.03     4075.37    190.14 o 
  -3  13   1      315.60      349.73     64.17 o 
  -2  13   1      906.03      948.59     68.56 o 
  -1  13   1      473.25      549.39    105.10 o 
   0  13   1     1588.86     1609.10    126.01 o 
   1  13   1      276.63      283.84     43.48 o 
   2  13   1     3519.88     3495.88    174.90 o 
   3  13   1      162.97      221.34     64.15 o 
   4  13   1     4856.33     4824.14    219.46 o 
   5  13   1     6085.18     5989.82    241.28 o 
   6  13   1      951.21      940.20     85.35 o 
   7  13   1    14880.88    14505.83    328.14 o 
   8  13   1      902.97      938.85     90.35 o 
   9  13   1     2419.98     2360.80    109.26 o 
  -9  14   1      113.65      154.92     82.99 o 
  -8  14   1     3900.87     4006.00    184.91 o 
  -7  14   1     2276.18     2035.65    109.08 o 
  -6  14   1     2991.51     3047.09    136.81 o 
  -5  14   1      532.02      389.79     78.20 o 
  -4  14   1     1243.74     1057.88     82.96 o 
  -3  14   1       28.76        3.11     72.44 o 
  -2  14   1      567.04      447.44     75.61 o 
  -1  14   1       51.48       63.76     84.02 o 
   0  14   1      953.67      978.71     55.39 o 
   1  14   1     1315.82     1319.02    173.05 o 
   2  14   1     1907.81     1901.06     98.48 o 
   3  14   1     1395.14     1263.58     85.41 o 
   4  14   1      892.48      873.30     79.45 o 
   5  14   1     2218.58     2231.99    111.34 o 
   6  14   1       84.87      165.12     74.52 o 
   7  14   1       60.90      120.50     79.36 o 
   8  14   1      308.95      362.84     82.67 o 
  -7  15   1     1341.59     1317.24     93.00 o 
  -6  15   1        6.85      -25.76     76.41 o 
  -5  15   1     2716.19     2777.80    118.52 o 
  -4  15   1       87.24      181.54     71.23 o 
  -3  15   1     1264.99     1042.59     87.29 o 
  -2  15   1        7.47       20.40     73.13 o 
  -1  15   1     2010.79     2039.78    103.51 o 
   0  15   1       22.99      -18.81     52.85 o 
   1  15   1     1771.19     1872.72     65.34 o 
   2  15   1       31.72       51.69     73.65 o 
   3  15   1     2770.51     2803.71    138.32 o 
   4  15   1       95.37      201.77     70.89 o 
   5  15   1      610.85      585.85     84.43 o 
   6  15   1     1849.43     1885.36     97.74 o 
  -5  16   1       45.86       40.80     75.38 o 
  -4  16   1       36.47      105.81     72.78 o 
  -3  16   1      314.34      254.93     76.79 o 
  -2  16   1       91.38      139.36     75.21 o 
  -1  16   1     1348.18     1385.99     64.96 o 
   0  16   1      539.52      593.37     63.75 o 
   1  16   1     1451.39     1538.37     63.38 o 
   2  16   1      236.24      258.53     75.23 o 
   3  16   1      187.77      296.38     75.39 o 
   4  16   1      190.72       95.45     79.54 o 
 -16   0   2      228.99       74.71     94.25 o 
 -14   0   2     4048.78     4009.24    204.72 o 
 -12   0   2      148.81      241.92     66.40 o 
 -10   0   2    13474.64    13637.37    328.57 o 
  -8   0   2    24229.32    24062.80    357.95 o 
  -6   0   2    58462.65    62425.20   2295.25 o 
  -4   0   2    45104.45    44282.12   1595.22 o 
  -2   0   2   115723.56   124694.55   2375.87 o 
   0   0   2    21301.78    21090.26    577.20 o 
   2   0   2    22526.68    22487.90    217.40 o 
   4   0   2     4952.70     4994.21    144.89 o 
   6   0   2    11261.45    11991.75    251.90 o 
   8   0   2     6274.79     5916.62    231.81 o 
  10   0   2      750.59      820.02     66.99 o 
  12   0   2     2271.19     2327.83    113.46 o 
  14   0   2      950.54      854.60     97.63 o 
 -16   1   2       37.88       -0.26     92.84 o 
 -15   1   2      541.14      545.06     68.32 o 
 -14   1   2      961.63      881.63    112.27 o 
 -13   1   2      827.08      791.81     86.21 o 
 -12   1   2     3341.97     3191.44    112.32 o 
 -11   1   2      853.43     1002.25    104.07 o 
 -10   1   2       32.95      -14.83     44.93 o 
  -9   1   2      713.48      763.12     57.92 o 
  -8   1   2     5795.30     5298.98    139.21 o 
  -7   1   2       71.47       69.25     46.25 o 
  -6   1   2     7795.74     8068.77    134.39 o 
  -5   1   2    21079.80    21387.24    179.89 o 
  -4   1   2     1719.59     1903.18     63.31 o 
  -3   1   2    36777.04    38706.39    954.30 o 
  -2   1   2   129784.87   142063.62   1861.72 o 
  -1   1   2    78743.79    82047.43   1272.83 o 
   0   1   2   196243.59   216621.83   5037.71 o 
   1   1   2    40036.31    40654.16    954.03 o 
   2   1   2     5362.10     5472.32     80.71 o 
   3   1   2     4559.80     4896.08    134.20 o 
   4   1   2    11623.42    11479.76    144.94 o 
   5   1   2    11419.16    11173.17    153.02 o 
   6   1   2     9459.88     8746.04    155.06 o 
   7   1   2      532.99      596.87     36.90 o 
   8   1   2     6338.01     6406.67    169.99 o 
   9   1   2     2764.95     2474.18    104.68 o 
  10   1   2     1073.05      974.08     48.86 o 
  11   1   2       11.55      -24.08     49.72 o 
  12   1   2       14.76      126.55     53.22 o 
  13   1   2      596.51      412.52     66.56 o 
  14   1   2       13.14       45.18     62.28 o 
 -16   2   2       89.06      105.47     88.00 o 
 -15   2   2     1147.24     1023.53     99.57 o 
 -14   2   2       60.02       88.87     83.16 o 
 -13   2   2      122.29        4.67     76.77 o 
 -12   2   2      754.93      623.52     72.53 o 
 -11   2   2     6433.29     6972.13    271.36 o 
 -10   2   2     4482.98     4459.91    212.50 o 
  -9   2   2    15856.44    15194.36    320.63 o 
  -8   2   2     1249.04     1159.70     58.27 o 
  -7   2   2    46787.71    48281.46    475.57 o 
  -6   2   2     1251.72     1256.85     57.11 o 
  -5   2   2    47051.39    46766.80   1922.97 o 
  -4   2   2    23874.19    26470.12    256.91 o 
  -3   2   2    19870.57    21747.55    213.25 o 
  -2   2   2      291.89      345.74     20.79 o 
  -1   2   2    15220.19    15623.35    768.47 o 
   0   2   2     1616.94     1949.14     47.50 o 
   1   2   2        7.60       -1.85     14.87 o 
   2   2   2     1071.57     1108.68     50.75 o 
   3   2   2      529.91      634.99     29.11 o 
   4   2   2      195.45      204.83     35.46 o 
   5   2   2     3521.69     3514.71    138.37 o 
   6   2   2    21385.76    21341.95    316.91 o 
   7   2   2     1724.34     1532.36     88.53 o 
   8   2   2    31100.39    30165.08    442.65 o 
   9   2   2      244.50      275.18     60.19 o 
  10   2   2     2409.78     2113.97    107.64 o 
  11   2   2     2591.53     2619.84    127.95 o 
  12   2   2      499.50      499.30     81.66 o 
  13   2   2       21.23       52.21     85.58 o 
  14   2   2      461.66      484.36     93.93 o 
 -16   3   2      922.15      891.40    100.22 o 
 -15   3   2      944.14     1055.77     97.98 o 
 -13   3   2     7796.60     7822.55    285.44 o 
 -12   3   2     1387.68     1355.44     80.23 o 
 -11   3   2    16195.21    15431.04    372.69 o 
 -10   3   2      389.64      691.18     65.92 o 
  -9   3   2    21057.52    21240.46    369.14 o 
  -8   3   2      836.90      965.60     53.88 o 
  -7   3   2     5869.18     6224.44    196.04 o 
  -6   3   2    53132.62    52767.81   2204.85 o 
  -5   3   2    42855.23    43782.46   1820.55 o 
  -4   3   2    20351.03    22741.19    249.13 o 
  -3   3   2     8158.14     8327.94    145.63 o 
  -2   3   2     4013.34     4730.49    111.27 o 
  -1   3   2    36129.34    35846.82   1763.31 o 
   0   3   2     4980.04     4936.36    118.04 o 
   1   3   2     1814.86     1907.86     57.61 o 
   2   3   2      589.61      771.12     35.53 o 
   3   3   2    39209.19    38902.72   1675.62 o 
   4   3   2     3569.36     3598.15    128.37 o 
   5   3   2    14303.85    13885.82    246.25 o 
   6   3   2      103.68      204.91     40.46 o 
   7   3   2     9326.92     9579.25    251.75 o 
   8   3   2       22.05      -26.97     53.59 o 
   9   3   2     3012.81     2884.42    133.70 o 
  10   3   2      497.06      407.31     68.69 o 
  11   3   2      112.11      101.84     69.51 o 
  12   3   2      426.16      295.64     81.82 o 
  13   3   2      390.77      504.39     86.83 o 
  14   3   2       90.14      155.95     88.00 o 
 -15   4   2     1089.62      870.19     97.13 o 
 -14   4   2       73.78      148.86     81.43 o 
 -13   4   2      104.87      222.87     77.98 o 
 -12   4   2     4154.37     4165.12    193.22 o 
 -11   4   2     2605.51     2416.52    118.80 o 
 -10   4   2     5579.99     5275.71    255.49 o 
  -9   4   2    11082.97    10573.88    283.09 o 
  -8   4   2     8904.37     8287.77    244.94 o 
  -7   4   2    27511.85    25772.57    362.77 o 
  -6   4   2    21586.37    20886.05    300.88 o 
  -5   4   2    54178.43    53910.04   2175.84 o 
  -4   4   2    12929.04    12743.72    207.18 o 
  -3   4   2    29261.19    27896.60    282.12 o 
  -2   4   2     8033.69     8441.00    149.98 o 
  -1   4   2     1315.07     1486.23     52.14 o 
   0   4   2     5841.23     6468.75    198.08 o 
   1   4   2     2249.03     2411.76     93.89 o 
   2   4   2    37117.01    37385.15   1637.67 o 
   3   4   2    10715.22    11911.52    204.89 o 
   4   4   2    11978.89    12988.91    230.63 o 
   5   4   2    13939.66    13610.73    254.96 o 
   6   4   2     2925.07     3192.56    150.77 o 
   7   4   2    19848.05    20848.73    357.53 o 
   8   4   2      108.65       99.25     58.27 o 
   9   4   2    11329.92    10858.35    309.18 o 
  10   4   2     4384.93     4569.97    200.13 o 
  11   4   2      425.82      547.18     72.31 o 
  12   4   2     6283.10     6165.73    252.15 o 
  13   4   2      371.13      253.74     88.56 o 
  14   4   2      305.20      378.93     89.41 o 
 -15   5   2     1454.61     1401.00    104.28 o 
 -14   5   2     2254.10     2511.04    127.13 o 
 -13   5   2       79.65       87.31     81.26 o 
 -12   5   2    12055.84    12172.39    334.18 o 
 -11   5   2        1.89       68.80     65.87 o 
 -10   5   2    11912.25    11484.96    322.89 o 
  -9   5   2      833.35      914.35     61.30 o 
  -8   5   2    10853.82    12443.62    285.01 o 
  -7   5   2     1510.77     1498.48     71.66 o 
  -6   5   2      435.28      539.31     46.39 o 
  -5   5   2      272.06      374.23     40.66 o 
  -4   5   2    27016.73    26413.38    311.43 o 
  -3   5   2    31375.04    30539.19    322.96 o 
  -2   5   2    48520.02    45419.79   1875.00 o 
  -1   5   2    17008.85    17612.86    527.53 o 
   0   5   2    66524.06    70503.81   1675.09 o 
   1   5   2     7595.05     7134.30    156.52 o 
   2   5   2     9267.26     9090.12    187.44 o 
   3   5   2     4857.79     4686.39    152.45 o 
   4   5   2     7523.03     8212.69    200.29 o 
   5   5   2     5179.84     5092.05    182.48 o 
   6   5   2     6457.07     6352.05    213.33 o 
   7   5   2     7463.32     7032.30    240.37 o 
   8   5   2      409.41      584.09     59.00 o 
   9   5   2      194.42      212.19     60.70 o 
  10   5   2     1433.25     1502.95     79.19 o 
  11   5   2      798.46      931.58     81.01 o 
  12   5   2      174.72       69.17     82.83 o 
  13   5   2      748.28      874.45     88.78 o 
  14   5   2     1722.10     1792.12    107.95 o 
 -15   6   2      785.92      588.57     96.91 o 
 -14   6   2      726.54      655.53     93.28 o 
 -13   6   2      586.43      733.29     87.21 o 
 -12   6   2     3131.79     2577.71    185.72 o 
 -11   6   2     1640.89     1687.46     81.65 o 
 -10   6   2     7943.15     8712.25    280.92 o 
  -9   6   2       21.20       13.14     59.13 o 
  -8   6   2     5028.39     4735.21    206.33 o 
  -7   6   2       46.22       27.84     51.35 o 
  -6   6   2    30818.25    29587.67    394.69 o 
  -5   6   2       14.21       82.12     39.24 o 
  -4   6   2    82669.27    77666.11   2861.09 o 
  -3   6   2    13085.63    13720.55    235.61 o 
  -2   6   2    40706.83    38229.00    371.53 o 
  -1   6   2       88.20      165.85     25.25 o 
   0   6   2     1082.29     1441.08     51.05 o 
   1   6   2    37479.89    39531.29    378.58 o 
   2   6   2     2305.76     2607.84    122.71 o 
   3   6   2    15720.87    16449.07    274.66 o 
   4   6   2    11140.71    11294.20    242.60 o 
   5   6   2     2301.37     2408.84    125.84 o 
   6   6   2     1741.31     1502.76     69.76 o 
   7   6   2      188.32       82.84     56.72 o 
   8   6   2     4553.75     4744.77    228.03 o 
   9   6   2      180.26      136.10     63.81 o 
  10   6   2       12.66       54.63     68.11 o 
  11   6   2     1312.06     1417.48     91.11 o 
  12   6   2       54.80       47.89     80.74 o 
  13   6   2     1268.87     1316.83     99.40 o 
 -14   7   2     1172.68     1364.99     98.18 o 
 -13   7   2     1568.38     1567.58    102.06 o 
 -12   7   2     1441.54     1431.13     92.35 o 
 -11   7   2     1851.67     1854.33     86.35 o 
 -10   7   2      310.74      535.00     67.80 o 
  -9   7   2       33.30       97.34     55.32 o 
  -8   7   2      346.77      276.97     59.68 o 
  -7   7   2     1526.26     1392.89     61.92 o 
  -6   7   2      331.23      339.61     52.08 o 
  -5   7   2     8615.65     9351.30    229.78 o 
  -4   7   2    12230.72    12198.00    250.84 o 
  -3   7   2    23291.40    22870.72    323.73 o 
  -2   7   2    71992.30    68571.82   2572.98 o 
  -1   7   2    21672.39    22248.60    481.16 o 
   0   7   2    40429.82    40740.70    878.55 o 
   1   7   2     5904.15     4987.19    118.15 o 
   2   7   2    25546.95    25643.51    337.78 o 
   3   7   2     4853.69     5199.29    180.21 o 
   4   7   2    19996.74    20705.34    337.00 o 
   5   7   2    12243.53    12756.99    288.18 o 
   6   7   2    18575.55    18645.26    353.79 o 
   7   7   2     3150.87     2933.54    129.56 o 
   8   7   2      394.90      269.36     62.28 o 
   9   7   2     1789.12     1748.66     90.16 o 
  10   7   2    13169.02    13107.12    333.61 o 
  11   7   2      472.84      627.46     83.04 o 
  12   7   2      791.89      831.08     88.44 o 
  13   7   2     2151.48     2392.03    110.27 o 
 -14   8   2      264.90      306.27     91.14 o 
 -13   8   2     3593.29     3402.11    179.66 o 
 -12   8   2      845.61      984.91     90.53 o 
 -11   8   2     5340.56     5361.05    250.68 o 
 -10   8   2      242.10      246.79     69.70 o 
  -9   8   2     3427.66     3835.33    179.66 o 
  -8   8   2     1015.45     1036.46     62.01 o 
  -7   8   2     2843.81     2706.40    147.26 o 
  -6   8   2      189.64       40.47     53.61 o 
  -5   8   2    54693.39    54846.72    573.58 o 
  -4   8   2    46568.00    45729.73    502.66 o 
  -3   8   2    84603.30    81591.34   3178.24 o 
  -2   8   2    23062.96    22968.53    337.23 o 
  -1   8   2     7879.72     7693.04    145.03 o 
   0   8   2       79.64       90.69     28.98 o 
   1   8   2     4771.92     4559.48    122.22 o 
   2   8   2    11128.52    11014.17    248.89 o 
   3   8   2     4410.11     4488.31    185.78 o 
   4   8   2    13619.35    14268.63    304.18 o 
   5   8   2       13.61       79.35     53.07 o 
   6   8   2     6386.46     6638.13    248.12 o 
   7   8   2       64.09       97.51     54.12 o 
   8   8   2     5219.61     4931.85    224.29 o 
   9   8   2       29.64      -34.58     68.98 o 
  10   8   2        0.23      -78.66     78.66 o 
  11   8   2     1068.74      896.70     91.94 o 
  12   8   2     1162.11     1200.46     95.58 o 
 -13   9   2     1075.74     1215.73    100.42 o 
 -12   9   2      440.27      410.50     89.09 o 
 -11   9   2     7274.34     7500.75    264.26 o 
 -10   9   2      324.05      409.58     74.03 o 
  -9   9   2     3436.65     3389.13    168.66 o 
  -8   9   2      437.08      385.29     60.55 o 
  -7   9   2      185.47      263.38     54.30 o 
  -6   9   2     4973.74     5229.54    223.43 o 
  -5   9   2     7127.00     6516.82    241.86 o 
  -4   9   2    12572.42    13177.93    297.07 o 
  -3   9   2    36564.60    36287.73    459.79 o 
  -2   9   2     5115.36     5232.76    197.94 o 
  -1   9   2    28061.49    26537.43    670.02 o 
   0   9   2       31.89       11.55     35.53 o 
   1   9   2    12652.94    13341.69    196.80 o 
   2   9   2      666.87      563.35     53.50 o 
   3   9   2    26757.52    26870.41    409.92 o 
   4   9   2      450.52      631.56     60.73 o 
   5   9   2    20816.26    20525.48    393.47 o 
   6   9   2      294.70      250.28     58.12 o 
   7   9   2     3463.22     3182.17    173.03 o 
   8   9   2     2134.37     2441.83    123.34 o 
   9   9   2     8864.59     9062.12    281.94 o 
  10   9   2     3359.29     3160.43    161.39 o 
  11   9   2     3222.15     3103.18    152.81 o 
  12   9   2     1729.72     1724.60    104.14 o 
 -13  10   2     2274.54     2431.59    126.93 o 
 -12  10   2     1327.70     1270.05     99.76 o 
 -11  10   2     3887.39     4423.36    194.54 o 
 -10  10   2     3259.07     3169.44    173.04 o 
  -9  10   2     1946.44     1836.62     86.88 o 
  -8  10   2     8572.78     8478.68    282.83 o 
  -7  10   2      198.19      368.18     61.39 o 
  -6  10   2    13616.63    12766.45    329.99 o 
  -5  10   2    17914.37    17551.30    362.69 o 
  -4  10   2    10785.22    10821.45    286.81 o 
  -3  10   2    35800.59    36329.91    495.80 o 
  -2  10   2      145.83      214.08     51.01 o 
  -1  10   2     1693.73     1693.68     65.71 o 
   0  10   2        8.83      -15.22     32.64 o 
   1  10   2     6780.91     7003.93    165.01 o 
   2  10   2      993.10     1129.20     62.18 o 
   3  10   2    21096.77    20382.20    383.96 o 
   4  10   2       31.32       99.76     53.08 o 
   5  10   2    16864.09    17279.17    366.65 o 
   6  10   2      122.50      168.59     65.01 o 
   7  10   2    10181.23    10137.63    287.47 o 
   8  10   2     1052.51      903.37     83.64 o 
   9  10   2     3804.32     4101.93    201.84 o 
  10  10   2      192.93      122.78     86.12 o 
  11  10   2      489.73      402.38     90.99 o 
 -12  11   2     1917.77     2058.89    105.03 o 
 -11  11   2     3842.81     3683.11    193.79 o 
 -10  11   2     3722.41     3782.55    182.16 o 
  -9  11   2     3926.42     4188.73    199.99 o 
  -8  11   2     3972.97     3439.41    197.97 o 
  -7  11   2       11.15        2.59     62.93 o 
  -6  11   2      639.08      643.63     68.01 o 
  -5  11   2     2359.40     2291.11    120.13 o 
  -4  11   2     8107.65     8801.10    268.72 o 
  -3  11   2      857.46     1099.51     58.87 o 
  -2  11   2    14183.46    13823.63    324.34 o 
  -1  11   2      303.50      386.14     36.94 o 
   0  11   2     2283.91     2329.69     84.95 o 
   1  11   2      260.89      388.42     53.79 o 
   2  11   2     5155.30     5110.95    225.28 o 
   3  11   2     3965.02     4597.34    196.38 o 
   4  11   2     4982.77     5214.78    230.68 o 
   5  11   2     5933.67     6000.02    240.22 o 
   6  11   2     4402.73     4761.86    231.72 o 
   7  11   2       43.32       32.68     73.13 o 
   8  11   2     2189.10     2239.06    113.43 o 
   9  11   2     4714.51     4583.81    218.58 o 
  10  11   2       12.19      -22.13     82.46 o 
 -11  12   2      531.13      523.84     94.11 o 
 -10  12   2     3768.08     3888.29    182.48 o 
  -9  12   2     1588.45     1691.16     95.30 o 
  -8  12   2     5028.85     5089.54    232.18 o 
  -7  12   2      278.83      340.54     75.58 o 
  -6  12   2    10303.00    10127.18    293.62 o 
  -5  12   2       15.94        8.47     64.14 o 
  -4  12   2    10358.07    10090.71    294.77 o 
  -3  12   2      581.26      554.45     62.30 o 
  -2  12   2     3870.18     3926.81    190.22 o 
  -1  12   2      671.88      632.89     41.24 o 
   0  12   2      593.58      606.81     42.10 o 
   1  12   2      444.45      416.98     40.42 o 
   2  12   2      511.36      603.86     63.33 o 
   3  12   2      865.02      918.77     69.77 o 
   4  12   2     6036.30     6263.10    240.37 o 
   5  12   2      386.56      349.94     72.31 o 
   6  12   2     6173.71     6005.92    243.59 o 
   7  12   2      605.87      520.82     86.34 o 
   8  12   2     4671.67     4450.67    221.52 o 
   9  12   2     2262.34     2496.93    121.91 o 
 -10  13   2     1810.78     1844.22    104.32 o 
  -9  13   2      141.42      186.05     79.54 o 
  -8  13   2     1726.57     1794.38     94.80 o 
  -7  13   2     1312.66     1332.16     86.95 o 
  -6  13   2      378.64      553.00     76.63 o 
  -5  13   2     5660.85     5883.36    232.29 o 
  -4  13   2     6680.53     6581.48    244.05 o 
  -3  13   2      669.81      703.84     69.22 o 
  -2  13   2    10430.69     9589.30    286.70 o 
  -1  13   2     7763.61     7542.65    178.18 o 
   0  13   2    12768.38    12357.09    214.91 o 
   1  13   2     5231.75     5134.83    176.07 o 
   2  13   2     9225.36     9484.64    268.71 o 
   3  13   2     1777.25     1704.61    101.76 o 
   4  13   2     8600.67     8568.10    264.80 o 
   5  13   2      307.25      329.48     77.14 o 
   6  13   2     2028.76     1985.93    104.72 o 
   7  13   2     2392.81     2582.41    128.18 o 
   8  13   2       24.49       14.69     83.33 o 
  -9  14   2     1676.03     1603.01    112.97 o 
  -8  14   2        2.65       19.19     77.79 o 
  -7  14   2     1947.95     1679.91    102.80 o 
  -6  14   2     1005.73     1100.56     85.18 o 
  -5  14   2     5700.53     5918.84    228.87 o 
  -4  14   2     5130.73     4783.87    222.79 o 
  -3  14   2    14962.18    14281.72    331.38 o 
  -2  14   2     7639.87     7290.03    258.29 o 
  -1  14   2     9123.95     9105.07    318.90 o 
   0  14   2     1002.61      916.15    121.89 o 
   1  14   2     1012.01      992.76     55.27 o 
   2  14   2      964.83     1005.34     77.04 o 
   3  14   2       35.46      -72.44     72.44 o 
   4  14   2     1137.30     1129.52     83.98 o 
   5  14   2      629.09      685.37     79.94 o 
   6  14   2      395.32      394.89     79.39 o 
   7  14   2     2351.20     2296.09    110.47 o 
  -7  15   2      625.06      622.87     84.78 o 
  -6  15   2       13.75       90.42     75.89 o 
  -5  15   2       60.75       52.39     75.21 o 
  -4  15   2       15.83      162.85     71.40 o 
  -3  15   2     2829.73     2820.20    124.97 o 
  -2  15   2      681.11      657.22     85.66 o 
  -1  15   2    20348.04    20107.91    616.58 o 
   0  15   2     1194.17     1283.94    150.23 o 
   1  15   2    17477.31    17419.37    235.98 o 
   2  15   2     1353.74     1439.87     82.27 o 
   3  15   2     7658.87     7771.69    245.65 o 
   4  15   2      177.52      254.02     74.70 o 
   5  15   2     4243.30     4586.98    197.68 o 
  -5  16   2     1920.64     2092.60    100.18 o 
  -4  16   2      599.59      584.44     82.01 o 
  -3  16   2     7413.46     7421.37    230.30 o 
  -2  16   2     1108.86     1129.89     87.61 o 
  -1  16   2     6516.16     6278.45    157.41 o 
   0  16   2     2649.29     2880.35     98.63 o 
   1  16   2       36.29       79.35     79.70 o 
   2  16   2     4110.09     4106.35    187.04 o 
   3  16   2      306.87      325.31     79.21 o 
 -15   0   3     2555.77     2458.38    114.87 o 
 -13   0   3    11441.15    10877.42    327.07 o 
 -11   0   3      605.82      576.01     65.77 o 
  -9   0   3     3222.86     2861.53    132.22 o 
  -7   0   3    19255.30    20684.08    300.99 o 
  -5   0   3    59929.64    54172.93   2002.90 o 
  -1   0   3        1.64       98.94     35.53 o 
   1   0   3    32932.79    33678.75   1666.65 o 
   3   0   3    73911.59    78863.22   2446.36 o 
   5   0   3     7142.54     6901.65    189.77 o 
   7   0   3    10938.83    10831.76    271.30 o 
   9   0   3     6421.65     5944.74    250.51 o 
  11   0   3     6340.27     6014.34    257.57 o 
  13   0   3      239.82      418.33     90.44 o 
 -16   1   3     2132.15     2086.58     88.37 o 
 -15   1   3    25799.17    25052.99    321.70 o 
 -14   1   3     1735.60     1634.57     70.63 o 
 -13   1   3     8574.83     8176.06    331.86 o 
 -12   1   3      166.17      216.37     55.08 o 
 -11   1   3     1334.90     1360.23     91.51 o 
 -10   1   3       44.31      -40.20     40.20 o 
  -9   1   3     4201.61     4356.34    157.48 o 
  -8   1   3     3601.79     4146.64    183.42 o 
  -7   1   3       98.29       88.27     91.65 o 
  -6   1   3    13546.01    13002.40    160.16 o 
  -5   1   3     1406.88     1574.91     56.60 o 
  -4   1   3        4.13       86.65     20.83 o 
  -3   1   3     3103.59     3430.86     71.34 o 
  -2   1   3     8645.05     8060.00     89.51 o 
  -1   1   3      913.01     1170.03     28.50 o 
   0   1   3      653.87      679.14     32.80 o 
   1   1   3     1127.57     1058.50     50.63 o 
   2   1   3     6846.19     6811.27     97.81 o 
   3   1   3    38330.82    40016.03    347.43 o 
   4   1   3      435.21      450.04     39.90 o 
   5   1   3     3420.44     3537.00    221.32 o 
   6   1   3       25.00       -5.74     32.94 o 
   7   1   3       10.42      -53.33     53.33 o 
   8   1   3     1663.69     1669.48     60.86 o 
   9   1   3        3.26      -28.72     39.07 o 
  10   1   3      887.81      882.79     51.20 o 
  11   1   3     4289.71     4735.10    158.64 o 
  12   1   3     4796.04     4899.23    163.79 o 
  13   1   3    11637.25    10717.95    300.86 o 
  14   1   3     3070.54     2801.97    106.92 o 
 -16   2   3       45.52       86.62     88.69 o 
 -15   2   3     1275.36     1115.02    102.88 o 
 -14   2   3     6826.94     6891.14    273.37 o 
 -13   2   3     2410.90     2330.03    143.01 o 
 -12   2   3     2295.70     2198.69    121.68 o 
 -11   2   3     5101.35     4823.30    232.17 o 
 -10   2   3     2548.59     2535.74    120.96 o 
  -9   2   3     3195.33     3286.98    152.56 o 
  -8   2   3     9564.79     9175.63    237.86 o 
  -7   2   3     6954.97     6429.67    189.06 o 
  -6   2   3     7699.46     8265.85    184.02 o 
  -5   2   3     8291.02     9361.65    184.76 o 
  -4   2   3    10907.96    10799.36    171.94 o 
  -3   2   3      350.32      266.89     27.19 o 
  -2   2   3     1855.23     2080.41     85.26 o 
  -1   2   3     2833.10     2653.89    229.06 o 
   0   2   3      633.39      797.22     30.50 o 
   1   2   3      660.08      653.70     23.96 o 
   2   2   3    21006.88    21675.88    243.12 o 
   3   2   3      805.43      838.10     45.60 o 
   4   2   3    20110.39    21139.82    283.78 o 
   5   2   3     1864.19     2066.37     99.91 o 
   6   2   3    24902.40    24111.29    353.62 o 
   7   2   3      220.96      224.85     49.29 o 
   8   2   3     6132.07     6100.72    240.61 o 
   9   2   3      279.61      198.56     55.87 o 
  10   2   3     2974.30     2885.11    135.00 o 
  11   2   3      221.39      387.38     76.27 o 
  12   2   3     1755.47     1596.33    100.53 o 
  13   2   3      652.99      594.72     93.44 o 
  14   2   3       80.41       82.30     88.00 o 
 -16   3   3     9528.93     9716.54    281.19 o 
 -15   3   3      337.61      126.26     93.05 o 
 -14   3   3    15719.80    15556.97    360.98 o 
 -13   3   3     4082.43     4199.52    221.87 o 
 -12   3   3     8518.79     8386.56    299.62 o 
 -11   3   3      101.08      285.47     59.13 o 
 -10   3   3     1300.29     1350.30     68.29 o 
  -9   3   3     3195.85     3487.59    161.76 o 
  -8   3   3       83.96      127.09     45.82 o 
  -7   3   3     2317.71     2652.18    133.45 o 
  -6   3   3     1235.71     1643.50     82.44 o 
  -5   3   3     9921.86     9632.64    189.10 o 
  -4   3   3     7092.82     7634.90    152.89 o 
  -3   3   3     1346.85     1785.00     88.88 o 
  -2   3   3      676.27      655.79     40.07 o 
  -1   3   3     1532.96     2022.51     85.87 o 
   0   3   3     2761.30     3059.01     72.32 o 
   1   3   3     4515.12     4326.48     81.15 o 
   2   3   3     9151.68     9544.48    176.12 o 
   3   3   3      157.39      209.29     33.38 o 
   4   3   3     1991.19     1958.58    101.38 o 
   5   3   3       12.22       -3.46     41.84 o 
   6   3   3       10.41       36.65     45.99 o 
   7   3   3      730.53      881.67     58.87 o 
   8   3   3     6573.31     6523.38    245.13 o 
   9   3   3      984.22      858.13     62.87 o 
  10   3   3     2971.66     3115.61    140.38 o 
  11   3   3      157.83      130.73     75.22 o 
  12   3   3    12498.00    12000.65    317.37 o 
  13   3   3      373.48      244.40     90.12 o 
 -16   4   3     1570.98     1471.31    111.22 o 
 -15   4   3     4009.37     4063.22    198.02 o 
 -14   4   3     2011.10     2178.88    111.49 o 
 -13   4   3     9788.81     9982.59    310.72 o 
 -12   4   3     5805.82     5339.50    259.60 o 
 -11   4   3     1608.30     1700.05     88.08 o 
 -10   4   3    19844.42    19857.64    399.57 o 
  -9   4   3     2722.17     2715.56    133.73 o 
  -8   4   3     3455.77     3449.68    160.35 o 
  -7   4   3       14.02      117.04     45.47 o 
  -6   4   3    12234.10    11186.59    228.54 o 
  -5   4   3     3345.70     3742.78    136.13 o 
  -4   4   3    10630.04    11527.19    199.28 o 
  -3   4   3     1021.94      882.76     47.90 o 
  -2   4   3     6002.10     5341.89    128.94 o 
  -1   4   3        2.25       39.37     17.35 o 
   0   4   3    18338.46    17254.83    550.38 o 
   1   4   3     2440.11     2377.14     79.73 o 
   2   4   3     9004.68    10476.50    189.54 o 
   3   4   3     1309.54     1413.94     71.51 o 
   4   4   3    39332.09    38798.20    414.15 o 
   5   4   3     3774.52     3760.08    170.84 o 
   6   4   3    36002.18    35542.05    453.42 o 
   7   4   3     8580.69     9182.92    261.09 o 
   8   4   3     7438.98     6827.77    246.67 o 
   9   4   3     2252.53     2248.86    111.43 o 
  10   4   3     1532.53     1603.13     80.76 o 
  11   4   3     1911.88     1808.06    106.28 o 
  12   4   3     1001.44      868.06     93.14 o 
  13   4   3       67.54      270.92     87.83 o 
 -15   5   3     7974.08     7645.82    268.46 o 
 -14   5   3     1595.35     1538.03     99.46 o 
 -13   5   3     6352.57     6534.12    255.41 o 
 -12   5   3     7454.57     7572.13    269.68 o 
 -11   5   3     1066.09     1098.12     71.01 o 
 -10   5   3     2061.51     2227.98    107.78 o 
  -9   5   3       59.20      123.79     53.43 o 
  -8   5   3     7769.60     7583.52    236.57 o 
  -7   5   3      604.81      685.61     48.82 o 
  -6   5   3      669.77      845.51     45.90 o 
  -5   5   3     1576.47     1670.96     79.02 o 
  -4   5   3      863.57      913.91     45.59 o 
  -3   5   3     5763.27     6640.37    161.96 o 
  -2   5   3     5208.10     5535.80    148.93 o 
  -1   5   3    14854.50    14169.14    652.69 o 
   0   5   3    23784.40    24684.43    623.14 o 
   1   5   3    28558.86    29828.70    835.68 o 
   2   5   3     2785.66     3046.62    133.55 o 
   3   5   3     2278.61     2484.00    130.84 o 
   4   5   3    18824.26    18657.71    301.89 o 
   5   5   3      880.57      722.39     51.62 o 
   6   5   3      219.52       46.70     53.44 o 
   7   5   3     3057.28     3001.50    146.62 o 
   8   5   3     1878.61     1862.96     92.46 o 
   9   5   3     1611.74     1653.63     96.39 o 
  10   5   3     1353.49     1240.14     78.66 o 
  11   5   3     3677.49     3757.25    178.53 o 
  12   5   3      720.59      835.68     88.43 o 
  13   5   3     9238.50     9013.94    269.53 o 
 -15   6   3     2260.11     2187.19    112.71 o 
 -14   6   3     7650.18     7841.69    274.56 o 
 -13   6   3     9609.24     9910.50    305.87 o 
 -12   6   3     4966.47     4662.77    234.38 o 
 -11   6   3    19770.74    19323.18    401.46 o 
 -10   6   3       14.07      -14.69     57.40 o 
  -9   6   3     2891.46     2957.78    173.69 o 
  -8   6   3      991.83     1015.20     60.29 o 
  -7   6   3        2.65      -52.55     52.55 o 
  -6   6   3     1110.52     1353.37     75.06 o 
  -5   6   3     2765.15     2820.36    137.93 o 
  -4   6   3      619.02      716.97     47.97 o 
  -3   6   3     2533.13     2618.51    119.49 o 
  -2   6   3      395.08      302.90     38.25 o 
  -1   6   3     1656.67     1755.14     68.90 o 
   0   6   3    11489.04    11331.89    380.39 o 
   1   6   3      366.02      363.95     73.90 o 
   2   6   3    15763.42    15581.80    264.62 o 
   3   6   3    20528.13    19145.32    305.99 o 
   4   6   3     2370.60     2580.02    122.22 o 
   5   6   3    46849.46    48098.79    529.38 o 
   6   6   3     1682.40     1703.69     80.32 o 
   7   6   3    19602.66    19269.57    386.26 o 
   8   6   3      213.48      159.63     58.97 o 
   9   6   3     8689.53     8602.27    277.95 o 
  10   6   3      467.31      469.36     79.24 o 
  11   6   3     3005.79     3143.09    146.03 o 
  12   6   3      276.92      300.06     83.70 o 
  13   6   3      585.44      492.73     92.04 o 
 -15   7   3     3280.22     3480.43    167.90 o 
 -14   7   3     1879.66     1950.84    103.48 o 
 -13   7   3     7390.20     7165.30    270.87 o 
 -12   7   3      366.78      491.60     80.26 o 
 -11   7   3       33.19       50.14     69.67 o 
 -10   7   3      747.44      793.34     69.07 o 
  -9   7   3    14492.50    14605.39    356.67 o 
  -8   7   3      578.16      351.00     59.88 o 
  -7   7   3     3693.66     3920.67    185.40 o 
  -6   7   3       11.82      102.69     48.41 o 
  -5   7   3     6650.16     6750.70    206.22 o 
  -4   7   3      110.94      173.79     46.17 o 
  -2   7   3     4398.47     4483.70    158.32 o 
  -1   7   3      113.99       76.16     28.18 o 
   0   7   3     7725.41     7772.25    195.68 o 
   1   7   3     3939.85     3968.35    111.77 o 
   2   7   3      190.33      467.51     44.80 o 
   3   7   3     7777.68     8047.14    219.51 o 
   4   7   3     1310.93     1559.54     65.02 o 
   5   7   3      150.53      152.70     56.72 o 
   6   7   3      474.70      373.76     58.31 o 
   7   7   3     2152.73     2058.35     87.82 o 
   8   7   3      750.24      809.23     67.51 o 
   9   7   3     1711.95     1778.07     98.98 o 
  10   7   3      427.07      428.66     82.17 o 
  11   7   3     4638.64     4534.44    214.40 o 
  12   7   3     1012.47      971.70     95.73 o 
 -14   8   3     2295.91     2241.42    116.54 o 
 -13   8   3     2125.61     2076.33    108.72 o 
 -12   8   3    15954.45    15922.19    361.43 o 
 -11   8   3     4250.82     4230.52    213.38 o 
 -10   8   3     6805.38     6306.19    261.93 o 
  -9   8   3      175.07      137.31     57.93 o 
  -8   8   3     2607.73     2536.09    117.44 o 
  -7   8   3      596.80      416.78     58.16 o 
  -6   8   3      120.70      110.32     54.12 o 
  -5   8   3     1457.90     1659.61     89.15 o 
  -4   8   3     2055.49     2488.77    123.85 o 
  -3   8   3     6655.33     6020.71    207.57 o 
  -2   8   3     3236.33     3190.45    148.28 o 
  -1   8   3     1726.41     1917.37     60.20 o 
   0   8   3      925.09     1039.01     48.77 o 
   1   8   3     4701.12     4523.77    136.42 o 
   2   8   3     5096.42     5176.54    193.41 o 
   3   8   3      152.48      230.87     49.11 o 
   4   8   3    23313.36    23809.95    392.96 o 
   5   8   3     3037.50     3055.21    145.38 o 
   6   8   3    16818.75    17113.36    365.39 o 
   7   8   3     1705.81     1848.14     94.67 o 
   8   8   3     5753.21     5404.31    234.36 o 
   9   8   3     4142.72     4402.17    200.26 o 
  10   8   3     2477.53     2574.31    150.08 o 
  11   8   3      562.36      664.89     88.76 o 
  12   8   3      638.09      691.75     89.97 o 
 -14   9   3     7817.50     8254.34    257.28 o 
 -13   9   3       11.66       18.33     87.82 o 
 -12   9   3     8282.45     7789.84    281.15 o 
 -11   9   3      414.51      297.54     81.30 o 
 -10   9   3     1241.13     1181.72     80.37 o 
  -9   9   3       46.84      223.72     62.24 o 
  -8   9   3     2921.01     3010.49    142.50 o 
  -7   9   3      422.89      477.69     58.48 o 
  -6   9   3     1933.67     1735.15     98.91 o 
  -5   9   3     1250.09     1188.96     67.07 o 
  -4   9   3     1143.56     1094.01     64.99 o 
  -3   9   3      159.27      131.43     52.75 o 
  -2   9   3      649.60      802.95     55.23 o 
  -1   9   3     8619.21     8857.15    166.62 o 
   0   9   3     6698.00     6918.17    216.36 o 
   1   9   3     6684.68     6727.90    225.05 o 
   2   9   3    11875.76    11818.86    280.54 o 
   3   9   3       81.50      140.23     57.92 o 
   4   9   3     1419.41     1519.73     88.58 o 
   5   9   3      806.73      827.39     60.60 o 
   6   9   3     2819.33     3173.92    161.56 o 
   7   9   3     1927.60     1724.21     91.40 o 
   8   9   3     3792.32     3599.99    174.25 o 
   9   9   3      414.51      575.86     83.20 o 
  10   9   3     5432.74     5657.82    237.62 o 
  11   9   3       10.27      -22.82     85.92 o 
 -13  10   3      112.82      215.61     89.91 o 
 -12  10   3    12928.69    12538.23    318.03 o 
 -11  10   3     3214.40     3433.73    176.30 o 
 -10  10   3     9036.20     9420.78    289.37 o 
  -9  10   3      644.71      619.19     74.76 o 
  -8  10   3       18.54       86.96     62.58 o 
  -7  10   3       37.75        5.71     57.05 o 
  -6  10   3      115.95      161.15     55.16 o 
  -5  10   3     2862.55     2564.07    148.44 o 
  -4  10   3       28.28       87.13     56.01 o 
  -3  10   3     5935.40     5761.67    222.83 o 
  -2  10   3     1432.41     1161.61     69.70 o 
  -1  10   3     2488.24     2563.02     95.58 o 
   0  10   3     8642.66     8572.00    179.08 o 
   1  10   3     2771.57     2818.98     95.79 o 
   2  10   3      748.51      834.29     60.42 o 
   3  10   3      581.86      627.70     60.05 o 
   4  10   3    13938.65    13789.06    326.49 o 
   5  10   3    11913.26    11686.68    313.27 o 
   6  10   3    16560.33    15765.17    357.02 o 
   7  10   3     3542.46     3561.09    178.53 o 
   8  10   3     8766.62     8607.16    281.46 o 
   9  10   3       51.40      126.04     80.22 o 
  10  10   3     3279.45     2964.66    135.45 o 
  11  10   3       17.62       -6.74     81.95 o 
 -12  11   3      361.94      356.30     93.05 o 
 -11  11   3     6070.55     5995.90    239.56 o 
 -10  11   3       17.53      -81.77     81.77 o 
  -9  11   3       42.68      173.23     74.34 o 
  -8  11   3     2739.99     2568.16    134.74 o 
  -7  11   3       47.98      -14.70     66.56 o 
  -6  11   3     5871.63     5938.50    237.81 o 
  -5  11   3      376.78      438.01     62.28 o 
  -4  11   3     2819.56     3062.08    139.35 o 
  -3  11   3      751.14      842.38     57.47 o 
  -2  11   3      330.77      307.74     54.84 o 
  -1  11   3       88.34      113.27     66.83 o 
   0  11   3    10289.31    10051.25    197.27 o 
   1  11   3     1538.67     1475.73     63.10 o 
   2  11   3    10026.94     9628.81    284.68 o 
   3  11   3     6184.87     6216.03    248.11 o 
   4  11   3     5220.99     5068.29    233.16 o 
   5  11   3      443.37      503.78     69.20 o 
   6  11   3     1565.56     1433.88     86.48 o 
   7  11   3     4312.49     4653.29    219.41 o 
   8  11   3       10.06      -12.45     79.52 o 
   9  11   3     2488.74     2421.84    116.92 o 
  10  11   3      293.24      302.65     87.51 o 
 -11  12   3     6523.31     6542.24    241.90 o 
 -10  12   3      303.14      346.07     85.44 o 
  -9  12   3     7222.94     6874.63    258.19 o 
  -8  12   3       71.90      209.20     79.01 o 
  -7  12   3     6680.48     6812.15    248.38 o 
  -6  12   3     1753.09     1854.11    100.38 o 
  -5  12   3     5391.83     5380.79    242.77 o 
  -4  12   3      609.28      603.09     66.28 o 
  -3  12   3     1613.87     1475.40     85.12 o 
  -2  12   3     4511.35     4282.37    213.41 o 
  -1  12   3      722.69      664.53     43.27 o 
   0  12   3     6380.19     6041.71    160.26 o 
   1  12   3      970.38      964.15     46.88 o 
   2  12   3     1284.25     1319.44     70.86 o 
   3  12   3     7354.71     7703.82    255.23 o 
   4  12   3       38.98       72.44     68.64 o 
   5  12   3    26090.66    26202.92    431.77 o 
   6  12   3     1484.50     1522.07     89.23 o 
   7  12   3    13122.46    13572.53    315.93 o 
   8  12   3     1690.72     1769.71     98.42 o 
   9  12   3     4222.23     4284.16    192.45 o 
 -10  13   3      279.66      365.60     84.05 o 
  -9  13   3      647.69      643.16     86.34 o 
  -8  13   3     1027.42      937.51     86.57 o 
  -7  13   3     6390.79     6152.60    231.22 o 
  -6  13   3     1877.47     1888.15     91.02 o 
  -5  13   3     4621.90     4330.64    215.55 o 
  -4  13   3     1620.23     1429.17     90.64 o 
  -3  13   3     1323.47     1228.63     77.27 o 
  -2  13   3      963.15      833.34     73.59 o 
  -1  13   3      120.04      158.34     44.44 o 
   0  13   3      786.50      645.93     69.84 o 
   1  13   3     5674.65     5671.17    158.05 o 
   2  13   3      443.27      406.02     69.20 o 
   3  13   3     4040.90     3913.92    194.82 o 
   4  13   3      735.78      633.77     78.92 o 
   5  13   3     1421.30     1547.67     91.47 o 
   6  13   3      517.24      467.11     82.18 o 
   7  13   3        0.92      -70.53     78.31 o 
   8  13   3       11.18      133.64     79.70 o 
  -9  14   3       74.42      138.14     78.67 o 
  -8  14   3     4043.46     3993.61    195.91 o 
  -7  14   3       59.41       22.65     78.49 o 
  -6  14   3     7346.51     7125.80    245.79 o 
  -5  14   3      494.11      522.64     80.62 o 
  -4  14   3     2893.68     3031.71    151.57 o 
  -3  14   3     1621.40     1646.84     85.96 o 
  -2  14   3      751.31      722.58     77.02 o 
  -1  14   3     7499.29     7541.37    172.69 o 
   0  14   3     3316.25     3372.57    127.30 o 
   1  14   3     5438.85     5296.31    155.66 o 
   2  14   3     8500.15     8066.63    258.34 o 
   3  14   3      154.77       66.75     75.39 o 
   4  14   3     6746.87     7119.26    234.04 o 
   5  14   3     2036.93     2126.14    103.33 o 
   6  14   3     3528.78     3463.40    164.84 o 
  -7  15   3     1726.91     1792.36     95.99 o 
  -6  15   3     1411.01     1524.58     92.67 o 
  -5  15   3      555.53      530.97     81.31 o 
  -4  15   3      539.08      662.79     76.47 o 
  -3  15   3       61.59      -36.13     76.07 o 
  -2  15   3        0.10      -22.82     73.99 o 
  -1  15   3      775.05      720.91     70.18 o 
   0  15   3     1088.04     1036.80     60.42 o 
   1  15   3     1032.92     1081.93     58.21 o 
   2  15   3        1.30       38.21     71.05 o 
   3  15   3      131.35      132.97     78.15 o 
   4  15   3      462.73      595.07     79.57 o 
   5  15   3      129.23       68.12     78.50 o 
  -5  16   3     1525.15     1691.53     94.93 o 
  -4  16   3       89.64      138.66     76.25 o 
  -3  16   3      938.84      827.91     86.20 o 
  -2  16   3     3837.73     4001.08    188.37 o 
  -1  16   3     1196.60     1080.95     91.86 o 
   0  16   3     2986.80     3175.36    178.87 o 
   1  16   3     2189.93     2031.07     70.00 o 
   2  16   3        2.19       12.45     72.95 o 
 -16   0   4     3487.92     3623.60    165.37 o 
 -14   0   4     7777.60     7464.25    285.38 o 
 -12   0   4      919.70      934.57     66.84 o 
 -10   0   4     1728.63     1754.82     92.66 o 
  -8   0   4    22797.79    24006.32    355.41 o 
  -6   0   4      322.86      162.51     40.84 o 
  -4   0   4        3.18      174.61     28.35 o 
  -2   0   4    12110.73    13052.65    177.54 o 
   0   0   4    46314.18    41832.26   1463.45 o 
   2   0   4    65432.83    65750.03   2310.78 o 
   4   0   4    33357.15    32780.37    376.94 o 
   6   0   4     5538.05     5491.77    198.01 o 
   8   0   4     3929.69     3172.06    187.24 o 
  10   0   4        9.77      -66.73     68.46 o 
  12   0   4       11.81      -29.74     88.17 o 
 -16   1   4       84.86      140.43     65.56 o 
 -15   1   4       14.64       -0.44     80.56 o 
 -14   1   4       17.94       40.99     55.76 o 
 -13   1   4       16.64       23.63     48.84 o 
 -12   1   4     2022.21     2021.33     69.41 o 
 -11   1   4       63.58      139.34     43.18 o 
 -10   1   4     5149.91     5397.43    205.11 o 
  -9   1   4     2784.25     2594.68     92.47 o 
  -8   1   4    16012.14    15359.07    205.36 o 
  -7   1   4    60351.78    59809.31   1785.15 o 
  -6   1   4    37863.77    38089.23    271.78 o 
  -5   1   4    37984.56    39568.52    365.82 o 
  -4   1   4    14015.33    13668.23    141.22 o 
  -3   1   4    14350.74    12906.49    129.89 o 
  -2   1   4    11389.52    11219.08    116.25 o 
  -1   1   4    34528.63    35292.20    955.37 o 
   0   1   4    39284.07    38402.16   1371.37 o 
   1   1   4     5287.09     4968.10    137.53 o 
   2   1   4    37084.70    37015.93    478.04 o 
   3   1   4     6717.26     6737.84    120.32 o 
   4   1   4     3690.46     4170.38    209.20 o 
   5   1   4      176.38      311.97     69.10 o 
   6   1   4    21408.49    20988.24    492.82 o 
   7   1   4      784.40      632.37     47.27 o 
   8   1   4     4857.88     4768.52    155.24 o 
   9   1   4     1774.08     1790.74     56.97 o 
  10   1   4      475.39      409.86     52.10 o 
  11   1   4       62.82      122.41     56.26 o 
  12   1   4      529.91      569.56     64.45 o 
  13   1   4       75.22      164.22     63.39 o 
 -16   2   4     2135.90     2321.78    121.89 o 
 -15   2   4     1791.14     1689.25    107.29 o 
 -14   2   4     4157.18     4230.18    200.96 o 
 -13   2   4     7806.73     7628.97    291.37 o 
 -12   2   4      404.32      519.18     65.91 o 
 -11   2   4     2014.48     1884.76    106.39 o 
 -10   2   4       77.58      116.54     57.40 o 
  -9   2   4    17999.32    18867.51    345.59 o 
  -8   2   4     2391.04     2395.55    126.46 o 
  -7   2   4      767.35      635.17     48.51 o 
  -6   2   4    13423.47    13400.23    232.05 o 
  -5   2   4    34350.22    35151.02    348.40 o 
  -4   2   4     4542.11     4352.77    120.63 o 
  -3   2   4     2062.15     1985.31     88.99 o 
  -2   2   4     5461.53     5120.79    120.58 o 
  -1   2   4      702.97      634.81     73.02 o 
   0   2   4     8644.39     9025.90    398.28 o 
   1   2   4    20186.78    20648.67    920.29 o 
   2   2   4     2942.70     3033.69    121.92 o 
   3   2   4    45016.84    45773.44    422.35 o 
   4   2   4     3266.43     3092.93    140.60 o 
   5   2   4    15801.45    15490.28    285.89 o 
   6   2   4     1413.05     1390.71     71.45 o 
   7   2   4      187.37      136.97     53.09 o 
   8   2   4     1714.22     1748.57    106.14 o 
   9   2   4      535.06      545.24     64.89 o 
  10   2   4      305.13      377.40     68.49 o 
  11   2   4     1111.41     1246.98     87.10 o 
  12   2   4     1204.25     1176.02    100.09 o 
  13   2   4       43.06      136.06     88.52 o 
 -16   3   4      474.07      393.03     97.05 o 
 -15   3   4       14.25       60.51     85.58 o 
 -14   3   4      117.44      148.01     81.79 o 
 -13   3   4        0.10      -70.01     70.01 o 
 -12   3   4     1039.90      966.93     71.36 o 
 -11   3   4      472.82      548.68     60.91 o 
 -10   3   4      242.14      203.92     57.60 o 
  -9   3   4     6718.56     6132.84    229.37 o 
  -8   3   4     4791.14     4279.24    181.06 o 
  -7   3   4    69159.02    65581.57   2803.91 o 
  -6   3   4    15269.45    16966.71    268.00 o 
  -5   3   4    63723.01    63979.16   2340.48 o 
  -4   3   4     3187.50     3721.47    132.26 o 
  -3   3   4    12938.44    13059.37    196.67 o 
  -2   3   4     1260.86     1359.61     75.95 o 
  -1   3   4      121.93      151.92     18.22 o 
   0   3   4    12689.45    12852.25    637.50 o 
   1   3   4     5522.25     5358.57    311.16 o 
   2   3   4      473.61      322.23     35.84 o 
   3   3   4      767.04      877.27     50.59 o 
   4   3   4     3656.62     3978.59    162.34 o 
   5   3   4     1937.76     1912.44    103.17 o 
   6   3   4     3254.64     3754.14    162.27 o 
   7   3   4    14022.85    13389.60    326.42 o 
   8   3   4     3970.85     4174.94    206.36 o 
   9   3   4     3173.13     3123.14    144.96 o 
  10   3   4      297.17      342.11     70.74 o 
  11   3   4     3745.58     3817.34    196.97 o 
  12   3   4     1915.10     1970.06    106.43 o 
  13   3   4       32.89      -90.76     90.76 o 
 -16   4   4      319.49      273.95     94.09 o 
 -15   4   4     4329.30     4432.34    224.03 o 
 -14   4   4     3362.52     3212.16    188.17 o 
 -13   4   4     5038.55     4653.27    216.97 o 
 -12   4   4     7855.01     7454.12    279.97 o 
 -11   4   4     8169.62     8866.50    288.31 o 
 -10   4   4     8693.62     8968.70    285.61 o 
  -9   4   4    16588.26    15408.62    326.01 o 
  -8   4   4    13177.17    13236.78    281.96 o 
  -7   4   4     6810.71     7522.12    206.54 o 
  -6   4   4     4569.93     5205.28    176.36 o 
  -5   4   4       41.37       -1.56     39.59 o 
  -4   4   4      613.46      721.36     40.19 o 
  -3   4   4    12283.07    12081.76    205.11 o 
  -2   4   4      704.30      722.61     41.77 o 
  -1   4   4    17852.14    19104.73   1184.47 o 
   0   4   4     7824.79     7883.10    276.65 o 
   1   4   4    33029.38    32516.24   1027.44 o 
   2   4   4     9955.14     9810.72    203.88 o 
   3   4   4    24748.60    24909.55    335.46 o 
   4   4   4    29267.42    29253.00    379.27 o 
   5   4   4     4592.31     5091.46    204.06 o 
   6   4   4     6115.36     6012.98    214.86 o 
   7   4   4     3603.35     3262.10    167.47 o 
   8   4   4      236.43      159.81     56.73 o 
   9   4   4      633.98      639.11     69.92 o 
  10   4   4     1498.33     1425.43     87.51 o 
  11   4   4      728.23      930.04     86.88 o 
  12   4   4      411.52      386.77     89.95 o 
  13   4   4      673.26      468.22     98.63 o 
 -15   5   4      466.00      596.64     93.07 o 
 -14   5   4       67.75       78.67     83.33 o 
 -13   5   4     2580.50     2519.99    129.84 o 
 -12   5   4      457.83      453.28     71.80 o 
 -11   5   4     1879.72     1775.01     91.59 o 
  -9   5   4     7430.35     7396.52    248.04 o 
  -8   5   4     8001.50     8325.18    244.96 o 
  -7   5   4     6714.05     7117.87    213.65 o 
  -6   5   4    55643.50    53502.30    512.10 o 
  -5   5   4    31612.07    30663.56    370.73 o 
  -4   5   4    55253.86    52679.31   2201.40 o 
  -3   5   4     8100.38     9061.14    190.61 o 
  -2   5   4    14975.07    13641.07    222.85 o 
  -1   5   4     1607.43     2065.97    151.89 o 
   0   5   4        6.53       -3.38     27.57 o 
   1   5   4      183.99      207.72     25.56 o 
   2   5   4      211.25      287.49     42.21 o 
   3   5   4      589.83      537.43     46.75 o 
   4   5   4     1382.60     1549.40     65.56 o 
   5   5   4      991.92     1060.83     56.13 o 
   6   5   4     3408.71     3812.70    179.99 o 
   7   5   4      255.97      313.23     58.46 o 
   8   5   4     6032.86     5477.72    237.77 o 
   9   5   4      687.19      873.49     73.56 o 
  10   5   4     4631.75     5085.69    231.91 o 
  11   5   4      185.59       11.24     86.98 o 
  12   5   4     1604.22     1535.24    100.66 o 
 -15   6   4       31.16        3.98     88.17 o 
 -14   6   4     9399.16     9192.48    288.06 o 
 -13   6   4     1588.44     1494.34     93.41 o 
 -12   6   4     8451.35     8455.24    278.81 o 
 -11   6   4      212.85      380.47     67.97 o 
 -10   6   4     2444.22     2723.67    145.87 o 
  -9   6   4        0.91       41.49     57.57 o 
  -8   6   4     2110.56     2219.47    105.93 o 
  -7   6   4        0.03       44.60     51.52 o 
  -6   6   4     3714.08     3830.13    165.72 o 
  -5   6   4       12.80       59.30     43.57 o 
  -4   6   4        3.40       13.31     43.91 o 
  -3   6   4     4744.41     4883.70    161.89 o 
  -2   6   4    44999.98    42195.47    415.82 o 
  -1   6   4     2585.61     2572.89    253.07 o 
   0   6   4    21629.63    21650.94    779.33 o 
   1   6   4      220.91      203.38     27.05 o 
   2   6   4    43395.35    42581.02    447.85 o 
   3   6   4     4338.86     4542.09    178.69 o 
   4   6   4    38445.34    39086.91    473.56 o 
   5   6   4    14960.29    14880.46    318.25 o 
   6   6   4    18109.39    17249.76    366.84 o 
   7   6   4      125.12      238.62     55.16 o 
   8   6   4      138.48      109.98     64.67 o 
   9   6   4        5.35       60.16     67.94 o 
  10   6   4     3180.33     2908.82    151.29 o 
  11   6   4      553.62      667.14     86.51 o 
  12   6   4      272.23      368.88     87.16 o 
 -15   7   4       12.98       60.85     88.17 o 
 -14   7   4      169.47      322.32     89.23 o 
 -13   7   4     2136.30     2050.42    113.77 o 
 -12   7   4       11.86       48.92     74.86 o 
 -11   7   4     2057.54     2053.88    105.99 o 
 -10   7   4     2538.40     2720.64    145.00 o 
  -9   7   4       83.70       86.80     56.54 o 
  -8   7   4     5100.09     5131.31    221.79 o 
  -7   7   4      584.00      560.13     56.60 o 
  -6   7   4    39830.12    37948.51    469.05 o 
  -5   7   4    16663.50    15729.06    301.77 o 
  -4   7   4   122973.38   120441.99   3993.08 o 
  -3   7   4    24390.28    25773.74    352.84 o 
  -2   7   4    19850.49    19277.66    296.19 o 
  -1   7   4     7732.34     7451.25    202.85 o 
   0   7   4     4939.17     4676.20    150.01 o 
   1   7   4     1201.68     1375.75     44.83 o 
   2   7   4     3264.57     3473.51    169.84 o 
   3   7   4     1890.68     1790.71     90.10 o 
   4   7   4     2240.42     2128.53    103.86 o 
   5   7   4      820.95      787.51     63.03 o 
   6   7   4       11.97      -46.16     53.94 o 
   7   7   4      149.49      146.64     59.14 o 
   8   7   4     3705.78     3557.44    195.84 o 
   9   7   4      763.22     1035.71     81.35 o 
  10   7   4       74.41       91.63     81.78 o 
  11   7   4      623.55      630.51     88.76 o 
  12   7   4      843.17      827.10     92.42 o 
 -14   8   4     1821.14     1662.22    108.67 o 
 -13   8   4     5413.02     5499.80    241.13 o 
 -12   8   4     2621.52     2632.30    110.39 o 
 -11   8   4     6794.08     6289.91    263.70 o 
 -10   8   4     2540.92     2659.51    118.06 o 
  -9   8   4      773.29      876.14     63.88 o 
  -8   8   4     1236.39     1201.18     67.06 o 
  -7   8   4       31.12       49.27     54.46 o 
  -6   8   4     9995.75    10221.47    266.11 o 
  -5   8   4      363.48      333.22     53.46 o 
  -4   8   4     1512.86     1900.53     93.67 o 
  -3   8   4     8116.73     8219.28    229.47 o 
  -2   8   4     6329.40     6204.01    204.91 o 
  -1   8   4     9333.91     8686.13    205.50 o 
   0   8   4    11141.07    10473.56    474.38 o 
   1   8   4    11388.98    10988.52    397.39 o 
   2   8   4    11181.64    11237.77    269.94 o 
   3   8   4    41645.45    41226.14    513.58 o 
   4   8   4     5922.85     5937.04    231.89 o 
   5   8   4    22946.75    22664.91    415.15 o 
   6   8   4      136.62      238.45     58.96 o 
   7   8   4     1778.95     1877.79     79.41 o 
   8   8   4     3948.61     3498.15    193.43 o 
   9   8   4     3181.57     3151.24    155.11 o 
  10   8   4     5243.75     4996.75    235.47 o 
  11   8   4      324.60      450.19     85.78 o 
 -14   9   4      317.68      428.92     91.14 o 
 -13   9   4      687.85      692.34     93.44 o 
 -12   9   4     1124.21     1002.61     91.95 o 
 -11   9   4      803.53      805.56     86.20 o 
 -10   9   4     2410.30     2329.21    121.66 o 
  -9   9   4     2784.73     2888.35    142.43 o 
  -8   9   4     2126.04     2386.05    107.94 o 
  -7   9   4    16807.72    16306.20    363.94 o 
  -6   9   4      214.01      194.39     61.40 o 
  -5   9   4    91085.73    89730.10   3818.74 o 
  -4   9   4     1002.61     1188.06     83.50 o 
  -3   9   4    85196.48    86605.97   3459.65 o 
  -2   9   4      224.54      237.65     51.54 o 
  -1   9   4     6700.20     6669.62    210.58 o 
   0   9   4     7173.82     6645.81    155.70 o 
   1   9   4     1470.79     1370.35     51.77 o 
   2   9   4     7458.95     7652.70    245.44 o 
   3   9   4      259.73      295.42     55.87 o 
   4   9   4     5519.07     5123.50    225.96 o 
   5   9   4      102.60       45.82     60.17 o 
   6   9   4     5923.19     6232.61    239.53 o 
   7   9   4     2363.93     2392.06    107.76 o 
   8   9   4     1066.42     1260.57     85.37 o 
   9   9   4     1840.62     1800.27     98.80 o 
  10   9   4       36.30      127.76     85.75 o 
  11   9   4        2.19       63.10     82.46 o 
 -13  10   4     4182.24     3968.97    202.54 o 
 -12  10   4      784.45      769.29     94.15 o 
 -11  10   4    15071.77    15529.09    347.91 o 
 -10  10   4     5430.65     6352.33    251.90 o 
  -9  10   4    14088.05    14004.11    341.52 o 
  -8  10   4     1484.65     1435.34     82.67 o 
  -7  10   4     3192.10     3061.69    166.19 o 
  -6  10   4      847.31      758.54     60.08 o 
  -5  10   4      195.42      232.08     56.90 o 
  -4  10   4     2793.57     2720.17    116.79 o 
  -3  10   4      585.68      628.60     60.06 o 
  -2  10   4     5431.30     5504.04    226.08 o 
  -1  10   4     1887.90     2181.21     80.63 o 
   0  10   4      621.09      600.45     39.88 o 
   1  10   4    14682.77    14673.66    438.98 o 
   2  10   4     1509.56     1602.37     85.81 o 
   3  10   4    34532.38    34741.05    503.88 o 
   4  10   4       64.74       19.54     60.51 o 
   5  10   4    11581.44    11444.26    302.84 o 
   6  10   4     1358.36     1322.07     81.25 o 
   7  10   4      153.60      113.78     74.35 o 
   8  10   4     4173.87     4099.63    207.15 o 
   9  10   4     3409.92     3905.27    194.37 o 
  10  10   4      860.76      827.65     90.52 o 
 -12  11   4      144.32      150.95     87.32 o 
 -11  11   4     3999.99     3910.91    191.76 o 
 -10  11   4     2125.18     2485.96    105.96 o 
  -9  11   4      295.68      363.20     81.29 o 
  -8  11   4    10722.44    11303.67    300.10 o 
  -7  11   4     6682.76     6699.72    256.04 o 
  -6  11   4    17351.02    17699.93    376.10 o 
  -5  11   4    14320.99    14558.50    334.99 o 
  -4  11   4    18413.95    18157.29    375.49 o 
  -3  11   4     1519.77     1392.18     68.30 o 
  -2  11   4     3660.55     3840.19    171.76 o 
  -1  11   4       81.12      148.72     35.57 o 
   0  11   4     1936.80     1901.30     74.58 o 
   1  11   4     1614.25     1473.23     48.88 o 
   2  11   4      207.45      142.67     59.49 o 
   3  11   4     3580.68     3592.42    167.48 o 
   4  11   4      558.46      523.77     68.87 o 
   5  11   4     3805.63     4114.35    199.82 o 
   6  11   4      257.15      344.16     72.29 o 
   7  11   4      917.24      871.08     85.86 o 
   8  11   4     1896.09     1954.36    100.36 o 
   9  11   4      292.32      122.10     89.07 o 
 -12  12   4     2974.19     2953.36    142.83 o 
 -11  12   4      434.19      495.24     90.64 o 
 -10  12   4     9594.90     9254.65    281.56 o 
  -9  12   4     2600.89     2435.36    131.89 o 
  -8  12   4    12009.94    11919.46    314.14 o 
  -7  12   4      169.27      160.30     71.59 o 
  -6  12   4      269.99      295.57     70.56 o 
  -5  12   4     5500.52     5490.73    232.86 o 
  -4  12   4     3325.45     3082.02    183.22 o 
  -3  12   4        2.75      -20.57     57.57 o 
  -2  12   4     7805.28     7456.89    252.39 o 
  -1  12   4      123.07      104.77     49.71 o 
   0  12   4     6737.86     6538.08    169.95 o 
   1  12   4     2515.55     2734.75    112.14 o 
   2  12   4    15054.73    14547.95    327.55 o 
   3  12   4     2811.75     2504.14    135.44 o 
   4  12   4     9755.44    10231.92    291.79 o 
   5  12   4        2.04       29.56     73.65 o 
   6  12   4     2050.04     2001.94    121.03 o 
   7  12   4     6516.10     6528.79    230.62 o 
   8  12   4      112.70      277.34     80.40 o 
 -10  13   4     1503.02     1416.49    104.11 o 
  -9  13   4     1698.90     1666.84     99.29 o 
  -8  13   4     3250.74     3142.95    162.39 o 
  -7  13   4       20.28       15.56     78.14 o 
  -6  13   4    23877.73    23988.67    412.78 o 
  -5  13   4      249.74      253.19     75.40 o 
  -4  13   4    13456.23    13404.09    321.01 o 
  -3  13   4     1922.28     1969.47     95.20 o 
  -2  13   4     6991.02     6615.15    238.93 o 
  -1  13   4      967.73      949.09     76.79 o 
   0  13   4     2002.13     1787.53    103.88 o 
   1  13   4     1754.59     1736.30     66.62 o 
   2  13   4      127.32       26.11     70.37 o 
   3  13   4      500.55      560.37     77.68 o 
   4  13   4     1582.35     1579.24     90.28 o 
   5  13   4       48.43      110.13     75.38 o 
   6  13   4     1320.11     1361.29     89.54 o 
   7  13   4     2185.47     2092.56    114.43 o 
  -9  14   4      870.03      909.00     88.62 o 
  -8  14   4     4606.53     4475.93    205.80 o 
  -7  14   4     2509.70     2544.66    135.84 o 
  -6  14   4       30.68      -18.33     77.28 o 
  -5  14   4      101.96       45.99     75.90 o 
  -4  14   4     1432.37     1560.55     87.66 o 
  -3  14   4     5378.19     5099.50    219.21 o 
  -2  14   4      601.68      639.52     76.13 o 
  -1  14   4     9880.94     9631.68    191.31 o 
   0  14   4     2880.99     2912.85     95.31 o 
   1  14   4     7630.63     7487.99    171.49 o 
   2  14   4     2953.85     2723.65    126.74 o 
   3  14   4     5236.57     5011.24    215.61 o 
   4  14   4     1926.61     1867.38     96.38 o 
   5  14   4     2893.24     3000.77    166.96 o 
  -7  15   4     5426.88     5257.91    208.25 o 
  -6  15   4      659.37      676.72     84.79 o 
  -5  15   4    10353.54    10157.02    264.92 o 
  -4  15   4      761.68      878.45     83.76 o 
  -3  15   4    11533.72    11534.73    285.27 o 
  -2  15   4        0.37      -61.20     76.07 o 
  -1  15   4     7169.35     7016.99    266.03 o 
   0  15   4     1319.14     1390.64    119.76 o 
   1  15   4     2824.18     2786.11     95.47 o 
   2  15   4     2692.61     2642.63    137.42 o 
   3  15   4      889.95      727.30     88.10 o 
   4  15   4      457.05      408.58     79.57 o 
  -4  16   4      877.64      813.98     87.92 o 
  -3  16   4      280.30      323.75     76.96 o 
  -2  16   4      928.95      818.55     86.55 o 
  -1  16   4     2857.80     2937.96     87.30 o 
   0  16   4     1179.48     1234.51     61.64 o 
   1  16   4     2253.88     2180.76     82.00 o 
 -17   0   5     9791.68     9124.33    275.97 o 
 -15   0   5    26333.29    25952.44    461.86 o 
 -13   0   5       75.11      190.36     70.37 o 
 -11   0   5     7813.56     8113.87    280.84 o 
  -9   0   5       51.48       45.99     49.62 o 
  -7   0   5     1121.49     1000.24     50.99 o 
  -5   0   5     6721.42     7855.75    178.28 o 
  -3   0   5     3499.34     3391.43    114.02 o 
  -1   0   5    11413.88    12462.87    594.73 o 
   1   0   5    31236.80    29931.34   1335.05 o 
   3   0   5      694.60      967.96     48.50 o 
   5   0   5    21210.18    21741.96    347.98 o 
   7   0   5      454.08      528.95     60.91 o 
   9   0   5     2957.97     2798.44    156.36 o 
  11   0   5    12994.20    12755.61    329.04 o 
 -17   1   5     2862.92     2917.00     98.27 o 
 -16   1   5     1536.03     1576.13     75.70 o 
 -15   1   5        0.02      204.93     75.72 o 
 -14   1   5      356.49      356.72     56.25 o 
 -13   1   5      932.28      931.25     55.15 o 
 -12   1   5      149.43      226.43     51.96 o 
 -11   1   5      396.53      481.20     45.78 o 
 -10   1   5        4.80       99.61     38.87 o 
  -9   1   5     8959.54     8920.12    177.58 o 
  -8   1   5     4431.26     4390.78    125.91 o 
  -7   1   5    17207.57    17242.59    310.89 o 
  -6   1   5     3660.29     4153.82    106.62 o 
  -5   1   5     6224.76     6516.23    116.43 o 
  -4   1   5     6358.96     6111.05    108.86 o 
  -3   1   5    24647.20    25596.90    196.07 o 
  -2   1   5    10447.97    10130.30    122.43 o 
  -1   1   5     3976.39     3902.43    100.90 o 
   0   1   5      207.46      315.55     21.75 o 
   1   1   5    43076.73    41107.05   1088.65 o 
   2   1   5    12760.79    12888.63    164.25 o 
   3   1   5    41214.25    40563.96    553.48 o 
   4   1   5     7537.29     7384.86    148.83 o 
   5   1   5     8483.76     8222.70    171.70 o 
   6   1   5     3284.07     3285.26    111.79 o 
   7   1   5     7778.95     7807.22    469.29 o 
   8   1   5     5399.97     5283.62    345.68 o 
   9   1   5    12243.76    11756.22    318.71 o 
  10   1   5     7076.87     6602.14    198.37 o 
  11   1   5    10991.43    10811.29    220.82 o 
  12   1   5     3535.55     3576.44    158.17 o 
 -17   2   5     7319.31     7268.07    251.51 o 
 -16   2   5     8933.58     8586.67    283.52 o 
 -15   2   5     9580.55    10485.17    304.66 o 
 -14   2   5     5566.93     5487.43    245.70 o 
 -13   2   5     3303.55     3173.42    158.01 o 
 -12   2   5       42.58      -37.86     60.51 o 
 -11   2   5       66.07      218.89     58.09 o 
 -10   2   5     1880.31     1882.46     76.89 o 
  -9   2   5      918.54      845.77     60.98 o 
  -8   2   5     3075.70     3073.51    150.18 o 
  -7   2   5     6754.44     7360.38    207.31 o 
  -6   2   5    11487.96    10829.15    218.68 o 
  -5   2   5      561.94      637.93     40.88 o 
  -4   2   5      481.95      526.48     35.33 o 
  -3   2   5     1691.20     1962.94    103.54 o 
  -2   2   5    27903.88    28485.80    291.15 o 
  -1   2   5    47214.02    45249.67   2926.03 o 
   0   2   5    21361.17    21043.61    775.28 o 
   1   2   5     6665.73     6742.29    188.74 o 
   2   2   5    10674.48     9996.91    209.13 o 
   3   2   5     2910.97     2812.11    138.02 o 
   4   2   5    12168.28    11613.20    257.68 o 
   5   2   5     1401.30     1445.70     82.38 o 
   6   2   5     2661.59     2860.26    164.97 o 
   7   2   5      115.25      145.59     55.51 o 
   8   2   5      861.49      869.34     65.97 o 
   9   2   5     2920.82     3067.72    136.54 o 
  10   2   5     3897.72     3737.65    194.44 o 
  11   2   5     3558.71     3480.28    167.86 o 
  12   2   5    13161.55    12709.73    317.83 o 
 -16   3   5      125.78      175.33     89.05 o 
 -15   3   5        3.38      -82.46     82.46 o 
 -14   3   5     1214.19     1228.86     92.14 o 
 -13   3   5      204.73      185.21     71.08 o 
 -12   3   5     3328.64     2932.68    147.98 o 
 -11   3   5     1598.61     1310.23     78.20 o 
 -10   3   5     5101.84     4964.50    226.92 o 
  -9   3   5     1090.18     1220.38     73.65 o 
  -8   3   5     4049.63     4266.11    177.73 o 
  -7   3   5      893.16     1149.97     52.16 o 
  -6   3   5     1066.27     1143.88     63.12 o 
  -5   3   5     8961.90    10046.34    202.85 o 
  -4   3   5     1585.97     1773.65     90.21 o 
  -3   3   5    33718.20    30909.09    325.63 o 
  -2   3   5       66.84      159.95     31.99 o 
  -1   3   5     7654.55     7050.27    437.71 o 
   0   3   5     8101.34     7996.48    348.09 o 
   1   3   5      166.56      198.08     23.74 o 
   2   3   5    10133.21     9537.44    209.04 o 
   3   3   5     3149.68     3582.92    155.14 o 
   4   3   5    14756.24    14390.47    281.32 o 
   5   3   5     1420.79     1480.49     68.15 o 
   6   3   5    12454.09    11992.09    299.85 o 
   7   3   5      644.06      545.05     59.20 o 
   8   3   5    11439.81    11257.47    311.53 o 
   9   3   5       90.28      224.25     65.36 o 
  10   3   5    22218.19    22322.95    420.57 o 
  11   3   5      854.18      961.86     94.16 o 
  12   3   5     8823.50     8664.15    271.35 o 
 -16   4   5     7654.65     8163.89    260.96 o 
 -15   4   5     5182.81     5305.06    244.35 o 
 -14   4   5     7512.62     6904.72    276.08 o 
 -13   4   5     1990.94     2051.36    109.44 o 
 -12   4   5     4039.78     4492.00    214.29 o 
 -11   4   5     8474.96     8664.11    292.69 o 
 -10   4   5      104.28      109.63     64.84 o 
  -9   4   5    19138.91    19025.66    358.56 o 
  -8   4   5     6702.17     7187.42    223.51 o 
  -7   4   5     3233.13     3509.50    162.62 o 
  -6   4   5    14501.43    14987.27    267.37 o 
  -5   4   5     1034.20     1260.15     54.45 o 
  -4   4   5     5982.46     5560.79    166.96 o 
  -3   4   5    14360.26    14464.08    228.77 o 
  -2   4   5     3241.46     3076.10    124.41 o 
  -1   4   5       76.92        3.47    112.48 o 
   0   4   5     2946.28     2853.22    103.02 o 
   1   4   5    10975.16    11342.82    423.83 o 
   2   4   5    28859.00    29596.47    363.67 o 
   3   4   5      523.64      605.00     52.10 o 
   4   4   5    35193.55    34810.33    441.01 o 
   5   4   5      432.86      422.38     54.16 o 
   6   4   5     3183.66     3387.74    172.22 o 
   7   4   5      161.99      184.51     53.78 o 
   8   4   5      212.58      153.05     60.87 o 
   9   4   5      259.98      287.61     70.56 o 
  10   4   5     6091.72     6035.71    259.07 o 
  11   4   5     1377.18     1568.63     98.91 o 
  12   4   5     7763.13     8129.62    249.09 o 
 -16   5   5      209.60      379.74     89.23 o 
 -15   5   5      621.21      622.90     91.88 o 
 -14   5   5     1332.17     1201.80     94.23 o 
 -13   5   5     4088.63     4277.95    199.57 o 
 -12   5   5      734.39      895.05     73.56 o 
 -11   5   5     6342.94     6299.87    262.09 o 
 -10   5   5     4746.28     4494.11    213.18 o 
  -9   5   5     5768.72     5346.52    242.11 o 
  -8   5   5     1814.69     2029.79    110.39 o 
  -7   5   5     5557.88     5537.12    195.31 o 
  -6   5   5     1514.59     1663.12     77.40 o 
  -5   5   5     8893.30     8332.71    215.99 o 
  -4   5   5     4199.84     4124.01    164.11 o 
  -3   5   5     1075.80     1308.69     78.22 o 
  -2   5   5       12.62      -14.00     37.52 o 
  -1   5   5     1108.30     1338.08    125.83 o 
   0   5   5      213.12      244.74     55.96 o 
   1   5   5      130.73      226.23     63.73 o 
   2   5   5      756.39      969.28     49.71 o 
   3   5   5     3225.26     3154.51    152.07 o 
   4   5   5    30167.60    31188.10    430.27 o 
   5   5   5     5023.50     4719.38    208.71 o 
   6   5   5     3059.51     3159.64    158.41 o 
   7   5   5     8895.79     9298.02    288.86 o 
   8   5   5     2052.77     1991.93     92.11 o 
   9   5   5    17410.04    18234.62    377.27 o 
  10   5   5     3699.63     3540.20    164.96 o 
  11   5   5     9932.22     9768.16    285.69 o 
  12   5   5      540.93      477.83     92.56 o 
 -16   6   5      556.30      433.37     96.19 o 
 -15   6   5     6043.75     5956.66    243.87 o 
 -14   6   5     1615.77     1769.40    101.37 o 
 -13   6   5     7516.40     7300.33    285.04 o 
 -12   6   5     1931.62     2320.38    109.60 o 
 -11   6   5      884.86     1037.47     74.45 o 
 -10   6   5    11718.99    10838.01    317.16 o 
  -9   6   5      208.76      170.70     62.61 o 
  -8   6   5     6407.66     5856.25    235.47 o 
  -7   6   5      333.06      464.17     55.02 o 
  -6   6   5      137.43      138.35     47.04 o 
  -5   6   5     1191.30     1059.61     70.22 o 
  -4   6   5      748.44      677.62     46.59 o 
  -3   6   5        0.32       27.14     39.42 o 
  -2   6   5     1219.49     1350.63     71.81 o 
  -1   6   5     1145.86     1111.98     49.42 o 
   0   6   5     6928.81     6865.44    266.42 o 
   1   6   5     9350.76     8757.56    452.78 o 
   2   6   5     3072.51     3195.97    163.86 o 
   3   6   5    18173.58    18195.31    335.58 o 
   4   6   5     2009.11     2153.69     99.65 o 
   5   6   5     5280.57     5380.76    227.75 o 
   6   6   5     1046.99      816.68     62.18 o 
   7   6   5      552.54      569.65     66.62 o 
   8   6   5     1142.20     1048.18     76.21 o 
   9   6   5       47.22      175.31     75.38 o 
  10   6   5      936.23      879.23     88.63 o 
  11   6   5     5177.63     5027.93    222.50 o 
 -15   7   5        0.20      -46.85     87.48 o 
 -14   7   5      507.54      525.40     89.61 o 
 -13   7   5     1150.38     1129.79     95.59 o 
 -12   7   5     2271.63     2418.55    141.23 o 
 -11   7   5    11683.62    12198.26    327.78 o 
 -10   7   5      637.15      583.60     66.29 o 
  -9   7   5     2345.43     2356.43     98.45 o 
  -8   7   5     3434.00     3445.59    177.71 o 
  -7   7   5     4135.98     3760.58    183.62 o 
  -6   7   5    10293.54    10041.42    250.85 o 
  -5   7   5     2643.84     2534.18    123.32 o 
  -4   7   5     4738.57     4769.11    186.37 o 
  -3   7   5     4420.97     4087.76    178.75 o 
  -2   7   5      964.61      883.76     51.12 o 
  -1   7   5     1572.61     1821.05     76.96 o 
   0   7   5     5645.62     5510.98    236.77 o 
   1   7   5     2414.76     2500.45    101.61 o 
   2   7   5     3695.87     4138.35    185.78 o 
   3   7   5     7582.47     7500.60    242.49 o 
   4   7   5      455.21      560.45     57.27 o 
   5   7   5     4813.18     5303.76    219.07 o 
   6   7   5     3181.47     3278.11    151.59 o 
   7   7   5     3168.82     3453.94    179.87 o 
   8   7   5     6613.14     6511.22    258.15 o 
   9   7   5    11608.92    12139.46    313.87 o 
  10   7   5     3262.14     3491.15    169.16 o 
  11   7   5     3943.62     4142.68    199.51 o 
 -15   8   5     2523.89     2650.72    114.83 o 
 -14   8   5     3563.19     3390.84    189.54 o 
 -13   8   5      892.04      913.62     93.13 o 
 -12   8   5     5209.32     5119.06    235.06 o 
 -11   8   5      311.95      370.83     75.76 o 
 -10   8   5     1327.72     1295.85     79.36 o 
  -9   8   5      467.64      527.89     61.77 o 
  -8   8   5      389.14      211.06     59.69 o 
  -7   8   5     1485.68     1716.48     80.10 o 
  -6   8   5     6187.51     6010.85    222.33 o 
  -5   8   5    10371.81    10144.48    274.36 o 
  -4   8   5     5557.49     6050.44    214.17 o 
  -3   8   5      982.72      887.24     58.56 o 
  -2   8   5     2035.21     1794.13     85.79 o 
  -1   8   5     3859.70     4048.62    126.63 o 
   0   8   5     1152.66     1040.40     73.14 o 
   1   8   5     3488.52     3819.16    187.39 o 
   2   8   5     3956.12     3898.58    190.83 o 
   3   8   5      912.62      753.18     61.31 o 
   4   8   5     3298.14     2942.64    184.72 o 
   5   8   5      191.95      216.86     55.69 o 
   6   8   5       77.12       42.36     61.03 o 
   7   8   5      258.10      211.69     67.62 o 
   8   8   5       45.61       52.90     74.17 o 
   9   8   5      820.85      775.58     88.10 o 
  10   8   5     2185.77     2192.94    116.87 o 
 -14   9   5      549.17      615.38     97.75 o 
 -13   9   5     3435.14     3484.65    174.41 o 
 -12   9   5     8008.81     7977.50    270.23 o 
 -11   9   5     1101.03     1004.73     88.66 o 
 -10   9   5     4091.48     4616.51    201.34 o 
  -9   9   5      842.35      945.77     70.63 o 
  -8   9   5      141.93       82.66     60.69 o 
  -7   9   5      750.91      850.86     61.46 o 
  -6   9   5     1724.43     1711.75    102.85 o 
  -5   9   5     7785.97     7112.75    252.22 o 
  -4   9   5     1592.61     1442.27     87.24 o 
  -3   9   5    17570.79    17282.41    338.87 o 
  -2   9   5      619.75      612.42     54.87 o 
  -1   9   5     2658.10     2721.41     82.71 o 
   0   9   5       11.79       56.93     38.64 o 
   1   9   5      276.46      246.64     36.97 o 
   2   9   5        1.01       28.52     50.31 o 
   3   9   5       33.63       75.38     51.17 o 
   4   9   5     5076.45     5705.26    222.55 o 
   5   9   5     3088.88     3244.33    151.88 o 
   6   9   5     5931.46     5974.91    237.87 o 
   7   9   5     2067.96     2392.03    102.67 o 
   8   9   5    10387.97    10870.36    293.06 o 
   9   9   5      532.05      493.58     85.64 o 
  10   9   5     7528.56     7296.51    247.60 o 
 -13  10   5     2985.20     3133.10    148.41 o 
 -12  10   5     3635.44     3823.59    198.27 o 
 -11  10   5     2388.25     2490.41    131.16 o 
 -10  10   5      902.26      828.71     87.08 o 
  -9  10   5     1460.26     1670.27     84.04 o 
  -8  10   5      797.09      993.81     73.57 o 
  -7  10   5     1902.41     1827.60     89.67 o 
  -6  10   5     1247.28     1329.44     88.19 o 
  -5  10   5      509.55      598.19     57.97 o 
  -4  10   5     1586.25     1428.04     78.03 o 
  -3  10   5      327.50      337.66     55.18 o 
  -2  10   5      502.69      405.26     57.10 o 
  -1  10   5     1731.96     1899.71     62.45 o 
   0  10   5     5474.42     5903.10    324.48 o 
   1  10   5       72.87       19.63     35.69 o 
   2  10   5     6039.53     6266.49    232.22 o 
   3  10   5     2183.96     2397.97    109.84 o 
   4  10   5     2723.65     2623.97    121.91 o 
   5  10   5        0.60       64.31     66.21 o 
   6  10   5       53.66      127.77     66.56 o 
   7  10   5       35.81       88.17     74.69 o 
   8  10   5       38.58       -8.64     78.14 o 
   9  10   5      587.71      650.88     89.62 o 
 -13  11   5        6.32      -17.11     87.30 o 
 -12  11   5     5597.90     5514.94    226.46 o 
 -11  11   5     1794.06     1967.32    100.52 o 
 -10  11   5     2299.80     2062.99    113.44 o 
  -9  11   5      615.65      648.38     83.06 o 
  -8  11   5      774.79      756.22     79.45 o 
  -7  11   5     1968.21     1752.36     92.96 o 
  -6  11   5      415.88      334.23     67.81 o 
  -5  11   5     1811.05     2003.62    108.04 o 
  -4  11   5       33.35       90.77     56.02 o 
  -3  11   5        0.58       51.69     53.42 o 
  -2  11   5     4371.26     4064.34    194.94 o 
  -1  11   5      687.51      703.42     40.99 o 
   0  11   5     1995.06     1979.69    177.64 o 
   1  11   5     1385.89     1588.06     87.68 o 
   2  11   5      838.68      710.13     67.52 o 
   3  11   5     3350.51     3308.08    173.47 o 
   4  11   5      471.21      444.79     72.14 o 
   5  11   5    11749.78    11966.11    304.56 o 
   6  11   5      225.20      153.39     77.30 o 
   7  11   5     5436.72     5479.85    220.89 o 
   8  11   5      623.24      677.21     86.34 o 
 -12  12   5     2114.73     2160.23    106.79 o 
 -11  12   5     1470.47     1601.62     99.95 o 
 -10  12   5      836.55      863.33     90.52 o 
  -9  12   5      581.10      619.08     84.09 o 
  -8  12   5     3192.70     3422.67    156.33 o 
  -7  12   5     1075.46     1205.22     82.08 o 
  -6  12   5     2989.64     2750.77    151.46 o 
  -5  12   5      798.17      729.61     71.49 o 
  -4  12   5     5858.43     6187.86    236.14 o 
  -3  12   5      165.05      242.27     61.39 o 
  -2  12   5     3685.99     3563.80    188.19 o 
  -1  12   5     1705.94     1665.82    128.63 o 
   0  12   5      675.82      593.00     46.54 o 
   1  12   5     9213.62     9485.45    197.61 o 
   2  12   5     1041.38     1314.46     76.19 o 
   3  12   5     9117.61     9056.54    270.99 o 
   4  12   5      677.01      590.10     77.53 o 
   5  12   5     1431.72     1284.71     90.78 o 
   6  12   5      547.75      441.00     81.31 o 
   7  12   5      342.52      328.62     83.88 o 
 -10  13   5      316.92      268.07     89.07 o 
  -9  13   5     1896.42     1942.36     99.32 o 
  -8  13   5     2038.60     2049.18    105.76 o 
  -7  13   5      990.23      939.56     86.91 o 
  -6  13   5     1980.92     1890.97    112.70 o 
  -5  13   5     1031.69      985.21     79.30 o 
  -4  13   5      134.73      178.96     68.82 o 
  -3  13   5        2.99      -10.72     65.87 o 
  -2  13   5      140.21      245.54     64.15 o 
  -1  13   5     2075.93     2119.29     73.82 o 
   0  13   5     4427.60     4400.85    218.52 o 
   1  13   5      439.68      416.71     51.49 o 
   2  13   5     6922.17     7249.83    240.85 o 
   3  13   5     5199.84     5090.54    223.65 o 
   4  13   5     5496.15     6003.81    217.09 o 
   5  13   5     3913.43     3818.84    188.24 o 
   6  13   5     1812.78     1718.43     96.70 o 
  -9  14   5     1252.32     1151.72     97.32 o 
  -8  14   5      156.43       24.03     82.65 o 
  -7  14   5     3120.04     3177.54    167.90 o 
  -6  14   5      108.69      293.42     74.87 o 
  -5  14   5     2064.38     2231.00    102.65 o 
  -4  14   5      743.15      678.58     81.69 o 
  -3  14   5     3414.75     3700.29    170.44 o 
  -2  14   5     4290.98     4369.40    200.06 o 
  -1  14   5       13.43       28.78     49.57 o 
   0  14   5     8635.77     8854.58    343.33 o 
   1  14   5     2264.04     2381.99     89.06 o 
   2  14   5     3555.96     3720.91    184.34 o 
   3  14   5       67.10       10.55     75.73 o 
   4  14   5      604.53      728.06     82.18 o 
   5  14   5       60.17       93.01     75.90 o 
  -7  15   5     1118.63     1093.34     92.63 o 
  -6  15   5      251.55      189.88     78.17 o 
  -5  15   5     1665.57     1838.05     94.61 o 
  -4  15   5      841.84      731.42     83.08 o 
  -3  15   5     2626.38     2525.55    122.49 o 
  -2  15   5     3303.05     3335.31    162.38 o 
  -1  15   5     4880.88     4638.45    142.88 o 
   0  15   5      443.21      396.19     55.04 o 
   1  15   5     2637.92     2693.27     98.49 o 
   2  15   5    10257.93    10323.34    252.19 o 
   3  15   5      905.68      957.15     89.83 o 
  -3  16   5       86.62       93.71     73.31 o 
  -2  16   5      440.64      400.44     81.30 o 
  -1  16   5      543.28      466.22     56.62 o 
 -16   0   6     1344.33     1452.65    101.67 o 
 -14   0   6     3688.09     4023.84    177.36 o 
 -12   0   6     2885.39     2713.42    116.61 o 
 -10   0   6     6431.65     6239.38    251.28 o 
  -8   0   6    35562.27    34620.28    443.67 o 
  -6   0   6    71094.38    65881.60   2656.39 o 
  -4   0   6    66113.66    64549.11   2370.46 o 
  -2   0   6    95304.37    82126.80   2700.77 o 
   0   0   6    96492.91    92575.71   5341.17 o 
   2   0   6    57445.30    55264.83    515.93 o 
   4   0   6      156.06      221.02     50.33 o 
   6   0   6    38941.89    37412.59    522.75 o 
  10   0   6     3061.65     2992.92    140.15 o 
  12   0   6     6179.76     6224.15    240.01 o 
 -17   1   6      573.67      438.89     68.98 o 
 -16   1   6     3627.71     3212.30    117.44 o 
 -15   1   6      231.31      378.22     61.42 o 
 -14   1   6     6573.20     6696.59    522.16 o 
 -13   1   6       43.07       82.79     84.54 o 
 -12   1   6      699.76      813.16     47.85 o 
 -11   1   6        3.53       53.38     42.53 o 
 -10   1   6     9574.98     9835.58    200.98 o 
  -9   1   6    17428.24    17159.21    240.02 o 
  -8   1   6    58866.19    58861.28    411.34 o 
  -7   1   6     7807.47     8156.66    168.17 o 
  -6   1   6    13184.08    12292.18    174.27 o 
  -5   1   6       43.57      168.22     31.29 o 
  -4   1   6      938.79     1344.16     47.73 o 
  -3   1   6     1197.54     1112.01     94.36 o 
  -2   1   6    47500.62    44944.45    675.97 o 
  -1   1   6    13088.11    14549.95    499.57 o 
   0   1   6    28333.57    28304.67    689.10 o 
   1   1   6     9646.38     9056.66    113.57 o 
   2   1   6     3877.79     4386.11    576.30 o 
   3   1   6     5956.72     6207.25    140.93 o 
   4   1   6    11854.93    11541.24    197.46 o 
   5   1   6     1215.39     1370.54     49.80 o 
   6   1   6     3363.37     3246.01    114.98 o 
   7   1   6     2744.53     2831.47    100.24 o 
   8   1   6       53.82       74.23     74.26 o 
   9   1   6      551.34      643.47     52.91 o 
  10   1   6       12.50      -72.74     95.26 o 
  11   1   6       91.98       28.12     62.25 o 
  12   1   6      579.56      427.70     69.66 o 
 -17   2   6       11.89       32.33     90.42 o 
 -16   2   6     1912.94     1952.99    109.90 o 
 -15   2   6      636.16      514.44     92.40 o 
 -14   2   6     1606.16     1622.19    101.39 o 
 -13   2   6      284.12      370.82     71.95 o 
 -12   2   6      173.72       79.37     62.95 o 
 -11   2   6       51.44       93.02     61.55 o 
 -10   2   6    10254.38    10518.04    290.41 o 
  -9   2   6     3223.63     3628.64    188.42 o 
  -8   2   6     2939.95     2478.86    129.90 o 
  -7   2   6    48440.73    48407.01    495.29 o 
  -6   2   6       25.89       45.82     39.76 o 
  -5   2   6    42779.77    42117.50    422.77 o 
  -3   2   6    38279.21    37428.03    374.99 o 
  -2   2   6      160.09      207.74     33.73 o 
  -1   2   6    53262.29    48907.37   1210.41 o 
   0   2   6    19198.35    19133.33    850.64 o 
   1   2   6    30933.77    30124.32   1293.44 o 
   2   2   6     1682.42     1745.07     96.73 o 
   3   2   6     6731.25     6891.19    213.16 o 
   4   2   6    16646.44    16663.96    322.73 o 
   5   2   6     7202.49     6841.24    236.52 o 
   6   2   6    21059.94    20268.78    393.18 o 
   7   2   6     2504.51     2372.43    112.18 o 
   8   2   6     2939.21     2973.31    149.75 o 
   9   2   6     1681.03     1787.23     87.01 o 
  10   2   6      643.48      805.85     90.50 o 
  11   2   6      293.68      272.91     90.45 o 
  12   2   6     1291.02     1358.71    103.21 o 
 -16   3   6      260.40      189.54     92.18 o 
 -15   3   6     1110.70      924.48     94.20 o 
 -14   3   6       52.06      -79.53     79.53 o 
 -13   3   6     3685.15     3626.86    167.84 o 
 -12   3   6      819.88      691.64     72.37 o 
 -11   3   6    15881.77    16444.32    376.66 o 
 -10   3   6     1216.23     1192.34     72.61 o 
  -9   3   6    88742.75    84280.58   3663.24 o 
  -8   3   6     1197.78     1455.96     71.95 o 
  -7   3   6    36276.79    35890.50    430.47 o 
  -6   3   6     1178.46     1251.04     57.24 o 
  -5   3   6     3034.32     2896.69    139.19 o 
  -4   3   6     2093.88     2254.86    104.57 o 
  -3   3   6     1602.71     1799.28     85.66 o 
  -2   3   6     8672.87     8760.02    189.33 o 
  -1   3   6    21063.48    20657.23   1020.76 o 
   0   3   6     4580.00     4279.24    116.17 o 
   1   3   6    30267.82    28649.56   1763.79 o 
   2   3   6     1022.17     1163.23     61.19 o 
   3   3   6    12016.21    12164.28    263.11 o 
   4   3   6     5684.10     5727.11    214.07 o 
   5   3   6     5610.02     5461.02    221.88 o 
   6   3   6       92.42       77.98     54.98 o 
   7   3   6     1870.63     1822.40    106.50 o 
   8   3   6     1211.84     1080.91     75.52 o 
   9   3   6     4452.94     4501.89    199.13 o 
  10   3   6        7.36      -26.10     82.46 o 
  11   3   6      897.89      795.53     97.97 o 
  12   3   6        0.60      125.68     85.23 o 
 -16   4   6      146.45       32.16     89.05 o 
 -15   4   6     2185.71     2109.31    103.88 o 
 -14   4   6      230.02      256.98     80.93 o 
 -13   4   6    11726.18    12157.03    332.36 o 
 -12   4   6       45.28      280.08     63.10 o 
 -11   4   6      676.15      667.27     65.60 o 
 -10   4   6     7909.46     8084.81    278.97 o 
  -9   4   6    14428.74    13682.35    319.18 o 
  -8   4   6       36.35      116.18     53.60 o 
  -7   4   6    29414.42    29697.91    408.40 o 
  -6   4   6     9786.07     9267.26    226.01 o 
  -5   4   6    24426.43    23354.38    335.32 o 
  -4   4   6     3043.49     2808.27    140.74 o 
  -3   4   6    11100.36     9789.09    211.49 o 
  -2   4   6    11551.17    10825.51    216.40 o 
  -1   4   6    27160.64    25749.54   1629.48 o 
   0   4   6     4919.15     5039.98    190.29 o 
   1   4   6     8851.91     8763.98    466.98 o 
   2   4   6     4244.36     3954.60    175.90 o 
   3   4   6     7222.17     7130.37    218.41 o 
   4   4   6      337.60      379.56     56.40 o 
   5   4   6    11253.46    11293.19    296.67 o 
   6   4   6     3053.50     2744.91    155.25 o 
   7   4   6     1162.58     1119.02     70.50 o 
   8   4   6        0.17      -32.85     63.96 o 
   9   4   6        0.58      -78.31     78.31 o 
  10   4   6        9.31       80.56     81.77 o 
  11   4   6      292.96      345.72     89.41 o 
 -16   5   6      757.18      705.36     97.43 o 
 -15   5   6       17.05      -19.36     85.58 o 
 -14   5   6     2096.29     2019.11    105.09 o 
 -13   5   6      391.05      492.66     75.94 o 
 -12   5   6     2545.51     2261.34    129.86 o 
 -11   5   6    10616.62    10408.88    310.17 o 
 -10   5   6    15973.34    16624.40    374.68 o 
  -9   5   6    13404.07    13414.42    329.35 o 
  -8   5   6    31490.57    30000.48    443.97 o 
  -7   5   6     1324.47      967.79     60.35 o 
  -6   5   6    25763.32    26636.12    375.66 o 
  -5   5   6      715.22      731.58     49.71 o 
  -4   5   6     7999.02     7908.18    199.49 o 
  -3   5   6     7954.46     8261.95    209.97 o 
  -2   5   6        1.60        0.35     39.76 o 
  -1   5   6    13523.43    13036.83    621.86 o 
   0   5   6     8713.48     8537.92    544.15 o 
   1   5   6    20894.18    20210.48    710.26 o 
   2   5   6    37544.99    37382.83    450.80 o 
   3   5   6        6.39       15.56     50.48 o 
   4   5   6    20627.75    20051.29    366.52 o 
   5   5   6     7981.13     7707.65    263.42 o 
   6   5   6     3446.60     3397.95    170.46 o 
   7   5   6      724.90      892.26     70.10 o 
   8   5   6       86.40      129.50     69.68 o 
   9   5   6      309.88      296.62     80.77 o 
  10   5   6     1071.89     1104.11     95.75 o 
  11   5   6        6.61      -87.13     87.13 o 
 -16   6   6      566.69      571.27     92.21 o 
 -15   6   6      246.71      232.43     88.20 o 
 -14   6   6     2023.32     2130.76    102.82 o 
 -13   6   6     2751.25     2578.45    124.13 o 
 -12   6   6     2468.47     2628.92    128.27 o 
 -11   6   6      333.31      216.91     68.33 o 
 -10   6   6     1607.85     1527.53     86.35 o 
  -9   6   6    16683.80    16388.67    360.39 o 
  -8   6   6    11966.33    11577.78    293.28 o 
  -7   6   6     2540.61     2565.61    123.25 o 
  -6   6   6    20212.43    20085.30    346.64 o 
  -5   6   6      223.56       78.70     49.12 o 
  -4   6   6    35237.14    33760.86    411.35 o 
  -3   6   6      989.57     1111.06     51.47 o 
  -2   6   6    32628.05    30128.24    384.74 o 
  -1   6   6      483.36      510.59     31.76 o 
   0   6   6    63156.24    60778.34   3612.79 o 
   1   6   6     1897.81     1782.37    142.98 o 
   2   6   6    12945.61    12367.07    284.86 o 
   3   6   6     3506.64     3777.32    181.44 o 
   4   6   6      460.33      482.76     58.31 o 
   5   6   6        8.69       71.40     53.25 o 
   6   6   6      115.24      143.34     59.48 o 
   7   6   6      513.26      500.03     70.07 o 
   8   6   6      107.68      137.11     73.31 o 
   9   6   6        1.63      110.81     77.45 o 
  10   6   6        3.36       43.56     82.98 o 
  11   6   6      177.84      192.46     84.90 o 
 -15   7   6      314.01      433.59     89.59 o 
 -14   7   6      939.47      889.95     93.65 o 
 -13   7   6     1881.09     2069.27     96.91 o 
 -12   7   6     3629.80     3469.66    176.30 o 
 -11   7   6      771.88      886.09     75.12 o 
 -10   7   6    10629.98    10348.96    308.49 o 
  -9   7   6       26.79       52.56     56.53 o 
  -8   7   6     7234.19     7665.06    254.72 o 
  -7   7   6      663.92      703.01     58.51 o 
  -6   7   6     7838.81     7199.07    242.90 o 
  -5   7   6     5500.01     5538.35    206.12 o 
  -4   7   6      460.65      434.03     51.40 o 
  -3   7   6     8527.63     8090.84    227.71 o 
  -2   7   6      516.64      546.25     49.50 o 
  -1   7   6     3564.88     3944.91    147.79 o 
   0   7   6     2809.59     2581.87    141.51 o 
   1   7   6     3263.95     3524.87    121.42 o 
   2   7   6    14559.54    13836.17    310.03 o 
   3   7   6    23990.43    23792.28    406.46 o 
   4   7   6     2207.80     2164.42    112.66 o 
   5   7   6     8706.38     8084.18    266.77 o 
   6   7   6      527.04      482.06     66.96 o 
   7   7   6        0.55      -69.50     69.50 o 
   8   7   6        0.31      -76.93     76.93 o 
   9   7   6      310.83      317.71     83.36 o 
  10   7   6      466.02      503.22     90.30 o 
 -15   8   6        3.85       -3.28     85.57 o 
 -14   8   6      499.41      525.91     90.48 o 
 -13   8   6       52.96       32.50     81.43 o 
 -12   8   6      908.23      889.12     87.42 o 
 -11   8   6       54.78        5.53     71.23 o 
 -10   8   6     1441.77     1539.55     79.20 o 
  -9   8   6     3555.97     3593.45    193.79 o 
  -8   8   6     1925.47     2073.21    104.96 o 
  -7   8   6     3948.73     3911.56    189.52 o 
  -6   8   6     5127.62     5087.49    221.10 o 
  -5   8   6    27596.19    26501.27    420.19 o 
  -4   8   6     3562.40     3848.27    185.49 o 
  -3   8   6    41686.23    39739.02    492.29 o 
  -2   8   6     1273.16     1150.14     58.24 o 
  -1   8   6    44780.71    44614.61   2065.79 o 
   0   8   6     3368.31     3572.91    259.63 o 
   1   8   6    28597.14    27556.42    582.66 o 
   2   8   6     2287.04     2276.39    107.13 o 
   3   8   6     3496.90     3598.30    185.65 o 
   4   8   6      990.10      936.20     65.46 o 
   5   8   6     2456.89     2407.17    120.99 o 
   6   8   6     2047.36     1945.16    111.87 o 
   7   8   6      223.73      141.98     73.32 o 
   8   8   6     1165.62     1257.21     89.18 o 
   9   8   6        9.68      -40.45     81.25 o 
  10   8   6        7.40      140.03     81.25 o 
 -14   9   6      852.13      964.72     95.02 o 
 -13   9   6     3645.69     3686.73    190.79 o 
 -12   9   6      101.24      296.70     84.38 o 
 -11   9   6    21473.97    21954.42    413.41 o 
 -10   9   6      520.11      469.40     76.13 o 
  -9   9   6    16039.56    16715.44    366.65 o 
  -8   9   6       84.48       17.98     59.82 o 
  -7   9   6     5582.01     5655.51    240.62 o 
  -6   9   6      431.13      511.43     57.10 o 
  -5   9   6     9584.26     8861.24    276.72 o 
  -4   9   6        0.78      -55.15     55.15 o 
  -3   9   6      601.37      545.90     60.92 o 
  -2   9   6      252.64      279.51     54.83 o 
  -1   9   6      353.17      400.75     39.13 o 
   0   9   6      212.67      147.91     37.46 o 
   1   9   6    15487.64    15125.83    287.18 o 
   2   9   6       16.49       59.47     50.48 o 
   3   9   6    15227.25    15142.69    335.68 o 
   4   9   6     1337.97     1430.12     73.29 o 
   5   9   6     1758.18     1892.97     81.31 o 
   6   9   6      332.42      348.18     72.65 o 
   7   9   6      389.50      274.17     78.53 o 
   8   9   6      106.61       -6.92     82.13 o 
   9   9   6        7.85       84.54     80.73 o 
 -13  10   6     2580.26     2550.04    136.88 o 
 -12  10   6      492.70      344.44     87.71 o 
 -11  10   6     1161.49     1089.43     94.38 o 
 -10  10   6     1363.96     1281.96     89.91 o 
  -9  10   6     1041.96     1070.32     80.17 o 
  -8  10   6     5547.86     5800.29    232.72 o 
  -7  10   6     6360.45     6019.94    236.78 o 
  -6  10   6     5026.95     5181.47    229.85 o 
  -5  10   6     8324.92     8751.54    265.09 o 
  -4  10   6     9667.28     9361.25    275.28 o 
  -3  10   6     4214.47     4372.15    207.14 o 
  -2  10   6    16734.93    15798.22    336.81 o 
  -1  10   6     2867.93     2862.19    171.87 o 
   0  10   6    12759.29    12426.52    505.89 o 
   1  10   6     1382.51     1508.28     85.69 o 
   2  10   6        0.59      -25.93     59.12 o 
   3  10   6        1.08      -61.37     61.37 o 
   4  10   6      425.31      529.71     67.29 o 
   5  10   6      177.93      194.71     68.82 o 
   6  10   6     1538.89     1629.25     86.46 o 
   7  10   6      307.14      345.90     80.25 o 
   8  10   6      416.94      344.22     85.28 o 
 -13  11   6      148.39       48.07     88.36 o 
 -12  11   6     5434.79     5169.89    223.45 o 
 -11  11   6     1844.43     1976.81    103.48 o 
 -10  11   6    22357.42    22578.68    413.33 o 
  -9  11   6     4043.81     3865.72    185.24 o 
  -8  11   6     9687.53     9542.78    289.90 o 
  -7  11   6      190.21      286.02     69.34 o 
  -6  11   6     3936.19     4191.76    206.19 o 
  -5  11   6      901.03      861.36     68.04 o 
  -4  11   6       64.80       54.81     56.71 o 
  -3  11   6       13.60      -13.48     55.84 o 
  -2  11   6      311.56      385.37     58.98 o 
  -1  11   6      300.69      319.28     81.21 o 
   0  11   6     3955.22     3941.23    134.47 o 
   1  11   6      952.79      966.41     47.89 o 
   2  11   6    10172.39     9704.46    277.42 o 
   3  11   6     4883.96     4986.18    216.00 o 
   4  11   6     1000.82     1260.80     80.34 o 
   5  11   6     1280.11     1069.34     87.64 o 
   6  11   6     1404.55     1359.26     89.56 o 
   7  11   6        1.32       50.48     79.52 o 
   8  11   6     2944.35     3189.81    147.69 o 
 -12  12   6     2451.62     2466.60    124.01 o 
 -11  12   6     1114.45     1154.14     97.65 o 
 -10  12   6        5.18      -83.33     83.33 o 
  -9  12   6      706.30      604.82     90.85 o 
  -8  12   6     8068.81     8094.60    267.66 o 
  -7  12   6      470.26      407.59     77.16 o 
  -6  12   6    10553.44    10304.37    295.00 o 
  -5  12   6        9.66       46.68     65.18 o 
  -4  12   6     8636.33     8740.96    272.69 o 
  -3  12   6       16.51       41.15     62.24 o 
  -2  12   6     7265.15     6826.66    237.33 o 
  -1  12   6       56.01       64.29     41.93 o 
   0  12   6     6631.27     6572.41    367.97 o 
   1  12   6      550.28      595.70     49.31 o 
   2  12   6      118.11      158.04     69.16 o 
   3  12   6      204.78      167.57     72.11 o 
   4  12   6      117.52      188.47     73.48 o 
   5  12   6        1.55      153.86     71.92 o 
   6  12   6       37.33      110.47     75.20 o 
   7  12   6      121.32       88.53     78.84 o 
 -10  13   6     8754.80     9131.91    266.73 o 
  -9  13   6      855.84      998.50     90.00 o 
  -8  13   6    10872.92    10608.17    288.91 o 
  -7  13   6     1123.15     1121.54     85.19 o 
  -6  13   6        1.28      -20.23     71.57 o 
  -5  13   6      124.36       50.66     72.97 o 
  -4  13   6     3091.56     3115.35    151.45 o 
  -3  13   6     1190.33     1109.45     82.44 o 
  -2  13   6     3885.21     3827.41    175.11 o 
  -1  13   6      666.28      723.42     52.36 o 
   0  13   6     2888.08     2750.93    122.66 o 
   1  13   6     1401.25     1490.85     58.92 o 
   2  13   6     2393.29     2274.44    139.13 o 
   3  13   6     3036.03     3183.15    160.60 o 
   4  13   6     1649.86     1634.81    100.15 o 
   5  13   6     2884.46     3119.87    159.14 o 
  -9  14   6     1475.82     1321.97     99.60 o 
  -8  14   6     1344.34     1251.13     95.08 o 
  -7  14   6     5496.07     5586.95    218.08 o 
  -6  14   6     5824.79     5994.49    222.73 o 
  -5  14   6    10108.16     9991.50    272.13 o 
  -4  14   6     1489.44     1510.87     89.74 o 
  -3  14   6     9385.67     9238.96    268.58 o 
  -2  14   6     2105.06     2161.94    104.56 o 
  -1  14   6     7822.65     7934.97    396.37 o 
   0  14   6      205.49      153.16     52.52 o 
   1  14   6     6538.91     6500.16    369.32 o 
   2  14   6       45.52      -44.09     74.69 o 
   3  14   6     1442.09     1436.29     93.36 o 
   4  14   6       76.36      122.93     75.04 o 
  -7  15   6     4167.50     4263.56    191.55 o 
  -6  15   6        2.06      -23.68     79.00 o 
  -5  15   6        0.56       22.13     76.58 o 
  -4  15   6       65.18       47.55     76.42 o 
  -3  15   6     1670.61     1829.91     99.28 o 
  -2  15   6      418.17      279.35     79.74 o 
  -1  15   6     1178.78     1267.65    140.51 o 
   0  15   6      150.33      216.33     53.25 o 
   1  15   6      503.79      509.10     81.74 o 
   2  15   6       51.75       53.08     76.76 o 
 -17   0   7     8570.32     8712.52    272.94 o 
 -15   0   7     1702.20     1641.63    103.99 o 
 -13   0   7      608.54      695.15     77.01 o 
 -11   0   7     6546.47     5913.92    261.00 o 
  -9   0   7    38745.70    38565.48    508.21 o 
  -7   0   7     5467.19     5135.32    192.86 o 
  -5   0   7    10353.96    10877.53    231.86 o 
  -3   0   7    17202.17    15955.00    262.65 o 
  -1   0   7     8255.70     8284.36    270.57 o 
   1   0   7     8239.04     8593.34    190.91 o 
   3   0   7     6201.58     6319.09    220.70 o 
   5   0   7    22011.86    21468.32    415.49 o 
   7   0   7    30299.98    30063.04    484.10 o 
   9   0   7    22486.86    22191.52    407.82 o 
  11   0   7     9960.93    10210.59    280.12 o 
 -17   1   7     6018.28     5921.28    170.84 o 
 -16   1   7      736.14      746.82     69.49 o 
 -15   1   7    12656.36    12520.13    372.98 o 
 -14   1   7     1706.65     1762.73     69.16 o 
 -13   1   7     2843.64     2943.05    104.29 o 
 -12   1   7       87.89       49.41     41.63 o 
 -11   1   7     1786.59     1871.11     64.58 o 
 -10   1   7      262.69      324.68     42.14 o 
  -9   1   7     1178.56     1154.32     46.70 o 
  -8   1   7      807.79      720.77     90.59 o 
  -7   1   7     4124.82     3881.09    117.32 o 
  -6   1   7      917.38      817.17     36.58 o 
  -5   1   7     4774.21     4711.20    118.72 o 
  -4   1   7     4106.66     4192.23    109.58 o 
  -3   1   7     1590.95     1591.54     57.30 o 
  -2   1   7     4781.90     4753.65    122.50 o 
  -1   1   7    38499.39    37549.85   1313.07 o 
   0   1   7     9569.14     8773.52    157.00 o 
   1   1   7    30364.92    28377.44    667.06 o 
   2   1   7    17178.19    17251.96    217.56 o 
   3   1   7    32157.96    32085.34    314.35 o 
   4   1   7     9331.58     9548.66    193.33 o 
   5   1   7    15119.23    15303.44    245.38 o 
   6   1   7     1216.68     1274.26     50.35 o 
   7   1   7       20.03      -17.60     46.63 o 
   8   1   7        2.19       11.85     48.40 o 
   9   1   7      771.73      780.82    168.49 o 
  10   1   7        1.25       -0.66     73.90 o 
  11   1   7     1003.65     1035.84    118.15 o 
 -17   2   7      231.72      192.30     95.11 o 
 -16   2   7     3865.73     3872.81    194.14 o 
 -15   2   7       33.53       13.14     83.85 o 
 -14   2   7      533.62      702.12     80.80 o 
 -13   2   7        0.48       19.88     71.92 o 
 -12   2   7     2629.38     2704.06    153.19 o 
 -11   2   7     1594.98     1595.11     91.90 o 
 -10   2   7     1890.41     2064.64    105.17 o 
  -9   2   7     6002.63     5243.09    221.03 o 
  -8   2   7      402.84      540.93     54.68 o 
  -7   2   7      128.85      219.11     45.31 o 
  -6   2   7       18.68       65.18     42.70 o 
  -5   2   7    33369.29    33246.64    397.10 o 
  -4   2   7     3603.05     3935.78    155.13 o 
  -3   2   7    25869.57    24806.46    324.28 o 
  -2   2   7     4042.10     4255.28    150.26 o 
  -1   2   7     1152.23      947.06    127.14 o 
   0   2   7     5862.56     5395.77    198.71 o 
   1   2   7      207.79      299.28     31.35 o 
   2   2   7     1732.86     1697.04     94.43 o 
   3   2   7      228.54      267.06     49.81 o 
   4   2   7     7061.39     6834.29    241.16 o 
   5   2   7        9.60       90.07     55.84 o 
   6   2   7    18123.14    18605.83    379.33 o 
   7   2   7     4650.97     4663.14    226.84 o 
   8   2   7    19299.10    18582.37    383.94 o 
   9   2   7     4685.48     4567.02    210.12 o 
  10   2   7    14489.03    14061.18    335.47 o 
  11   2   7     1014.97      911.60     97.63 o 
 -17   3   7     2930.45     2655.57    168.34 o 
 -16   3   7    10813.59    10461.97    304.58 o 
 -15   3   7        1.50      126.03     83.67 o 
 -14   3   7    13062.18    13467.72    339.10 o 
 -13   3   7      330.00      402.15     76.11 o 
 -12   3   7    10050.32     9976.34    321.70 o 
 -11   3   7      706.26      879.54     66.47 o 
 -10   3   7    13217.27    13634.13    344.84 o 
  -9   3   7       27.08       -3.98     56.02 o 
  -8   3   7     3990.60     3592.85    174.63 o 
  -7   3   7        7.36      170.29     49.96 o 
  -6   3   7      759.44      829.71     47.46 o 
  -5   3   7     5651.57     5031.45    178.15 o 
  -4   3   7     2722.45     2722.10    133.26 o 
  -3   3   7     5936.35     5190.59    181.74 o 
  -2   3   7     2546.15     2257.70    127.62 o 
  -1   3   7        0.46       73.13     27.56 o 
   0   3   7    51190.57    50271.81   2745.96 o 
   1   3   7      991.18     1247.51     72.09 o 
   2   3   7    28465.94    28623.48    400.83 o 
   3   3   7      478.16      428.14     52.26 o 
   4   3   7    21627.08    21478.23    386.90 o 
   5   3   7     1546.96     1441.49     93.28 o 
   6   3   7     2531.54     2569.49    120.17 o 
   7   3   7      427.30      378.87     67.30 o 
   8   3   7      263.69      391.55     75.23 o 
   9   3   7      648.52      595.78     86.52 o 
  10   3   7     1878.71     2092.62    104.17 o 
  11   3   7        5.50      -86.78     86.78 o 
 -16   4   7       16.21       28.53     86.79 o 
 -15   4   7      424.41      512.89     88.57 o 
 -13   4   7     1246.73     1177.92     84.53 o 
 -12   4   7     1327.65     1199.02     80.05 o 
 -11   4   7       34.88       53.08     61.37 o 
 -10   4   7      666.54      889.56     68.20 o 
  -9   4   7     1089.98     1254.79     64.97 o 
  -8   4   7      777.67     1024.49     60.44 o 
  -7   4   7     2000.54     1631.25     97.61 o 
  -6   4   7     1123.71     1109.30     60.85 o 
  -5   4   7     6156.69     6393.25    199.12 o 
  -4   4   7     6025.83     6143.96    193.70 o 
  -3   4   7     1626.90     1560.56     88.03 o 
  -2   4   7     6363.95     5795.26    184.21 o 
  -1   4   7     7359.04     7317.90    379.94 o 
   0   4   7     2026.63     1929.32    196.16 o 
   1   4   7     2240.51     2106.91     70.67 o 
   2   4   7      149.75      291.22     53.96 o 
   3   4   7      233.32      188.35     55.35 o 
   4   4   7      229.58      222.94     58.98 o 
   5   4   7     5362.10     5423.78    229.39 o 
   6   4   7     2088.49     2075.59    116.42 o 
   7   4   7     7845.46     8160.36    271.19 o 
   8   4   7    24453.29    24002.44    429.70 o 
   9   4   7     2607.95     2426.15    129.11 o 
  10   4   7    15392.30    15124.21    331.68 o 
  11   4   7     1808.07     1845.69    106.40 o 
 -16   5   7      637.80      567.70     93.26 o 
 -15   5   7     7844.66     7832.88    270.05 o 
 -14   5   7      202.78      438.55     81.10 o 
 -13   5   7    13596.16    13318.65    346.56 o 
 -12   5   7     1129.28      992.27     79.50 o 
 -11   5   7    22623.02    22850.34    446.83 o 
 -10   5   7     2373.17     2343.86    125.72 o 
  -9   5   7    13734.25    12862.79    332.90 o 
  -8   5   7      167.24      149.76     56.55 o 
  -7   5   7       29.46      -52.21     52.21 o 
  -6   5   7      369.07      398.30     50.70 o 
  -5   5   7      676.02      643.11     49.52 o 
  -4   5   7     3237.92     3487.60    164.50 o 
  -3   5   7     2047.14     1723.17     96.26 o 
  -2   5   7      159.42       84.92     43.24 o 
  -1   5   7    28894.78    28876.48   1917.36 o 
   0   5   7      475.94      630.83    104.97 o 
   1   5   7    26435.36    24406.12   1518.50 o 
   2   5   7     8402.55     7731.74    240.52 o 
   3   5   7     5401.18     5568.47    214.94 o 
   4   5   7     4611.78     4846.11    221.82 o 
   5   5   7     3014.03     3382.09    152.43 o 
   6   5   7     4168.04     4280.99    201.59 o 
   7   5   7     2096.33     1920.12    101.30 o 
   8   5   7     1354.98     1105.89     94.41 o 
   9   5   7       78.64       38.21     85.93 o 
  10   5   7      797.71      814.96     94.67 o 
 -16   6   7     1936.87     2209.66    109.54 o 
 -15   6   7       25.61        5.53     83.85 o 
 -14   6   7      154.79      241.74     83.35 o 
 -13   6   7       90.81       84.20     78.84 o 
 -12   6   7      456.63      433.89     76.47 o 
 -11   6   7      849.90      935.58     73.06 o 
 -10   6   7      113.46      122.42     61.38 o 
  -9   6   7     2948.88     2863.06    129.52 o 
  -8   6   7      203.83      166.55     59.15 o 
  -7   6   7     7871.39     7928.92    257.08 o 
  -6   6   7      156.67      206.14     49.46 o 
  -5   6   7     1184.07     1135.20     67.08 o 
  -4   6   7      349.50      338.42     52.42 o 
  -3   6   7     3145.27     3352.87    163.86 o 
  -2   6   7     3780.74     3691.02    164.27 o 
  -1   6   7     1468.91     1776.66     53.08 o 
   0   6   7       34.83       21.37     37.60 o 
   1   6   7     2069.30     1868.21    235.01 o 
   2   6   7      164.72      220.49     51.02 o 
   3   6   7      666.73      943.90     61.10 o 
   4   6   7      744.78      755.11     60.24 o 
   5   6   7     4283.15     4416.13    210.03 o 
   6   6   7     2436.73     2337.04    120.80 o 
   7   6   7    23127.18    23346.14    414.87 o 
   8   6   7      483.65      526.61     83.56 o 
   9   6   7    24241.50    23909.37    414.14 o 
  10   6   7     1357.06     1445.10     97.85 o 
 -15   7   7      101.47      138.32     85.93 o 
 -14   7   7     2483.84     2481.73    126.30 o 
 -13   7   7     1230.37     1229.85     91.97 o 
 -12   7   7     8459.13     8075.10    285.86 o 
 -11   7   7     3436.81     3356.25    173.68 o 
 -10   7   7    12006.64    11951.78    326.24 o 
  -9   7   7     1277.99     1409.09     69.48 o 
  -8   7   7       23.93       88.17     57.57 o 
  -7   7   7     9957.11    10275.97    282.55 o 
  -6   7   7     3970.46     3511.99    184.22 o 
  -5   7   7    21501.56    21315.27    370.00 o 
  -4   7   7      285.01      245.81     50.86 o 
  -3   7   7     1949.62     1898.73    102.25 o 
  -2   7   7    14468.71    13492.28    289.39 o 
  -1   7   7    30467.56    29071.15   1441.36 o 
   0   7   7    11457.10    11635.21    851.83 o 
   1   7   7     6671.70     6571.04    160.58 o 
   2   7   7     3340.92     3326.88    157.28 o 
   3   7   7     1509.53     1553.78     78.01 o 
   4   7   7     1021.52      908.35     65.29 o 
   5   7   7      553.63      537.10     67.66 o 
   6   7   7      751.54      701.85     72.87 o 
   7   7   7     3021.72     3210.49    124.34 o 
   8   7   7        3.59       72.61     79.52 o 
   9   7   7       75.44      212.14     82.64 o 
 -15   8   7     1216.79     1175.21    101.12 o 
 -14   8   7        2.24       52.55     84.54 o 
 -13   8   7     1614.02     1679.43     97.04 o 
 -12   8   7      100.60      -83.86     83.86 o 
 -11   8   7      482.00      545.15     77.51 o 
 -10   8   7        7.75      217.31     66.73 o 
  -9   8   7        0.99       66.73     60.68 o 
  -8   8   7     4130.39     4412.55    214.39 o 
  -7   8   7       26.31       35.61     54.11 o 
  -6   8   7     4681.24     4653.54    215.43 o 
  -5   8   7     2774.32     2640.02    111.77 o 
  -4   8   7      575.70      642.29     59.88 o 
  -3   8   7     1824.12     1909.51     91.44 o 
  -2   8   7     1319.81     1229.29     63.27 o 
  -1   8   7     1433.44     1363.91    101.94 o 
   0   8   7     2981.26     2893.48    109.45 o 
   1   8   7       76.09       92.70     35.86 o 
   2   8   7      878.16      871.82     59.04 o 
   3   8   7      538.00      546.80     58.66 o 
   4   8   7     5278.96     5223.54    225.67 o 
   5   8   7       28.05       75.55     60.34 o 
   6   8   7    15642.37    15550.61    343.13 o 
   7   8   7     3787.99     4131.44    190.00 o 
   8   8   7    20269.19    20545.75    377.99 o 
   9   8   7     4918.25     5035.56    214.03 o 
 -14   9   7     2085.83     2042.03    108.35 o 
 -12   9   7    10225.79    10268.37    298.08 o 
 -11   9   7      113.00      -62.25     82.82 o 
 -10   9   7    11077.17    11164.82    311.51 o 
  -9   9   7       57.70      -14.00     68.81 o 
  -8   9   7      638.98      732.58     65.76 o 
  -7   9   7      101.38       97.87     56.89 o 
  -6   9   7    10877.56    11071.76    295.41 o 
  -5   9   7     1655.97     1630.37     86.01 o 
  -4   9   7      189.12      245.23     53.44 o 
  -3   9   7        0.39      -52.38     52.38 o 
  -2   9   7    17609.81    17330.68    354.89 o 
  -1   9   7      642.87      659.42     41.71 o 
   0   9   7    12283.63    12430.29    563.52 o 
   1   9   7       38.54       -1.85     37.51 o 
   2   9   7     3249.71     3750.11    171.58 o 
   3   9   7      674.28      715.64     66.98 o 
   4   9   7     1180.54     1116.46     75.17 o 
   5   9   7      442.28      391.66     73.87 o 
   6   9   7     1740.28     1795.94     89.95 o 
   7   9   7      793.27      667.88     88.27 o 
   8   9   7      488.87      598.20     87.88 o 
 -13  10   7      656.59      803.21     92.57 o 
 -12  10   7     1388.60     1349.17     97.69 o 
 -11  10   7       38.63      -81.78     81.78 o 
 -10  10   7      815.44      917.90     86.89 o 
  -9  10   7       28.28      -47.54     72.09 o 
  -8  10   7      638.80      637.88     72.51 o 
  -7  10   7      553.39      430.86     69.04 o 
  -6  10   7        0.01       -5.19     58.26 o 
  -5  10   7      670.32      809.14     64.21 o 
  -4  10   7      482.82      356.77     59.00 o 
  -3  10   7       79.67      193.99     53.60 o 
  -2  10   7      368.15      478.83     58.12 o 
  -1  10   7        0.13      104.09     82.63 o 
   0  10   7      660.85      699.02     42.59 o 
   1  10   7        3.19        1.85     40.31 o 
   2  10   7     1424.06     1366.30     73.99 o 
   3  10   7     2872.43     2805.66    142.58 o 
   4  10   7      252.10      173.63     72.64 o 
   5  10   7     4550.00     4965.70    213.89 o 
   6  10   7     3871.83     4056.05    185.47 o 
   7  10   7     4930.95     4869.65    217.03 o 
   8  10   7     6651.74     6665.28    230.89 o 
 -13  11   7     4194.28     4441.33    190.00 o 
 -12  11   7      588.23      782.89     90.49 o 
 -11  11   7     3595.67     3537.55    193.56 o 
 -10  11   7      444.05      322.28     89.09 o 
  -9  11   7     4581.38     4571.89    207.83 o 
  -8  11   7       49.34       74.00     72.79 o 
  -7  11   7     3597.24     3662.83    190.72 o 
  -6  11   7        1.91       72.78     63.79 o 
  -5  11   7     1503.92     1345.86     72.96 o 
  -4  11   7       33.14        7.09     59.30 o 
  -3  11   7     4683.55     4926.51    211.33 o 
  -2  11   7      600.13      622.63     64.20 o 
  -1  11   7     4333.57     4389.30    140.30 o 
   0  11   7     3360.10     3478.54    128.98 o 
   1  11   7     3785.87     3977.77    140.13 o 
   2  11   7     1267.41     1339.65     80.89 o 
   3  11   7     3398.83     3289.99    165.77 o 
   4  11   7       65.78       76.94     70.71 o 
   5  11   7     1959.88     2098.30     90.49 o 
   6  11   7        7.29       37.51     76.24 o 
   7  11   7     3241.91     3315.23    175.18 o 
 -11  12   7      179.39      135.74     85.77 o 
 -10  12   7      330.57      501.40     85.27 o 
  -9  12   7      399.67      320.87     87.35 o 
  -8  12   7     1943.52     1845.00     95.35 o 
  -7  12   7        1.58      -14.35     72.61 o 
  -6  12   7      223.13      315.26     70.56 o 
  -5  12   7       23.43      -43.74     67.60 o 
  -4  12   7     8097.12     7655.14    252.25 o 
  -3  12   7      184.78      203.53     67.61 o 
  -2  12   7     2168.75     2273.04    106.68 o 
  -1  12   7      749.62      821.82    106.27 o 
   0  12   7     1044.42     1002.08     86.66 o 
   1  12   7      136.18      269.15     48.24 o 
   2  12   7     1806.51     1863.37     86.15 o 
   3  12   7      408.12      471.36     76.11 o 
   4  12   7      705.99      685.27     78.04 o 
   5  12   7     1754.02     1754.20     95.14 o 
   6  12   7       11.85       54.28     77.28 o 
 -10  13   7     1640.46     1748.15     99.80 o 
  -9  13   7      254.32      276.01     80.93 o 
  -8  13   7     2554.23     2310.25    112.60 o 
  -7  13   7      341.76      385.18     75.76 o 
  -6  13   7      947.17     1026.74     83.79 o 
  -5  13   7        2.02      -20.05     70.71 o 
  -4  13   7     2437.32     2426.20    106.88 o 
  -3  13   7        0.09        5.70     72.44 o 
  -2  13   7     6803.67     6985.78    240.26 o 
  -1  13   7     3192.25     3341.43    157.01 o 
   0  13   7     2901.72     2620.06    111.54 o 
   1  13   7     4207.03     4415.74    140.19 o 
   2  13   7     3061.06     2951.18    167.02 o 
   3  13   7      920.43      978.85     84.30 o 
   4  13   7     3318.74     3412.85    173.30 o 
  -8  14   7     1702.93     1600.33     98.94 o 
  -7  14   7      608.91      669.59     85.47 o 
  -6  14   7      120.71      102.36     75.21 o 
  -5  14   7      227.00      267.70     78.86 o 
  -4  14   7     1664.43     1839.72     92.53 o 
  -3  14   7      340.83      311.85     77.66 o 
  -2  14   7     1082.73      988.45     85.70 o 
  -1  14   7      255.45      306.19     51.72 o 
   0  14   7      878.54      828.60     55.67 o 
   1  14   7       26.89      111.75     51.50 o 
   2  14   7     2490.01     2557.07    112.75 o 
   3  14   7        2.36      101.82     73.99 o 
  -6  15   7      838.20      709.58     89.82 o 
  -5  15   7     1204.22     1268.87     90.56 o 
  -4  15   7       20.69        5.19     77.62 o 
  -3  15   7      590.46      696.20     79.41 o 
  -2  15   7     1488.12     1356.84     90.07 o 
  -1  15   7       22.84      137.27     50.47 o 
   0  15   7     3385.97     3501.33    108.63 o 
 -16   0   8      127.40      228.41     89.05 o 
 -14   0   8    11313.82    11450.51    326.68 o 
 -12   0   8    14908.30    15324.72    367.18 o 
 -10   0   8    43313.74    43537.00    582.94 o 
  -8   0   8    79025.19    75611.25    703.58 o 
  -6   0   8    48428.88    47220.84    504.66 o 
  -4   0   8     7399.06     6172.77    190.25 o 
  -2   0   8      360.22      334.49     43.61 o 
   0   0   8       13.83       34.54     35.44 o 
   2   0   8      312.41      236.14     49.48 o 
   4   0   8     6328.97     6128.62    251.97 o 
   6   0   8      602.20      639.95     71.64 o 
   8   0   8      325.80      357.51     75.93 o 
  10   0   8     1165.59     1313.52     95.93 o 
 -17   1   8       66.30       60.96     64.73 o 
 -16   1   8     5483.55     5665.17    176.45 o 
 -15   1   8     3143.36     3193.24    104.25 o 
 -14   1   8    10398.43    10424.67    225.86 o 
 -13   1   8     2148.71     2287.50     81.70 o 
 -12   1   8      560.98      521.85     64.89 o 
 -11   1   8      491.20      497.69     83.06 o 
 -10   1   8      197.66      223.62     46.04 o 
  -9   1   8      537.97      647.59     51.23 o 
  -8   1   8      889.28      938.45     67.13 o 
  -7   1   8    10470.60    10893.47    186.07 o 
  -6   1   8    16073.51    15870.79    212.81 o 
  -5   1   8    27025.37    26437.35    260.03 o 
  -4   1   8    29373.71    27350.36    260.08 o 
  -3   1   8    32421.39    31749.24    277.65 o 
  -2   1   8    47731.62    45402.83    488.30 o 
  -1   1   8    15221.95    14502.14    533.78 o 
   0   1   8    34497.85    32948.32    839.80 o 
   1   1   8       17.26       95.05     40.30 o 
   2   1   8     8914.26     8624.86    214.90 o 
   3   1   8      631.86      762.21     40.78 o 
   4   1   8      141.55      109.85     41.45 o 
   5   1   8       57.42       98.93     40.46 o 
   6   1   8     1996.46     1962.11     65.83 o 
   7   1   8      229.71      159.24     49.75 o 
   8   1   8      346.29      268.69     55.50 o 
   9   1   8      102.70      120.18     78.32 o 
  10   1   8      341.01      384.34    166.90 o 
 -17   2   8      383.85      417.54     93.92 o 
 -16   2   8       19.94       14.35     90.24 o 
 -15   2   8       49.94      187.41     83.16 o 
 -14   2   8     1185.13     1030.33     93.01 o 
 -13   2   8    10388.38    10674.60    315.23 o 
 -12   2   8     4602.99     4715.20    233.69 o 
 -11   2   8    22735.08    22322.40    451.02 o 
 -10   2   8     8823.09     9442.82    297.93 o 
  -9   2   8    46024.55    45351.69    561.36 o 
  -8   2   8     9874.61     9200.70    269.95 o 
  -7   2   8    31146.62    30963.11    431.56 o 
  -6   2   8     6067.03     5838.70    191.44 o 
  -5   2   8    12212.15    11689.29    257.56 o 
  -4   2   8        7.32       39.07     40.28 o 
  -3   2   8     4739.69     4525.84    176.78 o 
  -2   2   8      516.94      665.95     44.84 o 
  -1   2   8     4448.86     4045.30    220.17 o 
   0   2   8      308.85      357.71     32.23 o 
   1   2   8     4211.06     3931.46    203.68 o 
   2   2   8     3929.11     3842.55    186.71 o 
   3   2   8      734.29      722.31     61.12 o 
   4   2   8    11083.09    10656.75    301.61 o 
   5   2   8      651.99      767.43     64.90 o 
   6   2   8     8872.89     8472.70    277.54 o 
   7   2   8       89.48      137.46     69.85 o 
   8   2   8     2531.35     2621.01    140.04 o 
   9   2   8        2.15       85.40     76.76 o 
  10   2   8      179.08       71.59     88.53 o 
 -17   3   8       99.17      135.55     93.19 o 
 -16   3   8      100.51       43.92     88.70 o 
 -15   3   8     5857.24     6326.27    253.85 o 
 -14   3   8       60.12       40.98     79.70 o 
 -13   3   8    12759.75    12263.67    351.44 o 
 -12   3   8      815.14      920.65     77.73 o 
 -11   3   8     6676.94     6595.87    262.64 o 
 -10   3   8     1352.08     1440.37     80.25 o 
  -9   3   8      208.44      215.50     59.32 o 
  -8   3   8       62.43        8.30     52.56 o 
  -7   3   8     9409.79     9271.57    262.58 o 
  -6   3   8     1155.17     1175.53     60.50 o 
  -5   3   8    27483.74    25947.11    371.60 o 
  -4   3   8     1378.67     1505.80     81.54 o 
  -3   3   8    59146.00    54496.78    535.34 o 
  -2   3   8      184.28      152.37     44.80 o 
  -1   3   8    49887.33    48962.93   2342.57 o 
   0   3   8     9773.75    10353.77    603.47 o 
   1   3   8      781.58      758.55     40.70 o 
   2   3   8     1265.52     1307.65     87.19 o 
   3   3   8     1397.51     1636.30    102.45 o 
   4   3   8     1318.12     1245.52     68.28 o 
   5   3   8      256.96      194.75     60.88 o 
   6   3   8      703.34      943.79     71.31 o 
   7   3   8     3163.74     3106.65    170.60 o 
   8   3   8      283.11      373.22     79.21 o 
   9   3   8     1324.30     1249.28     93.53 o 
 -16   4   8      326.26      343.66     90.28 o 
 -15   4   8      622.09      589.69     93.09 o 
 -14   4   8     2129.37     1843.93    100.76 o 
 -13   4   8     1091.68     1078.20     86.07 o 
 -12   4   8     5154.06     5163.56    249.01 o 
 -11   4   8    33978.84    32270.87    525.42 o 
 -10   4   8     7092.66     7465.00    269.95 o 
  -9   4   8    36136.03    35256.79    517.52 o 
  -8   4   8    12861.79    13025.64    309.40 o 
  -7   4   8     7778.06     7641.25    231.74 o 
  -6   4   8     2002.55     2167.96    100.90 o 
  -5   4   8    12974.55    12871.82    276.28 o 
  -4   4   8      541.93      524.85     47.60 o 
  -3   4   8     1004.36     1038.57     53.55 o 
  -2   4   8      757.52      631.28     47.63 o 
  -1   4   8     8899.14     9242.05    672.29 o 
   0   4   8     7501.87     6989.24    330.71 o 
   1   4   8    32971.16    31230.47   2013.44 o 
   2   4   8     1419.41     1448.38     71.78 o 
   3   4   8     5774.93     5443.04    230.20 o 
   4   4   8     1363.32     1381.24     66.38 o 
   5   4   8      327.66      370.16     60.89 o 
   6   4   8        4.16       29.56     63.62 o 
   7   4   8     1804.87     1774.30     92.57 o 
   8   4   8       79.50        1.90     80.22 o 
   9   4   8      850.54      889.46     90.17 o 
  10   4   8       39.14      -53.94     85.23 o 
 -16   5   8     1141.17     1188.10    101.63 o 
 -15   5   8       57.81       48.58     83.68 o 
 -14   5   8     5162.35     5394.16    246.14 o 
 -13   5   8     8829.16     9300.95    294.76 o 
 -12   5   8     5545.85     5764.46    257.14 o 
 -11   5   8     1971.93     2004.59     97.14 o 
 -10   5   8      127.21      180.52     61.04 o 
  -9   5   8     3888.85     3715.54    215.27 o 
  -8   5   8     3990.30     4265.57    182.98 o 
  -7   5   8     1897.73     1655.16     89.04 o 
  -6   5   8    20146.95    19479.61    355.67 o 
  -5   5   8     4264.12     4667.65    191.11 o 
  -4   5   8    23943.65    22348.95    363.85 o 
  -3   5   8    22094.04    20492.53    349.98 o 
  -2   5   8    33359.04    29803.70    412.01 o 
  -1   5   8    34943.85    35160.42   2682.64 o 
   0   5   8     3987.57     3932.19    132.02 o 
   1   5   8     5091.63     4968.18    141.66 o 
   2   5   8      207.37      135.76     55.34 o 
   3   5   8     3184.80     3068.13    159.47 o 
   4   5   8        4.34       99.92     52.90 o 
   5   5   8        1.01       52.21     62.93 o 
   6   5   8      943.92      948.78     78.08 o 
   7   5   8      470.36      503.43     79.58 o 
   8   5   8     3592.41     3816.09    195.66 o 
   9   5   8       10.37       63.97     83.85 o 
 -16   6   8       24.76      207.80     82.81 o 
 -15   6   8       71.04      -28.70     86.10 o 
 -14   6   8     1153.75     1266.36     97.32 o 
 -13   6   8     1888.87     1851.45    104.72 o 
 -12   6   8    12869.34    12383.21    330.58 o 
 -11   6   8     1095.13     1227.77     78.46 o 
 -10   6   8    35596.75    35771.65    540.56 o 
  -9   6   8      176.62       98.92     58.11 o 
  -8   6   8     7192.17     7248.87    257.29 o 
  -7   6   8        2.31      -41.32     57.57 o 
  -6   6   8     4057.36     4148.51    189.67 o 
  -5   6   8      956.37      902.17     59.94 o 
  -4   6   8     3206.08     3503.65    158.58 o 
  -3   6   8     1852.85     1826.45    107.26 o 
  -2   6   8     3873.65     3760.98    180.75 o 
  -1   6   8      103.81      176.22     69.51 o 
   0   6   8     3244.67     2973.80    168.71 o 
   1   6   8       27.10       44.91     49.19 o 
   2   6   8    11401.30    11457.34    304.19 o 
   3   6   8     1335.44     1250.64     65.50 o 
   4   6   8      903.98      945.71     68.22 o 
   5   6   8      823.79      807.03     70.97 o 
   6   6   8      336.63      401.11     74.89 o 
   7   6   8      628.96      629.33     84.61 o 
   8   6   8      543.40      453.97     86.68 o 
   9   6   8        1.40       -7.95     83.50 o 
 -15   7   8     1144.16     1378.06     99.38 o 
 -14   7   8     1608.21     1680.02    100.32 o 
 -13   7   8      189.54      127.45     83.00 o 
 -12   7   8     3720.45     3766.22    180.83 o 
 -11   7   8        1.45      -57.57     71.92 o 
 -10   7   8     1074.86     1141.16     77.42 o 
  -9   7   8      545.46      600.46     64.72 o 
  -8   7   8     5471.05     5141.81    241.49 o 
  -7   7   8     5214.81     4838.58    230.63 o 
  -6   7   8     5762.88     5329.50    229.19 o 
  -5   7   8    14070.92    13993.91    315.05 o 
  -4   7   8    17290.98    16064.39    329.43 o 
  -3   7   8     9870.30     9991.83    270.46 o 
  -2   7   8    16658.76    15606.05    327.18 o 
  -1   7   8     1722.91     1867.37    224.72 o 
   0   7   8    16682.94    16377.26   1056.15 o 
   1   7   8     1189.97     1203.07     52.68 o 
   2   7   8      715.13      735.84     60.24 o 
   3   7   8     2356.11     2142.81    120.98 o 
   4   7   8      377.74      328.67     67.64 o 
   5   7   8     1989.87     2206.74     98.33 o 
   6   7   8      295.69      283.30     77.14 o 
   7   7   8     2014.61     2038.39     97.96 o 
   8   7   8       37.74      -72.27     84.71 o 
   9   7   8     1115.29     1212.78     94.88 o 
 -15   8   8      603.09      709.36     93.60 o 
 -14   8   8     1729.28     1868.05    105.01 o 
 -13   8   8     7501.96     7686.67    265.59 o 
 -12   8   8     3031.10     3003.46    167.93 o 
 -11   8   8    30007.58    30050.18    487.65 o 
 -10   8   8     4801.27     5033.50    236.42 o 
  -9   8   8    11498.47    11895.70    313.83 o 
  -8   8   8     1392.92     1291.59     72.09 o 
  -7   8   8     2386.49     2516.64    127.61 o 
  -6   8   8     1095.60     1085.62     65.13 o 
  -5   8   8     2229.43     2115.53    116.83 o 
  -4   8   8      877.74      879.16     59.92 o 
  -3   8   8     6602.55     6544.26    246.11 o 
  -2   8   8     1076.23      991.74     60.63 o 
  -1   8   8     4551.86     4536.31    197.96 o 
   0   8   8       31.82       44.37     35.25 o 
   1   8   8     2169.96     2147.56    321.14 o 
   2   8   8     5018.99     5139.57    216.20 o 
   3   8   8     2250.92     2310.91    115.39 o 
   4   8   8     1889.53     1901.44     90.16 o 
   5   8   8      394.47      402.52     77.49 o 
   6   8   8      962.87     1103.11     85.52 o 
   7   8   8     2078.13     2075.69    102.81 o 
   8   8   8       73.50      137.28     85.75 o 
 -14   9   8       29.55      264.34     85.23 o 
 -13   9   8     3470.00     3450.60    190.39 o 
 -12   9   8      555.14      457.45     92.22 o 
 -11   9   8     1139.61     1193.68     93.51 o 
 -10   9   8       30.89       22.13     75.03 o 
  -9   9   8     1892.77     1845.72     87.05 o 
  -8   9   8      979.38      985.10     72.90 o 
  -7   9   8     3409.29     3331.63    176.15 o 
  -6   9   8      313.57      427.24     60.02 o 
  -5   9   8    15611.59    14921.76    343.87 o 
  -4   9   8     3045.99     3226.80    154.18 o 
  -3   9   8    13386.24    12855.56    317.00 o 
  -2   9   8     4455.45     3911.53    191.15 o 
  -1   9   8     8431.12     8443.94    606.02 o 
   0   9   8     1278.68     1421.39     48.48 o 
   1   9   8      413.97      411.96     43.22 o 
   2   9   8      156.96      181.39     63.29 o 
   3   9   8      814.62      861.86     71.49 o 
   4   9   8      146.61      139.89     70.90 o 
   5   9   8        2.43      -72.09     72.09 o 
   6   9   8     1519.06     1585.38     92.34 o 
   7   9   8     1286.96     1408.81     97.15 o 
 -13  10   8     4841.65     4679.67    219.42 o 
 -12  10   8     6474.24     5979.16    241.07 o 
 -11  10   8    13453.16    13486.44    332.17 o 
 -10  10   8    21788.86    21676.25    414.85 o 
  -9  10   8     5653.17     5912.34    244.31 o 
  -8  10   8     9223.37     9792.99    281.33 o 
  -7  10   8      334.67      320.34     67.63 o 
  -6  10   8     7554.12     7071.91    259.39 o 
  -5  10   8      702.13      693.53     68.89 o 
  -4  10   8     3810.83     3500.84    165.99 o 
  -3  10   8      668.67      705.10     65.08 o 
  -2  10   8      165.72      252.64     58.10 o 
  -1  10   8        9.18      109.06     40.88 o 
   0  10   8     1172.57     1049.15    135.02 o 
   1  10   8     7371.79     7217.86    172.72 o 
   2  10   8      648.92      671.09     72.85 o 
   3  10   8     7229.24     7137.51    247.98 o 
   4  10   8     1792.21     1849.43     98.45 o 
   5  10   8     1578.08     1458.52     92.52 o 
   6  10   8      590.56      580.64     85.47 o 
   7  10   8      471.27      464.98     88.05 o 
 -12  11   8     4725.93     4746.10    215.91 o 
 -11  11   8       31.30       78.66     85.40 o 
 -10  11   8        0.33      -82.12     82.12 o 
  -9  11   8      100.22       77.46     78.15 o 
  -8  11   8     1175.98     1277.40     86.42 o 
  -7  11   8      484.25      438.40     73.53 o 
  -6  11   8     1687.09     1611.83     92.39 o 
  -5  11   8     2813.75     2871.46    129.54 o 
  -4  11   8     7357.00     7554.22    250.81 o 
  -3  11   8     4197.68     3883.27    192.83 o 
  -2  11   8    13744.29    12834.25    315.11 o 
  -1  11   8       84.24      138.49     62.42 o 
   0  11   8     5589.07     5575.61    299.84 o 
   1  11   8      164.01      264.24     48.78 o 
   2  11   8      415.06      330.74     73.17 o 
   3  11   8        3.79        7.26     70.88 o 
   4  11   8      120.34      146.11     74.00 o 
   5  11   8      268.80      235.54     79.38 o 
   6  11   8     1496.80     1627.73     96.14 o 
 -11  12   8      518.83      477.64     91.86 o 
 -10  12   8    13155.44    12931.38    308.15 o 
  -9  12   8      906.74     1046.20     88.80 o 
  -8  12   8     4194.03     4456.71    208.01 o 
  -7  12   8     2239.17     2266.23    121.41 o 
  -6  12   8     1161.33     1142.79     83.82 o 
  -5  12   8     1792.39     1933.30     86.15 o 
  -4  12   8      508.58      581.31     74.22 o 
  -3  12   8       85.64       96.13     69.68 o 
  -2  12   8       77.27        1.73     71.41 o 
  -1  12   8      338.28      349.11     50.68 o 
   0  12   8     3141.66     3126.39    120.62 o 
   1  12   8        8.07       -3.89     48.53 o 
   2  12   8     5056.69     5146.56    212.95 o 
   3  12   8       13.12       13.48     73.13 o 
   4  12   8     2237.74     2509.09    111.32 o 
   5  12   8       54.12       62.59     77.45 o 
 -10  13   8      120.86      -86.28     86.28 o 
  -9  13   8      174.31      204.04     80.23 o 
  -8  13   8      520.96      531.11     82.69 o 
  -7  13   8      417.53      482.09     79.22 o 
  -6  13   8     4442.37     4366.88    210.32 o 
  -5  13   8     1616.89     1569.37     89.76 o 
  -4  13   8    13189.60    12632.87    303.66 o 
  -3  13   8     2321.22     2634.78    125.58 o 
  -2  13   8    17392.38    17064.78    333.75 o 
  -1  13   8     5739.08     5820.26    520.94 o 
   0  13   8     3055.12     3058.77    175.18 o 
   1  13   8     6867.20     6903.22    363.43 o 
   2  13   8       14.60      -54.28     76.07 o 
   3  13   8     1576.05     1792.51     92.86 o 
  -8  14   8     1126.42     1224.92     90.20 o 
  -7  14   8     4336.03     4322.31    198.74 o 
  -6  14   8        6.40      -65.69     76.76 o 
  -5  14   8     1600.81     1651.29     91.65 o 
  -4  14   8      434.39      325.20     78.71 o 
  -3  14   8      414.94      461.32     77.15 o 
  -2  14   8      127.21       97.52     75.04 o 
  -1  14   8      219.60      296.09    105.40 o 
   0  14   8       24.82       78.73     66.56 o 
   1  14   8      235.10      348.19     52.45 o 
 -17   0   9     2913.11     3104.39    152.89 o 
 -15   0   9     8072.24     8215.07    284.06 o 
 -13   0   9     1088.65     1114.96     82.09 o 
 -11   0   9     2738.50     3133.62    160.54 o 
  -9   0   9     1636.39     1906.11     84.47 o 
  -7   0   9     5177.03     4854.27    206.02 o 
  -5   0   9     2583.95     2907.73    140.55 o 
  -3   0   9     2290.63     2305.74    100.65 o 
  -1   0   9     3430.47     3295.60    291.94 o 
   1   0   9    10023.33     9677.07    189.37 o 
   3   0   9    42144.47    42220.31    573.67 o 
   5   0   9    32570.49    33052.97    518.85 o 
   7   0   9     4029.09     4183.76    202.62 o 
   9   0   9       45.54       16.94     82.64 o 
 -17   1   9     2574.62     2650.46     90.99 o 
 -16   1   9      386.75      518.15     68.50 o 
 -15   1   9     5914.22     5918.41    217.00 o 
 -14   1   9      402.94      431.09     61.70 o 
 -13   1   9     2952.93     2797.03    129.06 o 
 -12   1   9      666.29      708.28     51.76 o 
 -11   1   9     3072.29     3056.67    105.56 o 
 -10   1   9     8603.82     8626.70    254.81 o 
  -9   1   9    38297.62    37466.60    472.43 o 
  -8   1   9     6057.09     6148.78    323.88 o 
  -7   1   9     2065.65     2215.36     79.20 o 
  -6   1   9      109.71       88.01     39.69 o 
  -5   1   9    17885.82    16987.39    223.66 o 
  -4   1   9     2072.64     2025.26     66.51 o 
  -3   1   9    15947.01    14530.90    210.45 o 
  -2   1   9      725.24      795.57     36.06 o 
  -1   1   9     2099.26     2129.89     53.47 o 
   0   1   9      717.28      792.50     61.18 o 
   1   1   9      197.63      156.19     24.52 o 
   2   1   9     2026.39     2034.87     75.11 o 
   3   1   9     1060.52     1045.17     49.49 o 
   4   1   9     1762.01     1831.37     85.93 o 
   5   1   9     4872.65     5094.61    171.05 o 
   6   1   9     7094.25     7089.65    189.13 o 
   7   1   9     7286.47     6988.51    188.48 o 
   8   1   9     3093.21     3097.90    106.13 o 
   9   1   9     1480.55     1388.36     68.67 o 
 -17   2   9     6152.16     5717.94    234.58 o 
 -16   2   9     4938.85     4828.00    230.28 o 
 -15   2   9     5011.40     4921.40    245.53 o 
 -14   2   9     5348.28     5317.93    247.84 o 
 -13   2   9     2751.06     2602.76    122.77 o 
 -12   2   9      934.29     1065.06     76.71 o 
 -11   2   9     3864.79     3742.05    197.93 o 
 -10   2   9        0.23       46.16     63.10 o 
  -9   2   9     1472.17     1527.21     79.41 o 
  -8   2   9     8186.98     8148.82    256.39 o 
  -7   2   9      138.88      148.89     50.50 o 
  -6   2   9     2523.11     2174.99    131.97 o 
  -5   2   9       24.99      -33.89     49.79 o 
  -4   2   9     8564.91     8091.62    232.97 o 
  -3   2   9      240.24      164.50     47.22 o 
  -2   2   9     5606.18     5615.97    199.63 o 
  -1   2   9     1453.81     1600.34     52.46 o 
   0   2   9     8747.93     9062.05    579.46 o 
   1   2   9       21.63       65.67     33.03 o 
   2   2   9     9505.26     9592.42    282.43 o 
   3   2   9     6341.81     7054.31    253.09 o 
   4   2   9    18237.04    17724.99    384.51 o 
   5   2   9     5185.44     5142.67    239.75 o 
   6   2   9     9535.59     9942.86    294.77 o 
   7   2   9       80.02       66.91     76.25 o 
   8   2   9      511.65      622.81     80.62 o 
   9   2   9      675.38      744.74     88.25 o 
 -16   3   9     3239.69     3194.20    169.30 o 
 -15   3   9     1790.01     1882.11    110.93 o 
 -14   3   9     1630.92     1882.60    101.04 o 
 -13   3   9     2651.75     2814.18    159.02 o 
 -12   3   9      865.53      884.34     77.56 o 
 -11   3   9       61.68       78.49     62.07 o 
 -10   3   9       26.83       66.21     60.34 o 
  -9   3   9     1232.16     1245.83     71.40 o 
  -8   3   9      325.86      370.55     60.03 o 
  -7   3   9     6117.62     6288.04    238.20 o 
  -6   3   9    13539.24    13233.79    296.41 o 
  -5   3   9     1385.78     1477.73     95.21 o 
  -4   3   9    24536.71    23599.34    370.61 o 
  -3   3   9     9147.98     8570.33    250.24 o 
  -2   3   9    22650.62    21246.98    358.30 o 
  -1   3   9     1011.69     1060.88     42.53 o 
   0   3   9     6229.52     5719.37    578.67 o 
   1   3   9      632.75      601.03     39.69 o 
   2   3   9       30.70       27.14     54.46 o 
   3   3   9     1874.10     1920.98     94.71 o 
   4   3   9      551.89      643.20     66.97 o 
   5   3   9     2720.57     2567.38    105.40 o 
   6   3   9     3066.37     3319.42    175.61 o 
   7   3   9     1688.40     1879.18     90.47 o 
   8   3   9     5567.82     5035.73    229.46 o 
   9   3   9       11.14       88.86     79.70 o 
 -16   4   9     9507.52     9221.03    286.64 o 
 -15   4   9     3386.41     3477.47    193.16 o 
 -14   4   9     6758.46     6650.74    273.10 o 
 -13   4   9     3612.65     3801.17    194.02 o 
 -12   4   9     1578.60     1597.38     87.36 o 
 -11   4   9     5383.45     5470.76    244.28 o 
 -10   4   9        6.84      -10.72     59.47 o 
  -9   4   9     1941.51     2082.76     95.61 o 
  -8   4   9     1200.45     1194.16     66.89 o 
  -7   4   9     5068.86     5009.73    208.94 o 
  -6   4   9     2420.37     2429.19    113.82 o 
  -5   4   9     5904.35     5837.24    219.23 o 
  -4   4   9      138.35      154.77     48.59 o 
  -3   4   9    14172.50    14171.46    299.57 o 
  -2   4   9     1713.47     1774.93     86.93 o 
  -1   4   9    15601.79    15889.69    750.00 o 
   0   4   9      679.45      610.25     58.34 o 
   1   4   9     3256.22     3186.57    115.39 o 
   2   4   9     7096.75     7697.97    255.74 o 
   3   4   9      239.79      392.77     55.34 o 
   4   4   9    10426.60    10257.58    293.07 o 
   5   4   9     1968.41     1920.33     99.55 o 
   6   4   9    10479.76    10546.50    299.11 o 
   8   4   9     1492.06     1522.91     93.72 o 
   9   4   9        8.08       49.62     79.87 o 
 -16   5   9       98.98      -30.26     92.67 o 
 -15   5   9      532.17      344.11     92.90 o 
 -14   5   9      239.50      333.94     86.81 o 
 -13   5   9      722.30      724.46     86.53 o 
 -12   5   9      939.25     1088.69     80.86 o 
 -11   5   9     2504.62     2863.15    161.80 o 
 -10   5   9     1139.42     1130.30     73.27 o 
  -9   5   9     1693.68     1659.28     72.49 o 
  -8   5   9     4406.73     4345.36    217.06 o 
  -7   5   9    10026.01     9998.75    289.51 o 
  -6   5   9     7317.81     6908.91    242.14 o 
  -5   5   9    19737.07    18683.02    352.24 o 
  -4   5   9     1374.18     1348.19     69.70 o 
  -3   5   9    16034.00    15000.60    310.29 o 
  -2   5   9      437.47      409.05     54.16 o 
  -1   5   9    10987.17    11111.81    559.26 o 
   0   5   9        9.78       58.50     96.47 o 
   1   5   9     3297.71     3474.24    417.58 o 
   2   5   9      243.74      355.42     52.58 o 
   3   5   9       28.47       -2.94     57.74 o 
   4   5   9       86.24      101.15     64.32 o 
   5   5   9     6206.09     6347.40    248.05 o 
   6   5   9        0.36        8.64     73.99 o 
   7   5   9     9569.54     9333.40    280.73 o 
   8   5   9     2801.07     2839.10    143.52 o 
 -16   6   9        3.84       94.74     85.92 o 
 -15   6   9     1901.29     2121.01    107.98 o 
 -14   6   9      604.21      466.31     91.70 o 
 -13   6   9     4627.60     4713.07    223.16 o 
 -12   6   9     4134.01     4279.27    202.71 o 
 -11   6   9     1525.37     1622.52     82.50 o 
 -10   6   9     4714.39     4383.07    216.27 o 
  -9   6   9      536.11      470.85     62.30 o 
  -8   6   9     2618.79     2287.13    130.11 o 
  -7   6   9     3283.53     3391.55    166.13 o 
  -6   6   9      869.35      905.69     63.03 o 
  -5   6   9      132.16       65.88     58.10 o 
  -4   6   9     3024.27     3207.54    167.32 o 
  -3   6   9    21291.31    20734.84    371.23 o 
  -2   6   9     7951.78     7353.80    243.71 o 
  -1   6   9    35269.23    33961.29   2085.37 o 
   0   6   9     4418.54     4180.79    195.75 o 
   1   6   9    10684.41    10029.78    366.97 o 
   2   6   9      172.52      305.91     60.70 o 
   3   6   9    12744.50    13142.43    321.66 o 
   4   6   9      388.42      433.84     67.29 o 
   5   6   9    10977.22    10571.26    302.85 o 
   6   6   9     1498.40     1464.54     93.39 o 
   7   6   9     7465.73     7532.16    252.07 o 
   8   6   9     1456.59     1677.42    100.29 o 
 -15   7   9      110.27      164.08     89.56 o 
 -14   7   9       52.36      219.91     84.20 o 
 -13   7   9        0.00      -52.90     80.56 o 
 -12   7   9      412.64      444.40     83.38 o 
 -11   7   9      696.02      765.65     80.65 o 
 -10   7   9      288.29      124.18     69.70 o 
  -9   7   9     2542.39     2503.22    108.69 o 
  -8   7   9      496.21      459.91     64.71 o 
  -7   7   9     7373.89     7355.79    263.66 o 
  -6   7   9     1592.80     1514.39     81.67 o 
  -5   7   9      426.56      413.34     57.79 o 
  -4   7   9     2996.79     2829.97    148.31 o 
  -3   7   9     3735.49     3932.81    191.34 o 
  -2   7   9      563.90      547.04     58.67 o 
  -1   7   9       10.63       -2.97     49.10 o 
   0   7   9      514.54      537.52     39.94 o 
   1   7   9      335.42      435.99     90.29 o 
   2   7   9      154.63       48.07     61.56 o 
   3   7   9     2474.38     2337.11    131.22 o 
   4   7   9     5068.39     5388.63    223.37 o 
   5   7   9     8549.36     8371.46    268.56 o 
   6   7   9     7241.79     7012.70    244.00 o 
   7   7   9    12438.28    12454.23    301.34 o 
   8   7   9     1424.75     1315.81    102.19 o 
 -14   8   9      901.03      932.78     98.14 o 
 -13   8   9     1388.55     1376.90     98.21 o 
 -12   8   9     3072.86     2977.40    166.19 o 
 -11   8   9     1120.17     1151.26     91.26 o 
 -10   8   9      236.03      184.53     71.60 o 
  -9   8   9      324.11      332.96     68.50 o 
  -8   8   9     1807.30     1881.97     87.74 o 
  -7   8   9     3266.28     3013.11    152.47 o 
  -6   8   9     3853.00     3467.01    191.64 o 
  -5   8   9     3878.78     3946.37    192.71 o 
  -4   8   9     2825.99     2592.65    142.48 o 
  -3   8   9     1540.18     1590.37     78.01 o 
  -2   8   9    32225.66    29638.64    471.23 o 
  -1   8   9      683.72      762.82    155.86 o 
   0   8   9    18467.73    18284.72    432.88 o 
   1   8   9       23.94       58.75     53.59 o 
   2   8   9    10155.87    10543.89    290.78 o 
   3   8   9     2150.19     2133.87    153.86 o 
   4   8   9     7938.12     8124.25    267.30 o 
   5   8   9     4658.04     4867.40    213.37 o 
   6   8   9     5631.77     5281.26    227.89 o 
   7   8   9     1340.68     1446.46     99.24 o 
 -14   9   9       84.64       81.43     91.46 o 
 -13   9   9      999.95     1004.06     97.12 o 
 -12   9   9        2.74      104.59     81.42 o 
 -11   9   9      449.38      696.81     87.88 o 
 -10   9   9     1818.89     1797.53    103.67 o 
  -9   9   9      342.68      326.57     73.86 o 
  -8   9   9       12.80       44.95     65.69 o 
  -7   9   9       22.96      -66.04     66.04 o 
  -6   9   9       44.00      -44.78     63.97 o 
  -5   9   9     2665.68     2621.59    138.06 o 
  -4   9   9     3419.54     3328.73    158.93 o 
  -3   9   9      925.81      878.91     67.70 o 
  -2   9   9     4570.76     4849.76    216.02 o 
  -1   9   9     2564.14     2800.94    105.82 o 
   0   9   9     3272.16     3274.39    113.84 o 
   1   9   9     4311.34     4204.10    144.37 o 
   2   9   9      131.29       78.85     71.59 o 
   3   9   9     3380.42     3450.41    189.39 o 
   4   9   9     7681.78     7233.90    251.36 o 
   5   9   9        0.05       -5.53     77.28 o 
   6   9   9    11672.15    11665.35    286.74 o 
 -13  10   9      364.59      456.10     89.07 o 
 -12  10   9     4546.72     4517.39    213.80 o 
 -11  10   9       44.28       26.97     84.37 o 
 -10  10   9      363.80      391.25     81.81 o 
  -9  10   9      174.07       75.39     77.99 o 
  -8  10   9     1242.45     1303.05     82.27 o 
  -7  10   9     2223.95     2373.58    122.65 o 
  -6  10   9     1483.60     1456.13     77.11 o 
  -5  10   9      121.79      -17.46     66.40 o 
  -4  10   9      457.51      261.41     66.61 o 
  -3  10   9     2317.01     2202.22    135.87 o 
  -2  10   9     6689.43     6995.41    238.33 o 
  -1  10   9     2276.42     2324.34     89.97 o 
   0  10   9     2290.30     2252.49    160.14 o 
   1  10   9     2567.98     2672.31     92.65 o 
   2  10   9     2443.03     2664.34    136.55 o 
   3  10   9     1459.81     1630.20     87.66 o 
   4  10   9     3845.78     4083.80    199.53 o 
   5  10   9     1236.24     1378.58     93.16 o 
   6  10   9     3792.63     3631.13    179.12 o 
 -12  11   9      176.26      362.95     85.08 o 
 -11  11   9      294.51      167.58     87.86 o 
 -10  11   9      782.14      826.91     89.82 o 
  -9  11   9     3497.26     3611.03    163.50 o 
  -8  11   9      398.77      531.73     76.46 o 
  -7  11   9     1402.84     1409.14     85.75 o 
  -6  11   9      192.05       56.03     75.05 o 
  -5  11   9     2178.85     2422.30     96.96 o 
  -4  11   9       68.21      175.66     68.98 o 
  -3  11   9     5479.59     5708.19    229.95 o 
  -2  11   9     1772.23     1694.80     83.73 o 
  -1  11   9     2385.01     2322.01    187.03 o 
   0  11   9     8992.88     8758.66    566.45 o 
   1  11   9      495.79      496.52     64.36 o 
   2  11   9     3142.85     3014.94    160.98 o 
   3  11   9      227.53      271.85     71.42 o 
   4  11   9       56.36       96.82     75.90 o 
   5  11   9      681.99      621.70     86.52 o 
 -11  12   9      918.93      897.11     92.08 o 
 -10  12   9     1209.13     1002.08     95.93 o 
  -9  12   9        0.72       39.59     78.66 o 
  -8  12   9     3645.74     3564.11    161.60 o 
  -7  12   9        0.18      -22.65     75.55 o 
  -6  12   9      340.24      335.55     76.10 o 
  -5  12   9      824.22      769.02     79.62 o 
  -4  12   9        0.62      -34.75     72.78 o 
  -3  12   9     2713.53     2828.76    118.02 o 
  -2  12   9      131.24      262.13     71.41 o 
  -1  12   9     3680.78     3902.08    162.50 o 
   0  12   9        5.41       85.48     70.79 o 
   1  12   9     1897.26     1826.07     66.26 o 
   2  12   9      294.95      268.93     75.06 o 
   3  12   9     3615.23     3997.32    185.87 o 
  -9  13   9      806.96      788.99     89.13 o 
  -8  13   9       42.30      173.75     80.05 o 
  -7  13   9        8.69      -42.87     75.37 o 
  -6  13   9      951.86      920.92     86.03 o 
  -5  13   9        0.49       31.46     76.58 o 
  -4  13   9     6450.86     6725.01    230.60 o 
  -3  13   9       73.23      155.09     75.55 o 
  -2  13   9      795.37      751.29     82.21 o 
  -1  13   9     1651.62     1736.27     64.36 o 
   0  13   9       62.30       20.18     51.62 o 
   1  13   9     1347.77     1325.74     63.34 o 
   2  13   9        9.49       59.82     72.44 o 
  -7  14   9     3658.82     3921.46    169.89 o 
  -6  14   9        5.19      102.86     73.47 o 
  -5  14   9      252.41      225.85     80.93 o 
  -4  14   9      816.52      933.17     84.28 o 
  -3  14   9       24.70       33.02     78.14 o 
  -2  14   9     1074.13     1080.81     86.74 o 
  -1  14   9       78.85       80.23     53.23 o 
 -16   0  10    15990.91    15965.59    358.62 o 
 -14   0  10    30546.36    30658.92    499.75 o 
 -12   0  10     6354.93     6212.42    263.12 o 
 -10   0  10      748.17      840.31     67.69 o 
  -8   0  10     1384.43     1300.56     72.99 o 
  -6   0  10     6751.82     6612.85    236.06 o 
  -4   0  10     3039.95     2879.85    150.19 o 
  -2   0  10    14931.29    13906.40    307.08 o 
   0   0  10     1638.70     1754.96     83.43 o 
   2   0  10     6095.63     6360.86    241.39 o 
   4   0  10     3447.48     3660.13    187.77 o 
   6   0  10       83.53      103.91     77.46 o 
   8   0  10        9.43      155.42     77.45 o 
 -17   1  10      831.50     1038.26    156.11 o 
 -16   1  10       10.82      -65.76     65.76 o 
 -15   1  10      261.86      392.65     67.26 o 
 -14   1  10    10148.80    10042.57    226.12 o 
 -13   1  10     9288.94     8966.96    214.46 o 
 -12   1  10     8518.56     8605.89    208.84 o 
 -11   1  10     4304.33     4026.19    148.47 o 
 -10   1  10     7349.90     7290.52    193.77 o 
  -9   1  10     4647.05     4976.19    168.73 o 
  -8   1  10    18970.40    18462.82    362.54 o 
  -7   1  10     4669.52     5059.02    160.06 o 
  -6   1  10    18413.56    18107.45    624.34 o 
  -5   1  10    17654.56    17363.00    412.30 o 
  -4   1  10    13615.76    13130.64    209.89 o 
  -3   1  10     9699.23     9626.58    198.63 o 
  -2   1  10     2937.29     2794.33    103.47 o 
  -1   1  10     2549.96     2536.11     86.62 o 
   0   1  10      102.38      163.93     35.67 o 
   1   1  10        7.35       56.05     41.77 o 
   2   1  10     1094.73     1209.27     46.48 o 
   3   1  10     3185.49     2882.90    105.67 o 
   4   1  10      330.37      358.63     89.43 o 
   5   1  10     1238.70     1202.55     80.80 o 
   6   1  10        1.22      100.78     53.97 o 
   7   1  10       92.20       83.89     63.28 o 
   8   1  10      423.78      505.60     62.15 o 
 -16   2  10      890.31      858.69    103.16 o 
 -15   2  10    19784.23    19587.86    403.10 o 
 -14   2  10     3813.37     3680.28    211.25 o 
 -13   2  10    12051.37    11750.70    335.03 o 
 -12   2  10     2654.24     2891.95    120.33 o 
 -11   2  10      632.55      787.63     71.82 o 
 -10   2  10       21.42      -46.68     57.92 o 
  -9   2  10        1.04       31.81     60.68 o 
  -8   2  10     1880.64     1722.92     88.67 o 
  -7   2  10     1874.11     1842.86     96.84 o 
  -6   2  10     1026.90     1204.27     59.77 o 
  -5   2  10     1711.67     1843.90     92.31 o 
  -4   2  10        7.08      -32.67     49.62 o 
  -3   2  10    23795.43    21892.29    387.63 o 
  -2   2  10        4.19      116.17     46.85 o 
  -1   2  10     5120.27     5542.09    491.19 o 
   0   2  10     4961.36     4754.88    365.09 o 
   1   2  10      167.14      273.09     75.66 o 
   2   2  10     8723.93     9317.60    285.32 o 
   3   2  10     4559.26     4810.63    231.72 o 
   4   2  10      946.24      953.85     73.93 o 
   5   2  10     2666.80     2385.53    137.66 o 
   6   2  10      293.87      267.04     78.35 o 
   7   2  10      315.49      301.98     80.25 o 
   8   2  10      134.20      274.06     79.02 o 
 -16   3  10      396.44      283.15     95.48 o 
 -15   3  10     1457.03     1408.05    105.67 o 
 -14   3  10     1536.67     1589.43     98.94 o 
 -13   3  10    10128.89    10241.23    304.14 o 
 -12   3  10     2340.48     2371.25    119.22 o 
 -11   3  10    11937.86    11315.15    321.57 o 
 -10   3  10      206.25      254.40     60.88 o 
  -9   3  10     8973.72     8956.69    288.62 o 
  -8   3  10       60.22      -58.78     58.78 o 
  -7   3  10    28818.57    28535.09    453.55 o 
  -6   3  10        5.60       99.92     53.25 o 
  -5   3  10    38506.55    37315.10    500.28 o 
  -4   3  10     3318.05     3321.97    173.21 o 
  -3   3  10     8703.32     8626.73    255.02 o 
  -2   3  10      104.57       74.53     50.14 o 
  -1   3  10     9758.92     9911.09    235.17 o 
   0   3  10     1385.37     1270.20     46.47 o 
   1   3  10     4633.99     4433.11    149.11 o 
   2   3  10     3102.58     2900.31    139.93 o 
   3   3  10      470.35      501.91     66.61 o 
   4   3  10      280.72      239.54     68.49 o 
   5   3  10       21.63      -46.33     71.92 o 
   6   3  10      112.78      176.02     74.69 o 
   7   3  10      380.51      295.95     83.02 o 
   8   3  10       46.84      100.10     78.32 o 
 -16   4  10     3787.88     3895.80    195.30 o 
 -15   4  10     4008.85     3729.94    203.23 o 
 -14   4  10     7177.83     7624.53    274.79 o 
 -13   4  10    15892.97    16178.24    374.13 o 
 -12   4  10        7.87      -11.58     73.82 o 
 -11   4  10     4783.73     5016.79    235.09 o 
 -10   4  10      394.50      312.43     66.08 o 
  -9   4  10      140.54       72.11     57.93 o 
  -8   4  10     1375.89     1390.44     70.72 o 
  -7   4  10     1087.63     1243.03     68.60 o 
  -6   4  10      367.05      308.98     57.09 o 
  -5   4  10    13263.58    13014.47    310.41 o 
  -4   4  10     3611.35     3613.85    185.29 o 
  -3   4  10    15947.03    15067.14    336.77 o 
  -2   4  10    11253.61    10630.11    289.98 o 
  -1   4  10     8611.69     8540.71    387.96 o 
   0   4  10      167.68      234.70     37.22 o 
   1   4  10     2684.77     2619.38     95.70 o 
   2   4  10       90.16      133.48     57.58 o 
   3   4  10     2120.20     2138.20     87.61 o 
   4   4  10     3194.44     2952.92    169.06 o 
   5   4  10     1161.96     1058.14     85.38 o 
   6   4  10     1828.75     1703.18     92.39 o 
   7   4  10      143.43      261.79     78.33 o 
   8   4  10      119.78      147.83     80.40 o 
 -16   5  10        5.12       35.27     88.69 o 
 -15   5  10        0.13      -89.90     89.90 o 
 -14   5  10     3283.55     3583.16    174.04 o 
 -13   5  10      336.33      311.85     84.23 o 
 -12   5  10    11928.84    11938.75    325.43 o 
 -11   5  10     1388.80     1579.37     81.26 o 
 -10   5  10    13631.87    13636.02    342.60 o 
  -9   5  10      580.21      490.96     64.90 o 
  -8   5  10    13749.42    13808.41    345.19 o 
  -7   5  10     7726.80     7774.42    280.09 o 
  -6   5  10    11752.25    11065.38    303.50 o 
  -5   5  10    15960.29    15587.90    347.66 o 
  -4   5  10     6964.22     7067.65    243.56 o 
  -3   5  10      974.08     1008.92     61.14 o 
  -2   5  10      707.80      609.00     57.99 o 
  -1   5  10      236.01      312.71     37.65 o 
   0   5  10     3457.48     3310.06    410.38 o 
   1   5  10     4136.46     4206.14    162.38 o 
   2   5  10      577.47      697.72     65.58 o 
   3   5  10        9.49       98.71     63.10 o 
   4   5  10      119.95      166.86     70.55 o 
   5   5  10      868.09      772.72     84.99 o 
   6   5  10       34.83       15.39     79.18 o 
   7   5  10        5.00      -82.12     82.12 o 
 -15   6  10      913.89      926.90    100.39 o 
 -14   6  10     9976.44    10214.96    305.03 o 
 -13   6  10      983.98      941.47     88.47 o 
 -12   6  10     9547.30     9642.26    300.98 o 
 -11   6  10      852.74      748.02     81.36 o 
 -10   6  10       44.25      -50.83     70.37 o 
  -8   6  10     1784.69     1893.09     90.01 o 
  -7   6  10     1777.77     1755.51     90.88 o 
  -6   6  10    13012.54    12619.27    327.81 o 
  -5   6  10      197.98      240.39     56.21 o 
  -4   6  10    13265.90    12681.35    311.94 o 
  -3   6  10       47.29      137.97     52.04 o 
  -2   6  10     5092.26     5086.31    214.28 o 
  -1   6  10       13.14      -16.61     36.67 o 
   0   6  10     5850.40     5650.77    516.34 o 
   1   6  10      139.60      171.80     40.84 o 
   2   6  10     6143.65     6267.73    243.58 o 
   3   6  10     1095.21     1058.10     79.14 o 
   4   6  10     1428.32     1596.50     87.15 o 
   5   6  10     1023.07     1000.37     87.43 o 
   6   6  10      246.43      138.52     84.05 o 
   7   6  10     2049.42     2211.62    105.05 o 
 -15   7  10      318.61      366.65     89.41 o 
 -14   7  10     1416.15     1294.61    104.28 o 
 -13   7  10     4130.10     4162.84    219.81 o 
 -12   7  10     4903.76     4835.50    231.43 o 
 -11   7  10     8512.09     8747.95    286.01 o 
 -10   7  10    11694.98    11420.11    319.79 o 
  -9   7  10     5069.70     5196.08    241.96 o 
  -8   7  10    12122.31    11631.09    314.55 o 
  -7   7  10      891.88      944.51     72.03 o 
  -6   7  10    22135.73    22118.19    415.46 o 
  -5   7  10       25.09       57.22     55.15 o 
  -4   7  10     3448.85     3251.38    171.16 o 
  -3   7  10      804.62      889.34     60.94 o 
  -2   7  10     1683.49     1700.09     84.27 o 
  -1   7  10     2907.02     2892.40    187.73 o 
   0   7  10      298.18      300.99     87.35 o 
   1   7  10      682.82      600.64     66.89 o 
   2   7  10     2595.38     2612.84    139.04 o 
   3   7  10       98.81      181.03     70.72 o 
   4   7  10       25.84      -14.70     77.80 o 
   5   7  10       20.60       59.64     77.62 o 
   6   7  10      195.09      108.25     84.73 o 
   7   7  10      162.21       12.45     88.01 o 
 -14   8  10     2677.92     2956.97    144.18 o 
 -13   8  10     6761.30     6295.65    254.95 o 
 -12   8  10     2869.80     3021.06    133.15 o 
 -11   8  10     2843.95     2582.31    149.31 o 
 -10   8  10       25.21       29.22     75.03 o 
  -9   8  10        1.60      104.94     66.38 o 
  -8   8  10      580.17      517.39     70.60 o 
  -7   8  10     4941.63     5019.42    228.50 o 
  -6   8  10     2043.30     2150.91    104.26 o 
  -5   8  10    11048.81    10900.82    304.86 o 
  -4   8  10     1273.50     1254.70     70.17 o 
  -3   8  10     2352.40     2326.70     96.68 o 
  -2   8  10       35.02       -1.73     59.13 o 
  -1   8  10     1099.52     1032.44     71.27 o 
   0   8  10     1704.80     1749.58    125.94 o 
   1   8  10     4181.74     4254.38    139.51 o 
   2   8  10      617.28      575.70     78.04 o 
   3   8  10      757.34      796.30     83.59 o 
   4   8  10      219.88      316.64     81.97 o 
   5   8  10      520.66      611.56     83.04 o 
   6   8  10      983.95     1161.52     94.00 o 
 -13   9  10     4889.80     4872.30    218.22 o 
 -12   9  10      564.17      611.43     93.43 o 
 -11   9  10    19050.13    19290.39    379.51 o 
 -10   9  10     1284.38     1238.95     91.11 o 
  -9   9  10    17390.59    18289.57    376.67 o 
  -8   9  10       89.91      248.46     71.75 o 
  -7   9  10    23000.00    21932.74    403.55 o 
  -6   9  10       45.22       70.19     66.91 o 
  -5   9  10    12645.17    13013.71    320.54 o 
  -4   9  10        0.93        0.35     62.75 o 
  -3   9  10     1707.81     1554.14     80.09 o 
  -2   9  10     1111.65     1312.23     72.05 o 
  -1   9  10       23.06       58.05    113.50 o 
   0   9  10     3018.26     2916.60    101.37 o 
   1   9  10     3223.16     3147.65    111.84 o 
   2   9  10     3155.74     3360.57    164.65 o 
   3   9  10     1890.58     1990.35     95.34 o 
   4   9  10     1361.85     1380.09     92.32 o 
   5   9  10       76.36      170.47     81.26 o 
 -13  10  10     3438.06     3431.52    182.34 o 
 -12  10  10     3540.05     3395.98    171.28 o 
 -11  10  10     1358.18     1393.78    100.11 o 
 -10  10  10      581.55      504.70     86.51 o 
  -9  10  10       62.41      127.42     75.90 o 
  -8  10  10      959.03     1082.55     83.10 o 
  -7  10  10     1330.15     1323.46     84.88 o 
  -6  10  10       14.73      -74.51     74.51 o 
  -5  10  10    10402.40    10143.92    290.53 o 
  -4  10  10     2207.41     2062.22    104.78 o 
  -3  10  10    10028.27     9621.46    285.62 o 
  -2  10  10     2009.59     2041.22     92.60 o 
  -1  10  10     4851.71     5261.19    382.43 o 
   0  10  10      887.33      863.94     73.92 o 
   1  10  10      820.22      891.96     54.57 o 
   2  10  10      175.90      232.06     74.01 o 
   3  10  10       26.29      161.13     73.47 o 
   4  10  10        3.33       57.22     75.72 o 
 -12  11  10     5998.96     5548.43    220.93 o 
 -11  11  10      324.28      454.17     86.65 o 
 -10  11  10    10051.44    10711.04    285.16 o 
  -9  11  10      128.98        5.01     82.30 o 
  -8  11  10     8577.72     7977.55    268.10 o 
  -7  11  10      821.05     1008.73     83.77 o 
  -6  11  10    13442.44    13096.60    317.30 o 
  -5  11  10     3634.63     3872.97    187.89 o 
  -4  11  10     5364.47     5302.16    233.15 o 
  -3  11  10      373.15      584.47     75.07 o 
  -2  11  10      423.37      309.12     75.42 o 
  -1  11  10     5905.30     5987.37    158.29 o 
   0  11  10       99.97      145.89     51.13 o 
   1  11  10     8273.31     8180.33    171.16 o 
   2  11  10      400.47      433.29     79.74 o 
   3  11  10     1209.74     1025.43     90.56 o 
 -10  12  10      630.43      793.65     92.22 o 
  -8  12  10      217.20      211.15     81.79 o 
  -7  12  10      369.11      397.82     79.74 o 
  -6  12  10     1557.62     1577.67     93.21 o 
  -5  12  10      607.92      527.38     81.67 o 
  -4  12  10    15806.92    15468.69    329.24 o 
  -3  12  10     3049.74     3112.03    139.25 o 
  -2  12  10    19149.22    18792.39    347.16 o 
  -1  12  10      169.86      338.71     52.83 o 
   0  12  10     3542.70     3769.92    269.26 o 
   1  12  10     1007.64     1072.70     59.14 o 
   2  12  10      371.93      397.81     79.04 o 
  -8  13  10     3169.68     3262.34    157.63 o 
  -7  13  10     1358.51     1198.31     93.00 o 
  -6  13  10     7803.24     8168.94    243.18 o 
  -5  13  10      626.52      590.88     87.38 o 
  -4  13  10     6800.36     6722.61    232.75 o 
  -3  13  10      923.80      885.89     86.72 o 
  -2  13  10      185.73      351.55     77.29 o 
  -1  13  10     3192.58     3061.90    118.66 o 
   0  13  10     4995.75     5079.13    139.62 o 
 -15   0  11     4970.67     4930.28    237.64 o 
 -13   0  11     2819.18     2951.27    142.73 o 
 -11   0  11     2784.54     2807.08    147.64 o 
  -9   0  11    16043.52    16509.21    374.88 o 
  -7   0  11     9216.08     9335.82    288.41 o 
  -5   0  11    23094.21    20825.25    399.42 o 
  -3   0  11      852.26      752.25     63.55 o 
  -1   0  11       89.93       65.50     36.25 o 
   1   0  11      173.16      265.86     39.92 o 
   3   0  11     2758.93     2971.80    128.33 o 
   5   0  11      806.22      869.91     90.87 o 
   7   0  11     3576.19     3808.14    171.28 o 
 -16   1  11      241.29      216.52     67.29 o 
 -15   1  11       88.22      229.78     62.96 o 
 -14   1  11      175.90      -37.70     86.81 o 
 -13   1  11      619.83      738.30     60.74 o 
 -12   1  11      275.66      286.78     52.46 o 
 -11   1  11     1574.63     1614.12     79.22 o 
 -10   1  11      224.29      182.32     62.78 o 
  -9   1  11       95.40      137.66     42.10 o 
  -8   1  11      211.70      206.26     44.53 o 
  -7   1  11     1650.94     1515.66     61.80 o 
  -6   1  11     2743.92     2779.26    149.22 o 
  -5   1  11     4085.20     3733.45    142.16 o 
  -4   1  11     3578.34     3963.33    316.53 o 
  -3   1  11        7.42      -32.06     39.17 o 
  -2   1  11     4170.53     3900.12    151.70 o 
  -1   1  11      141.56      165.20     26.49 o 
   0   1  11     4072.26     4171.27     98.99 o 
   1   1  11     9345.09     9144.82    211.78 o 
   2   1  11     4742.37     5161.02    162.47 o 
   3   1  11    30189.39    30282.32    345.21 o 
   4   1  11    12224.57    12481.00    231.62 o 
   5   1  11    16854.54    17251.15    260.83 o 
   6   1  11     5670.73     5872.61    401.75 o 
   7   1  11       18.18        6.08     59.41 o 
 -16   2  11     2068.58     2061.61    112.68 o 
 -15   2  11     7030.43     6918.96    258.74 o 
 -14   2  11      207.84      315.60     85.77 o 
 -13   2  11     4063.86     4261.82    218.14 o 
 -12   2  11      205.21      167.40     74.02 o 
 -11   2  11        0.07      121.70     67.94 o 
 -10   2  11     2046.21     2067.72    103.23 o 
  -9   2  11       16.01       47.20     55.32 o 
  -8   2  11     2074.22     2447.38    112.29 o 
  -7   2  11     4608.43     4897.81    230.74 o 
  -6   2  11    19584.20    19019.51    377.44 o 
  -5   2  11    24690.04    22912.92    419.12 o 
  -4   2  11     5184.77     4707.05    218.65 o 
  -3   2  11     7024.94     6737.86    239.55 o 
  -2   2  11      532.80      566.06     57.45 o 
  -1   2  11       16.87       52.64     54.28 o 
   0   2  11       14.57      -34.66     35.38 o 
   1   2  11        2.02       -5.90     38.78 o 
   2   2  11      941.45      987.99     74.97 o 
   3   2  11       32.95      247.92     69.15 o 
   4   2  11     1658.54     1599.01     90.82 o 
   5   2  11       13.99      104.77     79.70 o 
   6   2  11     1323.52     1305.91     93.53 o 
   7   2  11       47.26       36.13     79.01 o 
 -16   3  11     1980.42     1864.58    111.80 o 
 -15   3  11       13.31       51.35     90.07 o 
 -14   3  11      301.36      347.29     87.17 o 
 -13   3  11       83.57      112.73     80.05 o 
 -12   3  11      117.77      294.81     71.07 o 
 -11   3  11     1465.75     1319.48     78.85 o 
 -10   3  11      894.96      875.93     74.45 o 
  -9   3  11     1327.59     1258.06     70.87 o 
  -8   3  11       96.11       63.80     57.06 o 
  -7   3  11     3085.92     3079.80    156.49 o 
  -6   3  11     2782.29     2741.84    128.61 o 
  -5   3  11     1545.52     1461.19     88.43 o 
  -4   3  11       59.34      148.17     55.33 o 
  -3   3  11     2875.29     2884.67    141.84 o 
  -2   3  11      316.60      355.65     55.35 o 
  -1   3  11     2863.51     2811.35    103.65 o 
   0   3  11     1365.51     1549.27     53.55 o 
   1   3  11      615.20      685.01    101.07 o 
   2   3  11    10676.45    11145.50    296.92 o 
   3   3  11      968.63     1058.41     77.05 o 
   4   3  11    12547.90    13172.67    329.91 o 
   5   3  11     1193.25     1246.35     87.80 o 
   6   3  11     3655.59     3748.25    178.79 o 
   7   3  11      990.98      970.77     88.80 o 
 -16   4  11     5673.44     6047.98    237.58 o 
 -15   4  11       83.65      -23.69     87.49 o 
 -14   4  11     1121.03     1040.49     94.72 o 
 -13   4  11     1233.63     1302.27     93.70 o 
 -12   4  11      375.23      367.58     76.98 o 
 -11   4  11     1748.41     1691.21    101.25 o 
 -10   4  11      693.03      788.89     74.77 o 
  -9   4  11     1890.74     1859.70     98.52 o 
  -8   4  11     4313.52     4360.59    210.97 o 
  -7   4  11    10034.12     9343.25    295.40 o 
  -6   4  11    12184.75    11635.31    320.32 o 
  -5   4  11     2904.36     2994.24    140.62 o 
  -4   4  11    13170.50    12271.35    321.12 o 
  -3   4  11     1077.71     1041.08     64.61 o 
  -2   4  11     4476.77     4346.52    194.51 o 
  -1   4  11     3352.59     3288.45    391.13 o 
   0   4  11     1968.91     2201.56    145.89 o 
   1   4  11     2763.68     2775.49    103.43 o 
   2   4  11      143.08      214.59     66.57 o 
   3   4  11     3736.84     4365.09    214.39 o 
   4   4  11      230.68      340.34     76.09 o 
   5   4  11      210.78      215.30     79.72 o 
   6   4  11        3.49       29.22     79.00 o 
   7   4  11     1983.17     2118.61    109.20 o 
 -15   5  11      973.70     1049.02    100.75 o 
 -14   5  11      871.20     1082.50     96.58 o 
 -13   5  11     1589.74     1684.99     98.77 o 
 -12   5  11     1180.34     1138.03     88.15 o 
 -11   5  11      788.53      910.82     78.93 o 
 -10   5  11     3468.79     3341.13    159.95 o 
  -9   5  11     2247.47     2196.28    112.45 o 
  -8   5  11     5491.78     5328.58    238.06 o 
  -7   5  11     1635.79     1773.51     74.55 o 
  -6   5  11     1672.70     1668.45     80.28 o 
  -5   5  11      297.90      398.87     57.43 o 
  -4   5  11      134.77      112.92     56.20 o 
  -3   5  11      313.01      221.75     56.39 o 
  -2   5  11       66.67       67.43     53.94 o 
  -1   5  11      450.50      475.56     42.78 o 
   0   5  11     4794.92     5024.11    157.83 o 
   1   5  11     2639.97     2467.55    146.37 o 
   2   5  11    13470.01    14198.50    332.76 o 
   3   5  11     6883.05     7452.72    265.00 o 
   4   5  11     3166.73     3395.76    147.11 o 
   5   5  11     6100.30     6018.54    231.03 o 
   6   5  11     1060.76     1100.56     94.53 o 
 -15   6  11     1743.78     1755.68    107.26 o 
 -14   6  11      542.42      483.73     91.17 o 
 -13   6  11      366.53      211.71     87.18 o 
 -12   6  11     8207.84     8013.71    278.06 o 
 -11   6  11     1224.25     1269.42     85.22 o 
 -10   6  11     3043.82     2944.35    153.91 o 
  -9   6  11      104.00      173.42     67.09 o 
  -8   6  11     1428.55     1541.62     77.98 o 
  -7   6  11     1125.82     1167.10     72.58 o 
  -6   6  11      442.99      468.51     63.15 o 
  -5   6  11     2456.16     2252.76    107.47 o 
  -4   6  11      617.44      568.34     59.01 o 
  -3   6  11     2677.92     2595.88    128.18 o 
  -2   6  11      583.33      717.81     60.22 o 
  -1   6  11     8307.16     8262.22    680.10 o 
   0   6  11     3348.28     3153.76    195.99 o 
   1   6  11    11928.09    11872.47    551.14 o 
   2   6  11     3318.51     3297.45    176.02 o 
   3   6  11      145.04      227.90     78.50 o 
   4   6  11      129.57      294.12     76.77 o 
   5   6  11     1002.38      944.35     89.85 o 
   6   6  11     1766.08     1822.94    100.85 o 
 -14   7  11      118.95      239.82     86.80 o 
 -13   7  11     4047.52     3915.00    204.11 o 
 -12   7  11     1841.86     2074.19    101.06 o 
 -11   7  11      144.92      146.29     80.40 o 
 -10   7  11      821.77     1029.23     78.76 o 
  -9   7  11       80.69      -19.02     68.99 o 
  -8   7  11      334.73      318.78     70.92 o 
  -7   7  11      186.73      327.53     64.50 o 
  -6   7  11      541.08      499.03     66.96 o 
  -5   7  11      889.11      936.49     68.74 o 
  -4   7  11     2238.06     1952.74    103.25 o 
  -3   7  11      428.56      428.52     64.36 o 
  -2   7  11     3822.50     3601.52    174.14 o 
  -1   7  11     1740.57     1818.00    206.91 o 
   0   7  11     2751.66     2757.66    101.83 o 
   1   7  11    17341.34    16887.32    926.86 o 
   2   7  11     3128.44     3033.60    147.46 o 
   3   7  11    23366.82    23909.47    405.54 o 
   4   7  11     3147.85     3400.19    158.18 o 
   5   7  11     7765.46     7790.35    244.74 o 
 -14   8  11       40.79      -14.18     90.07 o 
 -13   8  11       24.74      -26.45     84.89 o 
 -12   8  11      615.37      633.80     87.38 o 
 -11   8  11     2953.15     3197.24    134.04 o 
 -10   8  11      102.93      136.77     80.23 o 
  -9   8  11     1829.20     1755.99     93.44 o 
  -8   8  11      192.25      359.35     71.77 o 
  -7   8  11       56.11      -69.68     69.68 o 
  -6   8  11      163.57      294.66     65.88 o 
  -5   8  11     2703.70     2714.43    134.91 o 
  -4   8  11      210.13      311.63     63.47 o 
  -3   8  11     1579.30     1579.26     82.50 o 
  -2   8  11     1798.71     1912.64     82.18 o 
  -1   8  11     3672.07     3818.87    363.74 o 
   0   8  11    10284.10    10231.20    358.20 o 
   1   8  11     3947.74     4210.43    465.00 o 
   2   8  11     2531.33     2696.90    128.23 o 
   3   8  11      103.02      123.62     80.40 o 
   4   8  11      536.47      449.98     87.19 o 
   5   8  11     1145.72     1090.43     94.53 o 
 -13   9  11      986.35     1027.37     95.03 o 
 -12   9  11     3229.18     3472.00    171.56 o 
 -11   9  11     1111.35     1272.46     92.46 o 
 -10   9  11       10.27       65.35     81.25 o 
  -9   9  11     1487.94     1426.26     92.87 o 
  -8   9  11      740.97      875.04     83.42 o 
  -7   9  11     6180.30     6139.46    243.09 o 
  -6   9  11     2972.87     3020.68    141.20 o 
  -5   9  11     4483.81     4423.41    208.72 o 
  -4   9  11      446.77      504.11     72.49 o 
  -3   9  11     3636.12     3709.05    183.76 o 
  -2   9  11      522.69      603.65     73.01 o 
  -1   9  11     2449.55     2438.99    119.46 o 
   0   9  11     2376.76     2293.68    129.85 o 
   1   9  11      928.61     1028.37     64.74 o 
   2   9  11    16748.87    17375.12    341.98 o 
   3   9  11       52.10       15.73     80.91 o 
   4   9  11     9111.49     9206.88    252.12 o 
 -12  10  11       37.67       76.76     83.50 o 
 -11  10  11      282.41      444.64     84.05 o 
 -10  10  11       27.68       48.06     81.25 o 
  -9  10  11     5936.89     6097.35    235.18 o 
  -8  10  11      473.50      354.64     83.04 o 
  -7  10  11      571.46      565.95     83.22 o 
  -6  10  11     1611.96     1529.12     91.15 o 
  -5  10  11      255.61      406.59     78.00 o 
  -4  10  11     3675.80     3833.16    187.21 o 
  -3  10  11      618.49      556.13     76.14 o 
  -2  10  11     7350.34     7183.67    240.61 o 
  -1  10  11      380.67      379.12     52.63 o 
   0  10  11    12564.12    12979.96    882.13 o 
   1  10  11        0.36       58.74     61.28 o 
   2  10  11     4123.35     4085.93    198.88 o 
   3  10  11      212.10      208.72     78.33 o 
 -11  11  11      222.96      270.98     86.98 o 
 -10  11  11        2.46      132.60     84.71 o 
  -9  11  11      296.26      361.63     84.05 o 
  -8  11  11     4869.25     5079.69    213.91 o 
  -7  11  11        0.10       79.00     77.10 o 
  -6  11  11     5259.27     5050.78    224.16 o 
  -5  11  11      117.48      128.12     77.12 o 
  -4  11  11     1359.87     1482.70     89.03 o 
  -3  11  11      340.54      243.01     77.31 o 
  -2  11  11       58.75       47.03     74.17 o 
  -1  11  11      658.11      677.02     57.02 o 
   0  11  11      153.82      299.96     72.19 o 
   1  11  11     2419.98     2331.89    146.38 o 
   2  11  11      407.69      317.05     80.26 o 
  -9  12  11      392.77      471.33     86.66 o 
  -8  12  11     2748.08     2715.86    157.73 o 
  -7  12  11     3502.00     3458.35    171.44 o 
  -6  12  11      896.96      883.79     89.66 o 
  -5  12  11     4015.05     4180.78    200.95 o 
  -4  12  11     1114.34     1239.86     90.03 o 
  -3  12  11     4559.73     4666.84    204.74 o 
  -2  12  11      119.23      143.34     78.50 o 
  -1  12  11     3715.99     4004.67    127.26 o 
   0  12  11      289.03      247.46     55.27 o 
  -6  13  11      461.86      455.46     85.97 o 
  -5  13  11      231.90      202.15     80.07 o 
  -4  13  11      757.32      651.70     90.33 o 
  -3  13  11      142.78       63.11     79.71 o 
 -16   0  12      635.00      624.44     99.14 o 
 -14   0  12     1291.47     1572.66     99.42 o 
 -12   0  12     3798.29     3454.68    192.86 o 
 -10   0  12    10047.71    10103.40    315.73 o 
  -8   0  12    15349.86    15552.80    372.54 o 
  -6   0  12     2036.02     2142.52    138.99 o 
  -4   0  12     6554.50     6634.45    250.37 o 
  -2   0  12      606.71      679.97     57.98 o 
   0   0  12      873.28      894.94     72.89 o 
   2   0  12     2070.20     2194.19    106.15 o 
   4   0  12       11.95       56.01     80.04 o 
   6   0  12       66.10       80.91     85.58 o 
 -16   1  12     7425.98     7856.40    182.47 o 
 -15   1  12     4722.80     4588.53    343.50 o 
 -14   1  12    10000.70    10172.00    228.33 o 
 -13   1  12     2066.85     2290.83     76.88 o 
 -12   1  12     3141.51     3177.64    119.64 o 
 -11   1  12     1890.23     1927.07     64.81 o 
 -10   1  12     1797.45     1767.05     66.74 o 
  -9   1  12     1332.61     1255.35     57.01 o 
  -8   1  12       41.58       17.81     41.93 o 
  -7   1  12      411.33      496.98     85.81 o 
  -6   1  12        1.50      -23.29     38.93 o 
  -5   1  12      113.72       -2.59     49.63 o 
  -4   1  12      378.42      422.07     39.98 o 
  -3   1  12     5467.19     5241.44    166.00 o 
  -2   1  12     2726.86     2864.31    239.73 o 
  -1   1  12     1857.44     1773.92     94.12 o 
   0   1  12     1791.92     1951.61     48.01 o 
   1   1  12      394.61      406.38     34.07 o 
   2   1  12     1528.90     1658.10    119.22 o 
   3   1  12       87.04       61.58    167.63 o 
   4   1  12      265.84      261.24     74.62 o 
   5   1  12      247.10      314.19     97.97 o 
   6   1  12       53.23       64.38     59.78 o 
 -16   2  12      913.68     1061.20    103.16 o 
 -15   2  12       17.21      -63.45     90.76 o 
 -14   2  12      992.49     1060.38     96.60 o 
 -13   2  12     2418.99     2357.22    115.03 o 
 -12   2  12     1335.46     1390.39     90.26 o 
 -11   2  12     1745.12     1773.34     88.07 o 
 -10   2  12     6662.80     6574.37    258.17 o 
  -9   2  12     7209.09     7448.40    273.37 o 
  -8   2  12     8081.99     7630.72    276.50 o 
  -7   2  12    11732.76    11592.12    318.40 o 
  -6   2  12     1227.94     1174.37     65.67 o 
  -5   2  12    17218.35    17130.17    378.23 o 
  -4   2  12      457.14      509.20     59.35 o 
  -3   2  12     5337.60     5087.95    221.83 o 
  -2   2  12      158.51      161.68     55.16 o 
  -1   2  12       44.13       58.74     40.46 o 
   0   2  12      402.82      508.89     45.29 o 
   1   2  12     1271.62     1368.77     72.84 o 
   2   2  12      647.13      773.88     75.45 o 
   3   2  12      221.71      230.87     79.38 o 
   4   2  12      125.92      184.67     74.18 o 
   5   2  12      328.50      445.88     84.06 o 
   6   2  12      143.10      166.34     83.86 o 
 -16   3  12      177.27       30.26     93.03 o 
 -15   3  12    10197.13    10075.87    292.91 o 
 -14   3  12      265.73      245.40     87.16 o 
 -13   3  12     4617.80     4715.09    232.89 o 
 -12   3  12       98.08      133.65     80.05 o 
 -11   3  12     1686.29     1671.01     91.87 o 
 -10   3  12      374.46      346.66     70.23 o 
  -9   3  12     6582.44     6621.43    255.21 o 
  -8   3  12     1091.29     1016.88     73.61 o 
  -7   3  12     3335.61     3448.17    167.46 o 
  -6   3  12     4258.27     4465.39    220.35 o 
  -5   3  12      104.52      148.18     54.98 o 
  -4   3  12      205.51      205.80     54.65 o 
  -3   3  12    11976.35    11677.56    308.72 o 
  -2   3  12     2632.34     2484.48    142.58 o 
  -1   3  12     4029.17     4297.88    415.47 o 
   0   3  12       15.27       41.26     41.06 o 
   1   3  12     3154.60     3317.92    187.47 o 
   2   3  12      692.06      882.61     77.01 o 
   3   3  12     1143.14     1245.96     84.85 o 
   4   3  12      188.08       89.40     79.20 o 
   5   3  12       44.87       97.51     78.14 o 
   6   3  12        0.08      -82.63     82.63 o 
 -15   4  12      676.87      710.48     95.34 o 
 -14   4  12      134.07       75.73     81.96 o 
 -13   4  12     1462.62     1482.64     95.98 o 
 -12   4  12      780.24      825.08     84.29 o 
 -11   4  12     2972.87     3195.75    164.48 o 
 -10   4  12     3710.35     3869.92    183.83 o 
  -9   4  12     9251.57     9702.86    297.33 o 
  -8   4  12     8776.12     8203.61    281.76 o 
  -7   4  12    29446.50    29188.21    483.68 o 
  -6   4  12     9456.06     9287.98    290.81 o 
  -5   4  12    14005.71    13354.57    336.29 o 
  -4   4  12    10058.31     9896.78    289.35 o 
  -3   4  12      433.73      324.91     61.07 o 
  -2   4  12     1808.41     1737.03     81.85 o 
  -1   4  12      164.73      191.68     42.55 o 
   0   4  12     1129.31     1213.75     50.93 o 
   1   4  12      607.90      672.32     49.82 o 
   2   4  12      156.06      130.03     71.41 o 
   3   4  12      454.66      476.76     76.64 o 
   4   4  12      621.49      629.30     81.50 o 
   5   4  12      333.01      313.05     85.61 o 
 -15   5  12      752.91     1000.06     96.56 o 
 -14   5  12     5419.46     5584.55    233.92 o 
 -13   5  12      921.52      832.12     93.48 o 
 -12   5  12     2908.18     2936.85    153.48 o 
 -11   5  12      360.00      349.23     80.78 o 
 -10   5  12     5926.80     5947.77    256.33 o 
  -9   5  12     1403.71     1333.32     84.56 o 
  -8   5  12     4125.81     4431.16    212.00 o 
  -7   5  12      169.12       41.16     69.86 o 
  -6   5  12      236.49       90.28     65.55 o 
  -5   5  12     8875.56     8387.94    282.35 o 
  -4   5  12     3756.60     3758.16    183.90 o 
  -3   5  12     3186.11     3238.15    159.55 o 
  -2   5  12     7869.72     7146.30    245.70 o 
  -1   5  12      358.86      392.12     55.70 o 
   0   5  12     6139.05     6136.01    531.07 o 
   1   5  12      388.03      395.32     54.75 o 
   2   5  12     4208.34     4600.84    220.06 o 
   3   5  12       65.02      -72.27     77.46 o 
   4   5  12      826.45      911.24     85.67 o 
   5   5  12      531.59      444.95     85.63 o 
 -15   6  12       32.25       74.34     89.73 o 
 -14   6  12       34.98       59.99     87.31 o 
 -13   6  12      185.05      276.67     80.75 o 
 -12   6  12     1507.25     1518.58     97.54 o 
 -11   6  12      393.90      402.52     81.13 o 
 -10   6  12     8785.91     9388.82    289.09 o 
  -9   6  12     1077.37     1312.98     84.16 o 
  -8   6  12    27503.24    28466.27    460.90 o 
  -7   6  12      172.14      373.34     70.90 o 
  -6   6  12    22513.61    22074.70    415.21 o 
  -5   6  12      108.77      126.40     65.70 o 
  -4   6  12     3243.65     3084.97    141.65 o 
  -3   6  12     5676.10     5193.15    225.42 o 
  -2   6  12     2115.22     2014.28    110.15 o 
  -1   6  12     2698.62     2602.12    145.40 o 
   0   6  12     3125.76     3208.69    350.89 o 
   1   6  12      570.39      546.66     72.06 o 
   2   6  12      748.86      691.39     81.86 o 
   3   6  12      217.10      142.15     79.03 o 
   4   6  12      124.64      162.53     78.33 o 
   5   6  12      146.31      143.17     82.30 o 
 -14   7  12     6722.70     6972.94    251.00 o 
 -13   7  12      871.30      793.94     96.23 o 
 -12   7  12     5256.56     4934.06    230.42 o 
 -11   7  12     3238.20     3385.46    183.77 o 
 -10   7  12     3467.80     3616.93    172.56 o 
  -9   7  12     2363.21     2395.89    126.14 o 
  -8   7  12     2104.54     1832.09    104.24 o 
  -7   7  12        5.59       89.55     69.67 o 
  -6   7  12     1100.81      996.48     76.03 o 
  -5   7  12       25.65      -20.75     63.79 o 
  -4   7  12     3168.85     3131.85    155.85 o 
  -3   7  12      399.06      334.21     68.16 o 
  -2   7  12     1854.18     1931.94    102.64 o 
  -1   7  12     1744.28     1762.97     62.49 o 
   0   7  12     4419.47     4402.70    154.79 o 
   1   7  12     2724.47     2902.54    166.80 o 
   2   7  12     2068.34     2026.17    108.37 o 
   3   7  12     1763.54     1798.13     98.95 o 
   4   7  12       34.85       24.90     80.74 o 
 -13   8  12        3.68       21.44     87.82 o 
 -12   8  12      477.24      465.00     91.34 o 
 -11   8  12     2695.99     2914.39    145.25 o 
 -10   8  12     6488.84     6436.17    255.12 o 
  -9   8  12    10141.35    10088.80    296.71 o 
  -8   8  12    11900.58    11655.58    310.04 o 
  -7   8  12    18206.75    18554.27    380.49 o 
  -6   8  12     3838.71     3595.33    185.03 o 
  -5   8  12     6388.18     6747.39    249.12 o 
  -4   8  12      953.35      899.41     79.47 o 
  -3   8  12     1907.37     1846.33     98.65 o 
  -2   8  12      747.62      862.59     74.59 o 
  -1   8  12     4297.76     4750.67    363.53 o 
   0   8  12      131.94       23.69     79.19 o 
   1   8  12      793.63      823.87     93.03 o 
   2   8  12      229.45      287.58     82.32 o 
   3   8  12       45.80      119.81     79.87 o 
 -12   9  12       97.69       96.82     87.83 o 
 -11   9  12     8165.02     8058.21    264.14 o 
 -10   9  12      258.74      231.22     83.70 o 
  -9   9  12     8452.27     8781.82    268.40 o 
  -8   9  12     1851.73     1769.14     96.55 o 
  -7   9  12     1252.47     1271.78     88.85 o 
  -6   9  12      759.25      932.68     81.17 o 
  -5   9  12     2924.38     3252.93    163.04 o 
  -4   9  12      106.91       48.07     74.18 o 
  -3   9  12     4150.96     4456.51    189.07 o 
  -2   9  12        0.25       37.17     70.36 o 
  -1   9  12     2972.26     2910.54    219.19 o 
   0   9  12      180.18      107.35     70.64 o 
   1   9  12     1298.05     1368.62    142.96 o 
   2   9  12        3.38       32.85     80.21 o 
 -11  10  12     5347.70     5501.51    215.20 o 
 -10  10  12      105.90      149.91     86.45 o 
  -9  10  12    11284.96    11434.97    288.63 o 
  -8  10  12     2236.01     2262.96    103.18 o 
  -7  10  12    17995.50    16895.00    353.08 o 
  -6  10  12     6314.94     6153.32    241.42 o 
  -5  10  12     6147.16     6185.64    235.78 o 
  -4  10  12     1907.06     2071.33     92.91 o 
  -3  10  12      203.93      348.62     72.63 o 
  -2  10  12      797.98      738.32     79.61 o 
  -1  10  12       45.31      132.93     66.30 o 
   0  10  12     1039.53     1132.98     60.81 o 
   1  10  12       48.99       64.14     77.54 o 
 -10  11  12     3965.25     4044.73    196.89 o 
  -9  11  12      252.68      467.79     88.02 o 
  -8  11  12     6308.83     6619.83    233.81 o 
  -7  11  12       52.33      122.58     79.87 o 
  -6  11  12       70.00       68.81     79.01 o 
  -5  11  12     2332.88     2265.38    100.42 o 
  -4  11  12     4046.62     3985.79    181.66 o 
  -3  11  12     7851.13     8271.70    240.78 o 
  -2  11  12     1806.69     1767.84     94.62 o 
  -1  11  12     3351.06     3357.22    114.06 o 
   0  11  12      381.35      436.99     55.79 o 
  -7  12  12      211.65      377.32     84.91 o 
  -6  12  12    11684.93    12098.67    281.22 o 
  -5  12  12      142.93      196.08     80.23 o 
  -4  12  12     3485.81     3421.08    161.35 o 
  -3  12  12      497.05      397.36     85.46 o 
 -15   0  13       20.15      -51.35     84.71 o 
 -13   0  13       75.59       27.14     81.78 o 
 -11   0  13     2233.53     2459.26    106.52 o 
  -9   0  13       63.24      110.83     68.47 o 
  -7   0  13        5.32       12.45     62.24 o 
  -5   0  13      963.63     1034.65     71.34 o 
  -3   0  13      402.73      469.33     66.60 o 
  -1   0  13     3592.63     3413.77    190.75 o 
   1   0  13    20165.92    20076.41   1013.80 o 
   3   0  13    27056.85    28452.86    449.29 o 
   5   0  13    16949.57    16625.50    340.73 o 
 -16   1  13       36.12      122.79     63.55 o 
 -15   1  13      883.22      933.64     69.79 o 
 -14   1  13      381.52      405.05     91.76 o 
 -13   1  13      448.64      395.45     61.16 o 
 -12   1  13      129.76       88.05     55.08 o 
 -11   1  13        2.66       84.78     54.19 o 
 -10   1  13       75.26      126.45     50.19 o 
  -9   1  13        4.45      -48.81     48.81 o 
  -8   1  13      211.68      166.35     47.43 o 
  -7   1  13     4498.67     4704.94    279.24 o 
  -6   1  13        9.21       -4.15     43.44 o 
  -5   1  13     4178.17     4144.05    289.29 o 
  -4   1  13      764.28      732.47     48.09 o 
  -3   1  13     5076.67     5268.95    165.22 o 
  -2   1  13     7632.96     7533.89    187.33 o 
  -1   1  13    15847.11    15934.79    641.88 o 
   0   1  13     4917.29     4754.21    179.01 o 
   1   1  13    12154.88    12157.84    361.16 o 
   2   1  13     2827.86     2975.13    109.92 o 
   3   1  13     3362.68     3522.83    249.96 o 
   4   1  13     1080.20     1077.49     76.09 o 
   5   1  13      136.67      134.43     74.09 o 
 -15   2  13      444.11      386.09     95.14 o 
 -14   2  13       30.36       76.76     84.02 o 
 -13   2  13       52.20       66.56     81.43 o 
 -12   2  13       24.11       25.76     81.08 o 
 -11   2  13     1708.71     1602.30     93.25 o 
 -10   2  13      105.68       77.81     73.83 o 
  -9   2  13     1511.93     1545.86     82.84 o 
  -8   2  13      114.01      159.94     68.13 o 
  -7   2  13     1332.20     1576.88     75.72 o 
  -6   2  13     1640.54     1705.84     78.36 o 
  -5   2  13     3002.95     3145.89    156.21 o 
  -4   2  13     1421.03     1341.10     75.73 o 
  -3   2  13     5617.43     5463.90    233.65 o 
  -2   2  13     1169.62     1200.85     73.61 o 
  -1   2  13     1217.29     1316.94    144.37 o 
   0   2  13     9669.46    10019.42    419.81 o 
   1   2  13     2950.40     2866.48     95.45 o 
   2   2  13     6584.20     6757.91    253.43 o 
   3   2  13     4881.21     4654.05    220.72 o 
   4   2  13     7779.38     8172.06    254.90 o 
   5   2  13      447.25      509.94     90.64 o 
 -15   3  13      824.68     1036.68     97.78 o 
 -14   3  13       39.17      126.21     83.16 o 
 -13   3  13      108.48      189.85     81.96 o 
 -12   3  13      638.15      741.65     85.31 o 
 -11   3  13     2097.10     1836.64    112.21 o 
 -10   3  13     1253.13     1275.75     85.22 o 
  -9   3  13       21.73      -70.36     70.36 o 
  -8   3  13     3118.70     3096.59    167.33 o 
  -7   3  13     1624.19     1850.44     84.76 o 
  -6   3  13     3833.03     4192.51    195.56 o 
  -5   3  13     1371.99     1679.02     83.52 o 
  -4   3  13     6651.93     6593.26    247.15 o 
  -3   3  13      603.23      531.95     71.81 o 
  -2   3  13    14155.59    13578.36    326.73 o 
  -1   3  13       51.43       74.03     47.06 o 
   0   3  13    10741.96    11164.78    521.27 o 
   1   3  13      121.93      175.51     48.52 o 
   2   3  13     4154.54     4641.47    209.22 o 
   3   3  13      303.64      299.03     80.77 o 
   4   3  13      596.57      551.57     85.30 o 
 -15   4  13      129.85       79.36     89.74 o 
 -14   4  13     1112.72     1141.69     95.92 o 
 -13   4  13        9.16      110.30     82.98 o 
 -12   4  13      389.32      384.18     84.76 o 
 -11   4  13      291.94      101.52     82.33 o 
 -10   4  13     6629.18     6682.65    256.03 o 
  -9   4  13       50.45       55.32     71.75 o 
  -8   4  13     2639.31     2655.22    128.65 o 
  -7   4  13     1987.65     2130.50    107.70 o 
  -6   4  13     4456.90     4123.81    207.75 o 
  -5   4  13     1912.68     1777.73     82.89 o 
  -4   4  13     5082.37     5382.68    230.96 o 
  -3   4  13      933.06      990.69     72.37 o 
  -2   4  13      186.58      103.58     65.54 o 
  -1   4  13      189.54      222.18     48.23 o 
   0   4  13     2208.83     2093.39     81.39 o 
   1   4  13        0.95      -40.52     48.86 o 
   2   4  13     5324.52     5656.12    223.66 o 
   3   4  13        3.96      103.55     75.03 o 
   4   4  13     2693.45     3050.30    156.84 o 
 -14   5  13      637.69      615.11     97.24 o 
 -13   5  13     1018.62      974.16     93.66 o 
 -12   5  13     6888.59     6975.97    264.50 o 
 -11   5  13     2300.03     2287.66    134.96 o 
 -10   5  13      120.80       89.57     79.36 o 
  -9   5  13     2451.95     2463.13    117.31 o 
  -8   5  13      785.82      814.56     79.62 o 
  -7   5  13      122.29       82.13     71.76 o 
  -6   5  13     1530.65     1514.82     83.18 o 
  -5   5  13        9.02      119.46     65.00 o 
  -4   5  13     1689.26     1681.08     80.95 o 
  -3   5  13     3256.92     2961.49    168.73 o 
  -2   5  13     2281.49     2043.54     86.57 o 
  -1   5  13    17588.71    17592.36    948.88 o 
   0   5  13     2709.90     2822.30     96.53 o 
   1   5  13    10261.12    10053.90    800.76 o 
   2   5  13      516.29      478.52     82.52 o 
   3   5  13     1287.70     1243.61     92.65 o 
   4   5  13       36.26      108.92     77.45 o 
 -14   6  13     1249.43     1364.19    103.03 o 
 -13   6  13     4563.90     4179.33    201.10 o 
 -12   6  13       85.03       13.49     84.20 o 
 -11   6  13        0.72       34.23     78.83 o 
 -10   6  13      916.63      942.25     88.29 o 
  -9   6  13     2760.56     3029.80    128.46 o 
  -8   6  13      468.07      468.83     79.41 o 
  -7   6  13     1330.84     1299.43     86.62 o 
  -6   6  13       61.42      123.27     68.29 o 
  -5   6  13      464.36      418.66     71.80 o 
  -4   6  13      338.07      395.92     69.88 o 
  -3   6  13       53.72       49.79     68.12 o 
  -2   6  13     1858.35     1797.61     83.04 o 
  -1   6  13      500.78      453.30     55.20 o 
   0   6  13     2496.44     2473.08    205.08 o 
   1   6  13     6708.56     6958.69    302.96 o 
   2   6  13     1122.25     1199.37     91.42 o 
   3   6  13     6473.30     6751.52    228.95 o 
 -13   7  13     1017.61      952.12     98.15 o 
 -12   7  13     1492.24     1688.84     99.26 o 
 -11   7  13     1401.50     1291.35     98.22 o 
 -10   7  13     1657.77     1681.26     97.39 o 
  -9   7  13      569.48      345.70     83.74 o 
  -8   7  13      412.07      364.47     78.02 o 
  -7   7  13      409.51      386.79     76.29 o 
  -6   7  13      316.57      211.18     71.95 o 
  -5   7  13        3.74       24.55     67.77 o 
  -4   7  13      495.03      450.68     71.28 o 
  -3   7  13      917.40      881.84     79.11 o 
  -2   7  13     2411.38     2276.73    128.04 o 
  -1   7  13    12354.09    12460.88   1130.85 o 
   0   7  13     9136.72     9118.23    721.54 o 
   1   7  13    14025.60    14157.86    493.66 o 
   2   7  13     3437.25     3998.60    192.61 o 
 -12   8  13     3215.09     3438.11    156.26 o 
 -11   8  13        6.77       51.69     81.25 o 
 -10   8  13       33.68      -31.46     81.95 o 
  -9   8  13     1415.59     1432.93     93.54 o 
  -8   8  13      105.15      193.65     77.81 o 
  -7   8  13     1056.86     1077.47     85.71 o 
  -6   8  13       45.26       48.06     71.58 o 
  -5   8  13      380.39      457.51     73.86 o 
  -4   8  13     1229.65     1232.23     83.65 o 
  -3   8  13       61.15      271.09     67.25 o 
  -2   8  13      158.75      285.14     71.59 o 
  -1   8  13       26.10       57.50     72.18 o 
   0   8  13     2415.16     2321.56     79.92 o 
   1   8  13     1684.79     1586.41    118.17 o 
   2   8  13     7784.41     8289.10    236.30 o 
 -11   9  13       28.04       55.67     83.85 o 
 -10   9  13     1122.43     1117.80     95.40 o 
  -9   9  13      448.08      497.50     85.63 o 
  -8   9  13     1669.09     1629.71     94.78 o 
  -7   9  13      139.90      114.47     77.64 o 
  -5   9  13      207.48      116.38     77.13 o 
  -4   9  13      288.91      369.24     72.29 o 
  -3   9  13      159.96       -5.53     73.32 o 
  -2   9  13     5369.30     5463.37    212.13 o 
  -1   9  13       14.83       27.36     53.85 o 
   0   9  13    17240.10    17883.10    813.59 o 
   1   9  13       14.26       99.43     54.24 o 
 -10  10  13     1834.54     1981.13    105.71 o 
  -8  10  13     4565.23     4799.05    204.04 o 
  -7  10  13      485.90      568.28     85.80 o 
  -6  10  13     2744.91     2661.24    139.52 o 
  -5  10  13      167.84      126.92     77.64 o 
  -4  10  13      265.97      229.49     79.38 o 
  -3  10  13      141.96      -33.54     75.91 o 
  -2  10  13        1.09      120.67     72.61 o 
  -1  10  13      415.34      487.98    100.58 o 
  -8  11  13        9.71       -4.67     83.15 o 
  -7  11  13     2214.67     2375.71    113.57 o 
  -6  11  13      228.18      287.41     82.31 o 
  -5  11  13     2949.11     2768.02    145.79 o 
  -4  11  13       24.52       -2.94     77.80 o 
  -3  11  13     4225.89     4261.65    187.40 o 
 -14   0  14    14924.67    14782.46    339.91 o 
 -12   0  14    36700.64    36467.54    537.75 o 
 -10   0  14    30714.45    30516.31    496.45 o 
  -8   0  14       48.57       33.89     72.79 o 
  -6   0  14     2414.19     2107.22    118.88 o 
  -4   0  14     1930.40     2004.25     85.84 o 
  -2   0  14     2437.07     2524.30    118.17 o 
   0   0  14     2498.91     2650.97     85.07 o 
   2   0  14        4.17      -73.13     81.43 o 
 -15   1  14     1175.86     1294.05     74.86 o 
 -14   1  14      549.23      754.82     94.55 o 
 -13   1  14      355.29      354.43     62.73 o 
 -12   1  14      237.22      219.32    148.29 o 
 -11   1  14       11.14       22.44     60.51 o 
 -10   1  14    10962.03    10893.92    231.07 o 
  -9   1  14     3469.96     3723.12    176.42 o 
  -8   1  14    15795.64    16137.82    260.68 o 
  -7   1  14     2478.89     2511.26    100.59 o 
  -6   1  14     4461.90     4089.57    149.38 o 
  -5   1  14     1881.30     1860.53     71.87 o 
  -4   1  14     6600.16     6428.71    174.83 o 
  -3   1  14     3185.79     2899.29    103.49 o 
  -2   1  14     3858.44     3618.13    135.20 o 
  -1   1  14      163.38      308.20     42.62 o 
   0   1  14        0.36       72.56     41.30 o 
   1   1  14      179.74      232.59     39.06 o 
   2   1  14     1867.33     2070.28     82.42 o 
   3   1  14      783.83      837.41     67.41 o 
 -15   2  14     4514.81     4553.27    218.26 o 
 -14   2  14     3477.68     3962.55    195.06 o 
 -13   2  14     8910.58     9522.11    282.86 o 
 -12   2  14     7696.24     7880.51    276.18 o 
 -11   2  14    23691.85    23755.15    432.69 o 
 -10   2  14     5006.56     4996.81    249.27 o 
  -9   2  14    11339.25    11686.76    325.23 o 
  -8   2  14      203.43      199.04     74.53 o 
  -7   2  14       27.19       30.95     70.36 o 
  -6   2  14     1805.39     1660.92     81.31 o 
  -5   2  14      147.09      100.46     68.65 o 
  -4   2  14     1989.00     2179.18    102.49 o 
  -3   2  14     1315.59     1375.80     81.59 o 
  -2   2  14      442.50      403.77     77.85 o 
  -1   2  14     1204.67     1124.78     59.85 o 
   0   2  14      152.33      114.18     53.62 o 
   1   2  14      902.46      920.34    168.94 o 
   2   2  14       10.73      -78.49     78.49 o 
   3   2  14       63.85      -84.20     84.20 o 
 -14   3  14      528.33      480.94     89.61 o 
 -13   3  14      138.74      145.94     85.42 o 
 -12   3  14     1162.78     1125.74     95.07 o 
 -11   3  14     1099.24     1206.90     96.79 o 
  -9   3  14    11825.86    11762.10    324.87 o 
  -8   3  14      158.83      342.38     75.39 o 
  -7   3  14    16187.59    16210.53    360.82 o 
  -6   3  14     1496.64     1280.39     85.26 o 
  -5   3  14    13607.70    13174.35    333.84 o 
  -4   3  14       11.48      -41.15     69.84 o 
  -3   3  14     7180.18     6664.62    251.51 o 
  -2   3  14      382.55      419.12     73.69 o 
  -1   3  14     1631.71     1901.68    247.03 o 
   0   3  14      154.79       97.53     88.71 o 
   1   3  14      160.07       83.51     71.15 o 
   2   3  14        0.52       11.58     75.72 o 
   3   3  14     1852.76     2126.76    102.42 o 
 -14   4  14     1041.03     1185.34     99.54 o 
 -13   4  14     6015.58     6338.67    247.86 o 
 -12   4  14     2628.56     2579.02    127.54 o 
 -11   4  14    10954.43    11028.00    313.81 o 
 -10   4  14     8109.22     7927.86    285.86 o 
  -9   4  14     9712.83     9915.51    300.10 o 
  -8   4  14     2079.72     2102.27    119.84 o 
  -7   4  14      599.65      733.50     79.08 o 
  -6   4  14     1535.15     1376.94     86.30 o 
  -5   4  14     6739.33     6666.32    256.07 o 
  -4   4  14      503.65      444.64     75.43 o 
  -3   4  14     3842.78     3707.18    180.66 o 
  -2   4  14      124.18       68.13     70.72 o 
  -1   4  14      255.42      382.19     51.58 o 
   0   4  14      189.47      187.36     50.62 o 
   1   4  14      692.94      819.58    125.63 o 
   2   4  14       58.27       34.23     81.43 o 
   3   4  14       69.45      111.69     78.32 o 
 -14   5  14      357.48      282.09     92.19 o 
 -13   5  14      485.49      623.63     91.86 o 
 -12   5  14      160.48      182.60     87.32 o 
 -11   5  14       13.82      251.54     80.56 o 
 -10   5  14     4974.65     4907.57    239.25 o 
  -9   5  14        2.19       65.35     80.73 o 
  -8   5  14    11739.86    11564.69    313.98 o 
  -7   5  14     7496.24     7562.03    268.19 o 
  -6   5  14     6873.85     7362.83    254.32 o 
  -5   5  14     5673.69     5915.81    236.60 o 
  -4   5  14     5458.93     5502.27    232.68 o 
  -3   5  14       93.04       33.72     72.62 o 
  -2   5  14     4160.27     4300.74    197.06 o 
  -1   5  14       70.95       68.52     52.74 o 
   0   5  14     1178.01     1177.71     99.74 o 
   1   5  14       20.26      -20.53     82.55 o 
   2   5  14        5.95      106.84     72.95 o 
 -13   6  14        1.45       32.33     84.88 o 
 -12   6  14     8618.08     9197.27    275.13 o 
 -11   6  14      762.22      713.53     92.24 o 
 -10   6  14     8920.27     8927.62    277.83 o 
  -9   6  14       17.09       51.86     79.01 o 
  -8   6  14     3480.31     3726.75    169.94 o 
  -7   6  14       12.78       91.45     73.30 o 
  -6   6  14      136.04      214.93     71.24 o 
  -5   6  14     1801.41     1664.38     89.10 o 
  -4   6  14     2371.26     2234.24    119.01 o 
  -3   6  14      240.79       91.48     76.96 o 
  -2   6  14      133.81      171.70     69.86 o 
  -1   6  14        5.18       86.91     77.88 o 
   0   6  14      370.16      271.21     56.64 o 
   1   6  14       40.26       -5.52     96.38 o 
 -12   7  14      368.65      208.94     90.29 o 
 -11   7  14      124.39      266.62     84.55 o 
 -10   7  14     1951.14     1892.77    112.85 o 
  -9   7  14     2305.35     2324.09    139.27 o 
  -8   7  14     3571.32     3742.41    189.22 o 
  -7   7  14     2636.67     2760.73    121.30 o 
  -6   7  14     3175.30     3244.48    150.40 o 
  -5   7  14     2161.05     2132.49    116.01 o 
  -4   7  14      367.22      442.28     76.45 o 
  -3   7  14     1737.56     1762.14     89.42 o 
  -2   7  14     1193.18     1179.60     84.16 o 
  -1   7  14     1549.75     1786.35    153.84 o 
   0   7  14      969.45     1078.79    179.33 o 
   1   7  14      780.60      756.50     68.96 o 
 -11   8  14     7733.18     8137.22    246.96 o 
 -10   8  14     1081.03     1091.76     95.39 o 
  -9   8  14     6952.52     7487.72    245.73 o 
  -8   8  14      114.29       99.59     78.67 o 
  -7   8  14     1682.15     1578.27    100.16 o 
  -6   8  14      226.00      252.31     75.40 o 
  -5   8  14      555.76      436.85     81.14 o 
  -4   8  14       99.63      133.48     71.06 o 
  -3   8  14      216.91      182.96     74.19 o 
  -2   8  14      257.42      269.95     76.96 o 
  -1   8  14       51.42      109.41     54.32 o 
   0   8  14        0.62       -3.76     55.02 o 
 -10   9  14     1613.93     1496.84    104.64 o 
  -9   9  14     2813.26     3079.08    172.66 o 
  -8   9  14        8.44       21.78     80.39 o 
  -7   9  14     5537.25     5650.47    212.32 o 
  -6   9  14     2054.75     2266.52    110.60 o 
  -5   9  14     2034.36     1941.41     95.87 o 
  -4   9  14      587.82      624.58     80.80 o 
  -3   9  14      593.71      527.52     82.70 o 
  -2   9  14       22.87       49.62     73.47 o 
  -7  10  14      299.57      324.44     81.80 o 
  -6  10  14      757.50      600.14     89.81 o 
  -5  10  14      383.73      413.73     81.12 o 
  -4  10  14      648.87      686.39     85.30 o 
 -13   0  15      645.04      842.65    101.91 o 
 -11   0  15     1824.49     1824.98    106.94 o 
  -9   0  15     1945.71     1818.54     99.00 o 
  -7   0  15        1.72       91.28     72.09 o 
  -5   0  15     2488.64     2347.27    134.13 o 
  -3   0  15    21386.92    20857.13    395.56 o 
  -1   0  15    27463.01    27617.73   1965.83 o 
   1   0  15     6191.55     6160.25    158.31 o 
 -14   1  15      140.55       86.77    137.81 o 
 -13   1  15      337.75      470.88     64.05 o 
 -12   1  15        8.03       47.75     61.35 o 
 -11   1  15      619.49      763.73     65.63 o 
 -10   1  15      348.40      425.28     78.18 o 
  -9   1  15      287.89      319.25    152.46 o 
  -8   1  15       49.26       73.65     76.59 o 
  -7   1  15      855.08      868.25     61.80 o 
  -6   1  15      181.39      188.00     53.74 o 
  -5   1  15     6936.72     7199.30    182.30 o 
  -4   1  15     1296.78     1389.20     62.76 o 
  -3   1  15    11756.21    11572.75    215.67 o 
  -2   1  15      309.98      378.50     60.22 o 
  -1   1  15       23.28       62.97     39.11 o 
   0   1  15     3206.10     3278.74    146.02 o 
   1   1  15     5342.64     5403.13    132.07 o 
   2   1  15     1654.77     1723.09    137.48 o 
 -14   2  15      429.50      373.97     94.62 o 
 -13   2  15       33.95       35.44     90.07 o 
 -12   2  15       24.57      -29.56     86.96 o 
 -11   2  15     1359.99     1320.56     98.73 o 
 -10   2  15      700.83      815.08     89.12 o 
  -9   2  15      440.40      359.12     83.38 o 
  -8   2  15      808.42      706.36     85.50 o 
  -7   2  15      464.00      624.17     79.58 o 
  -6   2  15     1000.36      849.92     86.22 o 
  -5   2  15      554.12      574.42     81.15 o 
  -4   2  15    12274.53    11663.55    308.18 o 
  -3   2  15     1549.57     1486.47     95.12 o 
  -2   2  15    25433.73    24764.49    415.89 o 
  -1   2  15     2006.06     2008.80     71.27 o 
   0   2  15     4214.36     4154.79    255.17 o 
   1   2  15     1640.59     1672.69     68.42 o 
 -14   3  15       25.66      -89.38     89.38 o 
 -13   3  15      129.63      143.34     87.49 o 
 -12   3  15     2631.06     2618.02    115.55 o 
 -11   3  15      243.26      165.33     86.99 o 
 -10   3  15     3406.05     3471.32    202.04 o 
  -9   3  15        6.18       11.06     80.91 o 
  -8   3  15     4089.63     3810.87    198.09 o 
  -7   3  15        0.43       -2.42     78.31 o 
  -6   3  15    13136.85    12864.58    322.31 o 
  -5   3  15      527.63      489.28     83.22 o 
  -4   3  15    11801.06    11580.66    300.70 o 
  -3   3  15     2311.55     2445.90    116.04 o 
  -2   3  15     1505.85     1529.78     88.70 o 
  -1   3  15     3896.46     4301.67    172.95 o 
   0   3  15     1510.25     1585.24     63.58 o 
   1   3  15        9.05      -10.72     55.06 o 
 -13   4  15      604.10      523.89     93.95 o 
 -12   4  15      548.93      543.58     92.39 o 
 -11   4  15     2125.41     2009.58    108.37 o 
 -10   4  15     1107.48      992.49     96.44 o 
  -9   4  15        3.73       26.80     81.08 o 
  -8   4  15      912.29     1033.79     87.07 o 
  -6   4  15     1341.02     1450.51     89.73 o 
  -5   4  15      884.26      882.81     87.07 o 
  -4   4  15    11584.98    10503.08    292.81 o 
  -3   4  15     8199.52     8072.68    260.95 o 
  -2   4  15     8834.84     8536.16    252.90 o 
  -1   4  15     4789.66     5125.88    564.17 o 
   0   4  15     3210.77     3309.90    215.82 o 
   1   4  15       37.15      111.68     52.05 o 
 -13   5  15      361.82      509.88     89.25 o 
 -12   5  15        2.32       37.17     85.40 o 
 -11   5  15     3143.23     3114.26    159.56 o 
 -10   5  15       65.60       -9.34     82.82 o 
  -9   5  15     4674.66     4991.37    226.40 o 
  -8   5  15        1.95      -79.87     79.87 o 
  -7   5  15     5212.49     4962.93    226.42 o 
  -6   5  15     1355.52     1275.72     91.63 o 
  -5   5  15     3600.97     3278.83    166.82 o 
  -4   5  15      316.20      304.23     77.48 o 
  -3   5  15     1721.21     1649.25     95.66 o 
  -2   5  15       23.63      -23.86     72.61 o 
  -1   5  15       42.16      147.86     83.33 o 
   0   5  15        1.03       32.41     52.81 o 
 -12   6  15     1565.90     1544.56    101.69 o 
 -11   6  15        2.13       36.82     83.33 o 
 -10   6  15     1411.31     1433.32    102.02 o 
  -9   6  15       39.40      -25.59     81.43 o 
  -8   6  15      897.23      968.63     88.10 o 
  -7   6  15       14.42       87.82     76.07 o 
  -6   6  15       32.46      -68.12     76.41 o 
  -5   6  15     3812.12     3802.78    188.40 o 
  -4   6  15      403.12      436.24     76.63 o 
  -3   6  15    11522.54    10994.24    276.41 o 
  -2   6  15      472.81      358.08     80.09 o 
  -1   6  15    13478.74    13963.71    829.27 o 
 -11   7  15      982.05      816.00     97.11 o 
 -10   7  15     1497.79     1487.65    100.30 o 
  -9   7  15      362.37      429.12     81.29 o 
  -8   7  15     1731.21     1788.84     98.25 o 
  -7   7  15        6.70      -48.06     74.51 o 
  -6   7  15       47.69      -59.13     74.51 o 
  -5   7  15        8.44      -45.47     75.72 o 
  -4   7  15       46.59       20.57     72.79 o 
  -3   7  15       64.50      -55.50     78.67 o 
  -2   7  15       66.54      149.72     74.34 o 
  -9   8  15        0.27      -81.25     81.25 o 
  -8   8  15      515.95      495.11     83.38 o 
  -7   8  15       56.38       97.16     77.45 o 
  -6   8  15      971.77     1117.03     85.86 o 
  -5   8  15       34.78      -55.32     75.90 o 
  -4   8  15     4090.14     4188.67    186.85 o 
  -3   8  15      663.59      742.64     82.53 o 
 -12   0  16     3814.24     3689.08    197.23 o 
 -10   0  16     4912.01     4895.13    231.33 o 
  -8   0  16    12929.47    13199.75    323.38 o 
  -6   0  16     3695.60     3748.45    167.88 o 
  -4   0  16     2707.87     2827.60    106.03 o 
  -2   0  16      118.20      162.53     77.46 o 
   0   0  16       75.16      -31.55     84.11 o 
 -13   1  16     2000.09     1866.22     84.76 o 
 -12   1  16    20077.54    20575.56    273.29 o 
 -11   1  16     4363.66     4787.02    174.78 o 
 -10   1  16     6605.78     6404.09    179.42 o 
  -9   1  16      266.05      310.24     58.72 o 
  -8   1  16        7.08      -25.45     56.95 o 
  -7   1  16       65.75       49.27    105.12 o 
  -6   1  16      437.02      432.15     58.53 o 
  -5   1  16       57.50      174.48     87.48 o 
  -4   1  16     1109.87     1136.64     63.71 o 
  -3   1  16        0.17       38.83     71.66 o 
  -2   1  16        1.00      -39.57     54.09 o 
  -1   1  16       15.24       11.67     42.52 o 
 -13   2  16     2339.64     2361.48    124.68 o 
 -12   2  16       34.62       93.01     90.42 o 
 -11   2  16      177.05      250.56     91.30 o 
 -10   2  16      895.00     1069.18     93.99 o 
  -9   2  16     6614.38     6828.87    241.83 o 
  -8   2  16     2397.45     2347.12    131.14 o 
  -7   2  16     4293.94     4310.13    201.76 o 
  -6   2  16     3088.63     3425.27    159.92 o 
  -5   2  16     2037.52     2157.29    129.16 o 
  -4   2  16     2206.55     2010.86    115.32 o 
  -3   2  16      499.98      557.57     85.46 o 
  -2   2  16      300.47      113.97     87.86 o 
  -1   2  16       10.66       53.26     76.76 o 
 -12   3  16      511.20      473.48     96.36 o 
 -11   3  16    13922.49    13646.10    322.12 o 
 -10   3  16      316.51      369.94     87.17 o 
  -9   3  16     3813.77     3631.75    188.39 o 
  -8   3  16       86.02      120.68     81.09 o 
  -7   3  16      858.93      691.13     89.83 o 
  -6   3  16      194.52      174.83     81.62 o 
  -5   3  16     1191.55     1218.73     93.16 o 
  -4   3  16       97.66      123.97     76.94 o 
  -3   3  16     1243.66     1276.27     92.99 o 
  -2   3  16       31.98       66.21     76.76 o 
  -1   3  16        8.51      -19.45     53.97 o 
 -12   4  16       14.95       80.73     87.82 o 
 -11   4  16        6.09      217.83     87.65 o 
 -10   4  16     2808.19     2921.84    146.29 o 
  -9   4  16     2169.71     2077.06    111.32 o 
  -8   4  16     1790.57     1686.09    100.52 o 
  -7   4  16     8556.50     8807.59    264.66 o 
  -6   4  16        4.53      106.15     77.62 o 
  -5   4  16     4748.16     4549.13    212.12 o 
  -4   4  16       25.58       52.73     77.80 o 
  -3   4  16     1281.68     1132.92     95.07 o 
  -2   4  16        2.02      -75.37     75.37 o 
 -11   5  16       31.26      -19.36     88.17 o 
 -10   5  16     5215.58     5396.42    223.87 o 
  -9   5  16      105.38      214.57     84.38 o 
  -8   5  16     1175.39     1062.47     95.75 o 
  -7   5  16     1244.60     1530.14     97.84 o 
  -6   5  16      554.46      561.24     85.12 o 
  -5   5  16      196.58      218.40     80.93 o 
  -4   5  16      219.98      123.12     77.82 o 
  -3   5  16      121.20      151.12     79.02 o 
  -2   5  16       46.83       88.00     74.34 o 
 -10   6  16     2626.13     2758.60    127.16 o 
  -9   6  16     1688.76     1733.52    103.09 o 
  -8   6  16     3586.01     3628.21    177.53 o 
  -7   6  16      166.81      -16.43     86.11 o 
  -6   6  16     2586.23     2549.59    126.81 o 
  -5   6  16      450.99      386.96     82.86 o 
  -4   6  16      947.53      900.61     89.32 o 
  -7   7  16       78.53       76.76     79.19 o 
  -6   7  16      270.33      305.75     81.11 o 
 -11   0  17      645.58      494.68     93.43 o 
  -9   0  17      242.67      269.26     86.81 o 
  -7   0  17      577.37      336.85     89.97 o 
  -5   0  17     5162.70     5270.36    210.98 o 
  -3   0  17     6792.57     6346.50    226.92 o 
 -11   1  17      636.19      698.43    138.68 o 
 -10   1  17        6.00       88.56     70.71 o 
  -9   1  17      442.44      508.63     59.69 o 
  -8   1  17     1182.57     1285.66     66.48 o 
  -7   1  17     3016.34     3285.06    120.25 o 
  -6   1  17     1307.49     1382.08    109.62 o 
  -5   1  17     1293.98     1448.95     68.95 o 
  -4   1  17     2750.61     2925.00     90.35 o 
  -3   1  17     1686.31     1777.61     71.52 o 
 -10   2  17     1040.00     1073.32     98.50 o 
  -9   2  17        2.27        0.35     79.87 o 
  -8   2  17     3153.00     3133.84    158.51 o 
  -7   2  17      472.43      345.11     88.40 o 
  -6   2  17     4466.50     4370.14    191.13 o 
  -5   2  17     3456.40     3624.10    159.61 o 
  -4   2  17     5173.10     5077.02    210.27 o 
 -10   3  17     1867.85     2130.58    106.93 o 
  -9   3  17      130.58       74.70     88.18 o 
  -8   3  17       35.43       24.55     81.60 o 
  -7   3  17      250.00      301.25     86.12 o 
  -6   3  17     2497.66     2736.92    122.63 o 
  -5   3  17       40.43       -1.38     80.39 o 
  -4   3  17     3594.49     3555.18    169.18 o 
  -9   4  17     6110.22     6123.64    231.42 o 
  -8   4  17     2875.51     3029.21    146.81 o 
  -7   4  17     3731.63     4097.26    198.92 o 
  -6   4  17    11314.66    11162.75    280.37 o 
  -5   4  17     2156.11     2328.83    114.94 o 
                                                 
