# Supplementary material for: Crystal structures of fac-tri­chlorido­tris­(tri­methyl­phosphane-κP)rhodium(III) monohydrate and fac-tri­chlorido­tris­(tri­methyl­phosphane-κP)rhodium(III) methanol hemisolvate: rhodium structures that are isotypic with their iridium analogs
Source: Acta Crystallogr E Crystallogr Commun. 2015 Jan 31;71(Pt 2):226–30. doi: 10.1107/S2056989015001516 (PMC4384550; doi:10.1107/S2056989015001516)
Supplement: Supplementary file 4 [file e-71-00226-RhP3Cl3MeOHsup5.mol]

rhp3cl3meoh
  --CCDC--120114    3D                              

 92 89  0  0  0  0  0  0  0  0999 V2000
   11.7263   10.3106    1.3062 Rh     0
   12.8205   12.4656    1.1116 Cl     0
   11.0518   10.5651   -1.0306 Cl     0
   13.8338    9.3616    0.5361 Cl     0
   11.0673    8.1270    1.3936 P      0
   12.4524   10.4357    3.4798 P      0
    9.6505   11.2210    1.6954 P      0
   12.2880    6.9567    2.0546 C      0
   13.1151    7.0534    1.5774 H      0
   11.9607    6.0602    1.9491 H      0
   12.4312    7.1360    2.9868 H      0
    9.5849    7.6567    2.3297 C      0
    9.6717    7.9545    3.2380 H      0
    9.4856    6.7010    2.3148 H      0
    8.8119    8.0637    1.9312 H      0
   10.7381    7.4509   -0.2542 C      0
    9.9737    7.8890   -0.6333 H      0
   10.5660    6.5092   -0.1858 H      0
   11.5025    7.5959   -0.8177 H      0
   11.8080    9.3063    4.7619 C      0
   10.8497    9.3671    4.7902 H      0
   12.1677    9.5526    5.6168 H      0
   12.0648    8.4051    4.5538 H      0
   14.2360   10.2121    3.6127 C      0
   14.4579    9.2954    3.4343 H      0
   14.5224   10.4444    4.5003 H      0
   14.6787   10.7796    2.9764 H      0
   12.1779   12.0331    4.2847 C      0
   12.1226   12.7223    3.6186 H      0
   12.9073   12.2218    4.8794 H      0
   11.3587   12.0035    4.7827 H      0
    8.2935   10.5598    0.6794 C      0
    8.5166   10.6487   -0.2513 H      0
    7.4882   11.0478    0.8623 H      0
    8.1606    9.6321    0.8876 H      0
    9.6128   12.9655    1.2830 C      0
   10.2341   13.4410    1.8405 H      0
    8.7273   13.3085    1.4243 H      0
    9.8575   13.0824    0.3613 H      0
    8.9033   11.1632    3.3421 C      0
    8.8327   10.2495    3.6305 H      0
    8.0293   11.5576    3.3109 H      0
    9.4526   11.6512    3.9606 H      0
    4.0028   12.9412    1.7451 Rh     0
    6.2047   13.9168    2.1180 Cl     0
    4.8770   12.0564   -0.3629 Cl     0
    4.9019   10.8978    2.7360 Cl     0
    2.0266   11.9884    1.1033 P      0
    3.3032   13.4380    3.8739 P      0
    3.5081   14.9915    0.8477 P      0
    1.6733   12.1095   -0.6720 C      0
    1.7066   13.0294   -0.9426 H      0
    0.7999   11.7556   -0.8489 H      0
    2.3280   11.6075   -1.1626 H      0
    0.4589   12.5523    1.8331 C      0
    0.4496   12.3481    2.7712 H      0
   -0.2747   12.1080    1.4020 H      0
    0.3719   13.5018    1.7127 H      0
    1.9599   10.1981    1.3916 C      0
    2.6958    9.7740    0.9441 H      0
    1.1347    9.8488    1.0496 H      0
    2.0162   10.0235    2.3341 H      0
    2.0112   14.6805    4.1643 C      0
    2.3180   15.5364    3.8595 H      0
    1.8168   14.7241    5.1024 H      0
    1.2192   14.4341    3.6826 H      0
    4.6422   14.0491    4.9165 C      0
    5.3670   13.4192    4.9091 H      0
    4.3233   14.1597    5.8145 H      0
    4.9499   14.8941    4.5790 H      0
    2.6763   12.0129    4.8035 C      0
    1.8972   11.6652    4.3664 H      0
    2.4494   12.2888    5.6941 H      0
    3.3544   11.3331    4.8407 H      0
    4.3059   15.2012   -0.7552 C      0
    5.2442   15.0157   -0.6720 H      0
    4.1848   16.1039   -1.0570 H      0
    3.9149   14.5963   -1.3886 H      0
    4.1394   16.4049    1.7811 C      0
    3.7789   16.3877    2.6716 H      0
    3.8748   17.2203    1.3455 H      0
    5.0971   16.3596    1.8227 H      0
    1.8063   15.5458    0.5159 C      0
    1.3965   14.9564   -0.1219 H      0
    1.8246   16.4376    0.1606 H      0
    1.3019   15.5364    1.3321 H      0
   -0.7830   16.2349    2.7251 O      0
   -0.8626   17.0145    2.9675 H      0
   -1.6566   15.4398    3.4358 C      0
   -1.9258   14.6945    2.8931 H      0
   -2.4298   15.9527    3.6811 H      0
   -1.2216   15.1170    4.2297 H      0
  1  2  1
  1  3  1
  1  4  1
  1  5  1
  1  6  1
  1  7  1
  5  8  1
  5 12  1
  5 16  1
  6 20  1
  6 24  1
  6 28  1
  7 32  1
  7 36  1
  7 40  1
  8  9  1
  8 10  1
  8 11  1
 12 13  1
 12 14  1
 12 15  1
 16 17  1
 16 18  1
 16 19  1
 20 21  1
 20 22  1
 20 23  1
 24 25  1
 24 26  1
 24 27  1
 28 29  1
 28 30  1
 28 31  1
 32 33  1
 32 34  1
 32 35  1
 36 37  1
 36 38  1
 36 39  1
 40 41  1
 40 42  1
 40 43  1
 44 45  1
 44 46  1
 44 47  1
 44 48  1
 44 49  1
 44 50  1
 48 51  1
 48 55  1
 48 59  1
 49 63  1
 49 67  1
 49 71  1
 50 75  1
 50 79  1
 50 83  1
 51 52  1
 51 53  1
 51 54  1
 55 56  1
 55 57  1
 55 58  1
 59 60  1
 59 61  1
 59 62  1
 63 64  1
 63 65  1
 63 66  1
 67 68  1
 67 69  1
 67 70  1
 71 72  1
 71 73  1
 71 74  1
 75 76  1
 75 77  1
 75 78  1
 79 80  1
 79 81  1
 79 82  1
 83 84  1
 83 85  1
 83 86  1
 87 88  1
 87 89  1
 89 90  1
 89 91  1
 89 92  1
M  END
$$$$
